# Supplementary material for: piRNA-1742 promotes renal cell carcinoma malignancy by regulating USP8 stability through binding to hnRNPU and thereby inhibiting MUC12 ubiquitination
Source: Exp Mol Med. 2023 Jun 19;55(6):1258–71. doi: 10.1038/s12276-023-01010-3 (PMC10318070; doi:10.1038/s12276-023-01010-3)
Supplement: Supplementary file 2 — Supplementary Table S3 [file 12276_2023_1010_MOESM2_ESM.xlsx]

## Sheet: T_vs_N_up
# Fold Change cut-off: 1.0 # P-value cut-off: 1.0 # Condition pairs: T_vs_N # Column A: ProbeName, it represents probe name. # Column B: P-value, P-value calculated from paired t-test. # Column C: FDR, FDR is calculated from Benjamini Hochberg FDR. # Column D: Fold change, the absolute ratio (no log scale) of normalized intensities between two conditions. # Column E: Regulation, it depicts which …
T_vs_N 1.0 fold up regulated piRNAs
	P-value and FDR		Fold change and Regulation		Annotations					Group--Raw Intensity		Group--Normalized Intensity		Raw Intensity						Normalized Intensity
ProbeName	p-value	FDR	FCAbsolute	regulation	Description	Organism	piRNA_acc	piRNA_length	Sequence	[N](raw)	[T](raw)	[N](normalized)	[T](normalized)	871367T(raw)	906739T(raw)	902827T(raw)	871367N(raw)	906739N(raw)	902827N(raw)	871367T(normalized)	906739T(normalized)	902827T(normalized)	871367N(normalized)	906739N(normalized)	902827N(normalized)
DQ570008P	0.389249	0.687131	1.04977	up	Piwi-interacting RNA (piRNA)	Homo sapiens	DQ570008	29	AACAAGGTCAGTGGGAAGAGACAATGGAG	304.091	357.083	8.31785	8.38793	345.804	398.383	327.063	307.777	297.452	307.045	8.15383	8.32268	8.68728	8.19572	8.14204	8.61581
DQ598267P	0.22566	0.638548	2.04901	up	Piwi-interacting RNA (piRNA)	Homo sapiens	DQ598267	29	GGTCCAGAGATCAGACTCGGGAAAGGTGG	812.739	1812.34	9.65079	10.6857	1764.17	2620.08	1052.77	456.752	826.251	1155.21	10.4635	11.1946	10.3991	8.75453	9.64104	10.5568
DQ570746P	0.282819	0.647046	1.1073	up	Piwi-interacting RNA (piRNA)	Homo sapiens	DQ570746	28	AGAAGCGGGGGGAGGGGGGGGTTTGGTA	249685	255722	17.7647	17.9118	255243	308720	203204	218769	289703	240584	17.7231	18.0061	18.0061	17.4646	17.7688	18.0608
DQ572643P	0.311813	0.658439	1.111	up	Piwi-interacting RNA (piRNA)	Homo sapiens	DQ572643	27	TCAACAGAAAGAGCCTGGCACGGTGGC	100.25	122.227	6.70134	6.8532	99.5146	139.145	128.021	88.986	95.5981	116.165	6.37688	6.82751	7.35521	6.4153	6.47422	7.21449
DQ586863P	0.275239	0.646586	1.13587	up	Piwi-interacting RNA (piRNA)	Homo sapiens	DQ586863	30	TGGACCAGCCTGATGATGTCCTCCTCCAGT	10.1319	11.944	3.36148	3.54528	9.22152	13.388	13.2224	9.01343	9.62303	11.7593	3.10098	3.46325	4.07161	3.1443	3.0816	3.85855
DQ581546P	0.0410485	0.638548	1.13483	up	Piwi-interacting RNA (piRNA)	Homo sapiens	DQ581546	29	TGATCATGATGTGCATGATGGTCTTGGGC	20.3506	24.542	4.37023	4.55271	21.3789	22.6123	29.6349	16.2604	18.4688	26.3226	4.21988	4.18958	5.24866	3.97992	4.07931	5.05145
DQ580145P	0.839752	0.928108	1.02017	up	Piwi-interacting RNA (piRNA)	Homo sapiens	DQ580145	31	TGAGAAGATGGATCACAGCCAAGGGCACAAT	21.8941	23.7768	4.48197	4.51078	21.5618	26.2144	23.5542	16.5457	26.2547	22.882	4.22872	4.40641	4.89721	4.00686	4.61298	4.82608
DQ575483P	0.673103	0.846322	1.07893	up	Piwi-interacting RNA (piRNA)	Homo sapiens	DQ575483	29	TCCCGCAGTGAGAACAACGGTTTGGAGCC	18.0992	19.8178	3.9715	4.0811	25.56	25.4028	8.4907	22.7125	25.2337	6.35119	4.46237	4.36	3.42094	4.47916	4.55952	2.87584
DQ572388P	0.763019	0.890189	1.07177	up	Piwi-interacting RNA (piRNA)	Homo sapiens	DQ572388	30	TATGTTAGTTGGAAGGATCAGGCTCGAGGC	10.5073	12.0221	3.36729	3.46728	6.02637	15.3273	14.7125	7.52071	9.20325	14.7979	2.53247	3.64809	4.22129	2.88945	3.01071	4.20171
DQ589128P	0.996252	0.998519	1.00051	up	Piwi-interacting RNA (piRNA)	Homo sapiens	DQ589128	28	TGGGCTACTATACAAAGAGCAGAAGGTC	17.4676	19.0175	4.16115	4.16189	14.1409	23.8616	19.05	14.889	17.5437	19.97	3.64583	4.26814	4.5717	3.85009	4.00278	4.63059
DQ584407P	0.0781748	0.638548	1.19294	up	Piwi-interacting RNA (piRNA)	Homo sapiens	DQ584407	32	TGCCAGGGACAGCAGCCTCAAGTCTGGCCTAA	8.97596	10.9756	3.18233	3.43685	10.9593	11.9204	10.047	8.12263	10.4869	8.31834	3.31669	3.31703	3.67683	3.00551	3.21239	3.32911
DQ574036P	0.0182985	0.638548	1.20815	up	Piwi-interacting RNA (piRNA)	Homo sapiens	DQ574036	27	TCCAAATGTGACTGAGAGGTGGCTTCT	33.7584	45.0087	5.12953	5.40232	41.4783	57.7133	35.8344	32.0099	39.9301	29.3352	5.15763	5.52206	5.52728	4.95936	5.21789	5.21133
DQ574628P	0.0940485	0.638548	1.80851	up	Piwi-interacting RNA (piRNA)	Homo sapiens	DQ574628	27	TCCAGGAGCAAGTGAATAAAGGGGCTT	32.2091	67.4501	5.07658	5.93138	80.9672	81.7648	39.6184	28.5589	35.8123	32.2559	6.07575	6.03874	5.67967	4.79937	5.06903	5.36135
DQ580660P	0.0354663	0.638548	1.50994	up	Piwi-interacting RNA (piRNA)	Homo sapiens	DQ580660	30	TGAGCCGAGATCGTGCCACTGCACCCCAGC	109.302	181.998	6.83905	7.43354	197.744	196.277	151.973	103.6	104.637	119.668	7.35832	7.31525	7.62706	6.64197	6.61267	7.26251
DQ579574P	0.751897	0.886468	1.02223	up	Piwi-interacting RNA (piRNA)	Homo sapiens	DQ579574	30	TGACATAGTACCACCAGAGTGATGGAGAAC	27.6888	30.784	4.60089	4.6326	39.2949	42.6012	10.456	33.9466	39.5063	9.61348	5.08669	5.07611	3.73502	5.03944	5.20322	3.56002
DQ580965P	0.11048	0.638548	1.30263	up	Piwi-interacting RNA (piRNA)	Homo sapiens	DQ580965	30	TGAGGGAGAAAGAGACATCACTTGGTTGGT	371.995	533.071	8.59901	8.98043	573.149	614.595	411.47	357.536	377.148	381.301	8.9042	9.00856	9.02855	8.39766	8.47561	8.92377
DQ585971P	0.129951	0.638548	1.3726	up	Piwi-interacting RNA (piRNA)	Homo sapiens	DQ585971	30	TGCTGCCAAATGAGCCATGAACTGGGCTGT	35.0903	54.2822	5.19728	5.6542	40.2544	75.3499	47.2424	27.6767	36.5868	41.0073	5.12003	5.913	5.92957	4.75389	5.10353	5.73444
DQ590282P	0.224673	0.638548	1.13896	up	Piwi-interacting RNA (piRNA)	Homo sapiens	DQ590282	28	TGGTGCGCCGTTTCTTAAGCCGGTCTGA	126.361	164.318	7.00995	7.19767	172.097	223.438	97.4204	144.452	143.244	91.3878	7.165	7.48474	6.94326	7.09767	7.08126	6.85092
DQ597236P	0.107877	0.638548	1.29342	up	Piwi-interacting RNA (piRNA)	Homo sapiens	DQ597236	29	GCCAAGGACATTCTCGAGTCACCCAGGAA	26.7156	36.7897	4.73921	5.11039	26.0816	38.9387	45.3489	19.1511	21.6939	39.3019	4.49483	4.96302	5.87333	4.22197	4.32877	5.66688
DQ579498P	0.338388	0.666129	1.04861	up	Piwi-interacting RNA (piRNA)	Homo sapiens	DQ579498	29	TGACAGGAGAGTGTCCTGATGTGCTTGGG	70.2139	81.2544	6.15532	6.22381	83.9044	104.969	54.8894	74.5344	87.3573	48.75	6.11643	6.39836	6.15662	6.13549	6.34345	5.98703
DQ595148P	0.364949	0.67528	1.16384	up	Piwi-interacting RNA (piRNA)	Homo sapiens	DQ595148	30	TTGCTAAACAGTTGGTGGGCAAGTGAGTGT	20.0627	26.5027	4.37416	4.59306	23.2919	37.8544	18.3619	21.8185	22.0911	16.2786	4.34089	4.92	4.51827	4.4231	4.35472	4.34465
DQ575467P	0.570022	0.791369	1.11482	up	Piwi-interacting RNA (piRNA)	Homo sapiens	DQ575467	31	TCCCGACGCTGTGAAGGGCCTCACCCCTGTT	22.6164	28.4699	4.56037	4.71718	23.0748	39.9694	22.3655	22.9058	22.5271	22.4163	4.32936	4.9999	4.82226	4.49235	4.39009	4.79867
DQ589418P	0.500311	0.751817	1.0194	up	Piwi-interacting RNA (piRNA)	Homo sapiens	DQ589418	29	TGGGTAGCAACTGGCCAAGGGGGATTAGA	75.3629	84.7354	6.28787	6.31559	85.7926	99.6411	68.7724	76.219	85.5861	64.2836	6.15474	6.31991	6.47211	6.16744	6.31929	6.37688
DQ572082P	0.636876	0.827516	1.04161	up	Piwi-interacting RNA (piRNA)	Homo sapiens	DQ572082	29	TATCAACTGCCCCAGAGGATGACTCAGGA	15.0611	16.6118	3.95004	4.00886	17.4946	16.9647	15.376	13.4345	14.6741	17.0747	3.94124	3.80534	4.28	3.70641	3.72998	4.41374
DQ578871P	0.474815	0.736142	1.19452	up	Piwi-interacting RNA (piRNA)	Homo sapiens	DQ578871	31	TGAACTCCGAGTGGCTAGTTGAGGCTGGAGC	84.9941	123.634	6.44748	6.70392	84.5704	212.572	73.7604	87.3294	106.668	60.9843	6.1317	7.41672	6.56333	6.37937	6.64672	6.31635
DQ598918P	0.90003	0.957635	1.09159	up	Piwi-interacting RNA (piRNA)	Homo sapiens	DQ598918	31	TAAAGTGCTGACAGTGCAGATAGTGGTCCTC	39.0925	34.6265	4.92856	5.05499	36.2489	30.0621	37.5684	13.5474	80.7148	23.0153	4.96818	4.60403	5.59277	3.71564	6.23406	4.83597
DQ586129P	0.072535	0.638548	1.17801	up	Piwi-interacting RNA (piRNA)	Homo sapiens	DQ586129	29	TGCTGTCCAAACTGCACTCGCGTGGGAAC	22.5064	30.5235	4.46277	4.69913	30.2834	47.4129	13.8741	22.199	32.1043	13.2159	4.71581	5.23996	4.14161	4.44917	4.90504	4.03411
DQ575802P	0.519299	0.762682	1.32145	up	Piwi-interacting RNA (piRNA)	Homo sapiens	DQ575802	31	TCCGCCATGGAACATCCACAAGACAGGACAA	9.83826	13.7727	3.28006	3.68218	18.5248	13.6556	9.13777	6.51693	10.3812	12.6166	4.02856	3.49037	3.5276	2.67832	3.19774	3.96411
DQ579529P	0.544957	0.779171	1.05088	up	Piwi-interacting RNA (piRNA)	Homo sapiens	DQ579529	26	TGACAGTCTAAGGAAGCAACGCGTGG	1108.61	1262.82	10.1234	10.195	1504.32	1397.77	886.369	1263.1	1321.39	741.329	10.245	10.2243	10.1156	10.1648	10.3284	9.87687
DQ588264P	0.242141	0.638548	1.16101	up	Piwi-interacting RNA (piRNA)	Homo sapiens	DQ588264	30	TGGGAAAACACAGGATCCACGGAAATGGGC	99.9771	129.245	6.70227	6.91765	122.78	166.211	98.7444	104.736	105.736	89.4591	6.69231	7.09692	6.96372	6.65692	6.62642	6.82348
DQ574235P	0.394368	0.690643	1.13648	up	Piwi-interacting RNA (piRNA)	Homo sapiens	DQ574235	30	TCCAATGTGGAGAGTGCCCTGAAATTCTGG	60.0368	79.7689	5.94497	6.12953	78.2042	118.555	42.5473	56.6849	76.5077	46.9178	6.02241	6.58291	5.78328	5.75059	6.15474	5.92957
DQ601648P	0.356953	0.673901	1.15992	up	Piwi-interacting RNA (piRNA)	Homo sapiens	DQ601648	30	TAGGGAAGCTACACCCTGGGGGTCTAGGAA	22.3415	27.7455	4.50987	4.7239	28.2954	31.8253	23.1157	17.1407	28.0977	21.786	4.62124	4.6825	4.86795	4.05691	4.71725	4.75544
DQ595571P	0.318888	0.659676	1.11427	up	Piwi-interacting RNA (piRNA)	Homo sapiens	DQ595571	29	TTGGTTTTAGTCCTGGAGATGGGCACGCA	134.669	170.733	7.12787	7.28397	172.18	225.551	114.467	146.319	145.208	112.479	7.16686	7.49984	7.18522	7.11657	7.10688	7.16017
DQ589104P	0.631822	0.824803	1.1821	up	Piwi-interacting RNA (piRNA)	Homo sapiens	DQ589104	29	TGGGCCTTAATACTGACAGTGAGTGTGGC	269.274	364.439	8.11602	8.35737	393.864	486.851	212.602	208.454	265.133	334.236	8.3168	8.65403	8.10129	7.6488	7.97737	8.72188
DQ574667P	0.00735392	0.638548	1.09931	up	Piwi-interacting RNA (piRNA)	Homo sapiens	DQ574667	26	TCCAGGCCATGGAGAAATTGGGAAGC	28.6712	35.591	4.65108	4.78767	44.0376	52.1284	10.6069	35.008	41.01	9.99556	5.23658	5.36926	3.75718	5.08315	5.25535	3.61474
DQ590924P	0.243821	0.638548	1.08862	up	Piwi-interacting RNA (piRNA)	Homo sapiens	DQ590924	27	TGTCACAAACAGGTGGCAGGAGGCAGC	2018.93	2406.14	11.0282	11.1507	2942.19	2480.27	1795.96	2120.72	2183.69	1752.38	11.171	11.1203	11.1607	10.8993	11.0853	11.0999
DQ574595P	0.333295	0.664302	1.15538	up	Piwi-interacting RNA (piRNA)	Homo sapiens	DQ574595	31	TCCAGCTCTTCCTGCCGCTGCTGCTCCCGCT	37.8284	49.1396	5.28894	5.4973	47.33	66.3746	33.7141	43.587	39.7112	30.1868	5.33513	5.71977	5.437	5.39491	5.21162	5.26027
DQ577909P	0.456068	0.726392	1.03855	up	Piwi-interacting RNA (piRNA)	Homo sapiens	DQ577909	29	TCTGCCCCTCCTGAACTGTCGACGTGTGC	8.56015	9.19347	3.08286	3.13743	6.00591	12.6132	8.96132	6.14664	10.8629	8.67093	2.52794	3.38506	3.49929	2.592	3.26241	3.39418
DQ583787P	0.987294	0.995296	1.00338	up	Piwi-interacting RNA (piRNA)	Homo sapiens	DQ583787	26	TGCAGGTGGAGCTGAAGAGCCAAGAG	161.953	184.777	7.41363	7.41849	124.548	220.199	209.584	157.037	169.231	159.593	6.71199	7.46525	8.07823	7.22565	7.33539	7.67984
DQ586477P	0.855019	0.934815	1.03164	up	Piwi-interacting RNA (piRNA)	Homo sapiens	DQ586477	30	TGGAAATGAATAGGGCGCGGAGTGTCCATA	29.026	34.6479	4.87566	4.9206	25.5576	55.9403	22.4458	29.1813	37.6952	20.2016	4.46213	5.47245	4.82722	4.84096	5.13552	4.65051
DQ593326P	0.234087	0.638548	1.4191	up	Piwi-interacting RNA (piRNA)	Homo sapiens	DQ593326	26	CGGAAGGAACTGCAGAGTTGGAAGGC	210.445	333.19	7.77197	8.27694	405.554	309.86	284.157	165.651	196.476	269.209	8.36772	7.97931	8.48379	7.31271	7.54291	8.4603
DQ570718P	0.0524375	0.638548	1.95385	up	Piwi-interacting RNA (piRNA)	Homo sapiens	DQ570718	26	AGAAATTGAGTGCAGCGCTGGTGGGC	10.3087	20.2275	3.29014	4.25646	19.0073	25.8297	15.8455	7.98287	16.0003	6.94307	4.06766	4.38314	4.31858	2.97754	3.86319	3.0297
DQ588691P	0.661344	0.840581	1.01326	up	Piwi-interacting RNA (piRNA)	Homo sapiens	DQ588691	27	TGGGAGAATACATACGTTGCTGGCGGG	334.485	381.109	8.43801	8.45701	436.82	470.415	236.091	370.458	388.214	244.784	8.49879	8.59689	8.27535	8.4632	8.52314	8.32768
DQ596419P	0.152369	0.638548	2.7861	up	Piwi-interacting RNA (piRNA)	Homo sapiens	DQ596419	30	GACTCAGGAAACTTAAGAGGTGATCAAAGG	23.4213	61.4823	4.3178	5.79605	45.2523	93.3675	45.827	7.04816	24.7537	38.4621	5.27429	6.22526	5.88861	2.78693	4.53002	5.63646
DQ601035P	0.443745	0.718446	1.24622	up	Piwi-interacting RNA (piRNA)	Homo sapiens	DQ601035	30	TAGATACGTGCAAGGTCGCTGAGGCAGTGC	10.2794	13.3186	3.36416	3.68172	9.50731	16.9815	13.4671	11.2235	11.6585	7.9563	3.13916	3.80666	4.09936	3.44962	3.37953	3.26334
DQ582064P	0.141471	0.638548	1.45435	up	Piwi-interacting RNA (piRNA)	Homo sapiens	DQ582064	30	CACCAGAGATGAAAGTTCCGCCTGGGCTGC	737.956	1187.93	9.57631	10.1167	1073.07	1620.77	869.944	632.296	791.269	790.303	9.81128	10.4464	10.0924	9.15638	9.58063	9.99193
DQ585654P	0.141167	0.638548	1.45586	up	Piwi-interacting RNA (piRNA)	Homo sapiens	DQ585654	27	TGCTATTCAGCCAAGGGGACCACAGTC	62.7697	101.864	6.03083	6.5727	86.831	128.346	90.4164	62.8405	55.8777	69.5909	6.16979	6.69606	6.85226	5.90635	5.70105	6.4851
DQ586565P	0.925943	0.971659	1.03765	up	Piwi-interacting RNA (piRNA)	Homo sapiens	DQ586565	30	TGGAAGACAAGTGCTTCCCTGATGAGCTGT	21.4873	30.6587	4.46952	4.52284	15.4636	62.4449	14.0675	21.1958	25.8089	17.4571	3.76943	5.63788	4.1612	4.37814	4.58689	4.44353
DQ588972P	0.0434103	0.638548	1.67322	up	Piwi-interacting RNA (piRNA)	Homo sapiens	DQ588972	29	TGGGCACAGAAGTTAGGAAGGGCTGTCAC	110.9	197.621	6.81014	7.55277	183.002	211.383	198.478	86.5024	96.718	149.481	7.25249	7.4069	7.99891	6.36083	6.49358	7.576
DQ583819P	0.425373	0.70938	1.7862	up	Piwi-interacting RNA (piRNA)	Homo sapiens	DQ583819	29	TGCAGTCTAGTCTAGGGTGACATTGTTTA	15.2365	23.7969	3.67824	4.51514	24.0107	21.9335	25.4463	17.575	22.8926	5.24196	4.37814	4.14845	5.01881	4.09525	4.4133	2.52618
DQ596599P	0.224209	0.638548	1.66154	up	Piwi-interacting RNA (piRNA)	Homo sapiens	DQ596599	30	GAGCAGTGATAGGTACCCATCCTGGATGCC	42.3653	92.3141	5.41493	6.14746	111.464	139.015	26.4626	42.281	56.0468	28.768	6.54083	6.82487	5.07667	5.35116	5.70794	5.18569
DQ581035P	0.373033	0.678609	1.34601	up	Piwi-interacting RNA (piRNA)	Homo sapiens	DQ581035	29	TGAGGTATCTGTAGAAGTGAGGGAGGAGC	4321.78	5718.66	12.1004	12.5291	6348.43	6256.31	4551.22	2887.22	4420.32	5657.8	12.3578	12.5963	12.6331	11.391	11.9802	12.9299
DQ570346P	0.0234303	0.638548	1.32952	up	Piwi-interacting RNA (piRNA)	Homo sapiens	DQ570346	27	ACAGTGACAGCGACGAGGTGGACCGCA	45.3984	66.6752	5.58035	5.99125	64.9925	75.5524	59.4808	44.3781	44.505	47.312	5.78403	5.91559	6.27414	5.42105	5.37789	5.94212
DQ580079P	0.221039	0.638548	1.3664	up	Piwi-interacting RNA (piRNA)	Homo sapiens	DQ580079	29	TGAGAAAGGAACCCGTGGGAAGAAGGAGC	838.592	1168.78	9.70094	10.1513	1146.65	1168.76	1190.93	625.429	682.634	1207.71	9.92128	9.96967	10.563	9.13494	9.35183	10.6161
DQ572686P	0.727419	0.873873	1.03381	up	Piwi-interacting RNA (piRNA)	Homo sapiens	DQ572686	32	TCAACTAACGAACAGTAGCCAAACCAGAGAGC	11.5178	12.052	3.51192	3.55989	9.53762	13.2912	13.3271	7.57373	11.6998	15.2797	3.14469	3.45372	4.08127	2.90013	3.38563	4.25
DQ579971P	0.927762	0.97227	1.01082	up	Piwi-interacting RNA (piRNA)	Homo sapiens	DQ579971	28	TGACTGATCAGACTCAGGTGAGTGGGAC	30.8873	33.2703	4.8565	4.87203	37.1171	45.1536	17.5403	37.6922	40.6937	14.276	4.9969	5.1646	4.45459	5.18498	5.24186	4.14265
DQ572133P	0.0711528	0.638548	1.116	up	Piwi-interacting RNA (piRNA)	Homo sapiens	DQ572133	31	TATCCACGACCCATCCATCTTGCTGACGGCC	20.0976	24.6271	4.37531	4.53365	30.3131	23.9387	19.6296	23.2447	18.2752	18.7731	4.71767	4.27208	4.6112	4.51876	4.06512	4.54205
DQ581896P	0.115024	0.638548	1.77717	up	Piwi-interacting RNA (piRNA)	Homo sapiens	DQ581896	26	TGATGTCACCGATGATGCTGAGCGCC	12.1253	23.5659	3.62456	4.45414	25.5417	28.9803	16.1756	10.4836	11.6952	14.1971	4.46121	4.55494	4.34628	3.35576	3.38506	4.13287
DQ585812P	0.336565	0.665992	1.1661	up	Piwi-interacting RNA (piRNA)	Homo sapiens	DQ585812	29	TGCTCTTACACAGGGACTCAGGACAGTGC	52.331	65.0565	5.73411	5.9558	60.8397	70.0484	64.2814	39.1979	46.5065	71.2888	5.68246	5.79667	6.38827	5.2478	5.437	6.51752
DQ586087P	0.272327	0.646087	1.55	up	Piwi-interacting RNA (piRNA)	Homo sapiens	DQ586087	31	TGCTGGTGAGCTCAGCACAAGCTGCTGCTGT	16.2775	29.7585	4.06675	4.69902	19.5093	48.7614	21.0047	18.05	16.0434	14.739	4.09674	5.2773	4.72303	4.13622	3.86826	4.19578
DQ589719P	0.185609	0.638548	1.08789	up	Piwi-interacting RNA (piRNA)	Homo sapiens	DQ589719	26	TGGTAAAAAGATTATAGGGTGGAGGA	88.7303	106.744	6.53178	6.65331	107.683	123.413	89.1367	93.095	96.3268	76.769	6.49156	6.63647	6.8319	6.48769	6.48553	6.62211
DQ578948P	0.533651	0.773392	1.05654	up	Piwi-interacting RNA (piRNA)	Homo sapiens	DQ578948	26	TGAAGAATATGAAAAAGGAGTTCTGC	12.3858	14.6646	3.38828	3.46763	21.643	17.3507	5	15.8923	16.2651	5	4.23535	3.83339	2.33414	3.94612	3.88971	2.329
DQ571464P	0.515795	0.760505	1.18142	up	Piwi-interacting RNA (piRNA)	Homo sapiens	DQ571464	30	AGTGATCTTCACCTCATCTGCACCTGTCTC	163.265	240.289	7.38685	7.62737	239.286	381.072	100.509	191.246	182.881	115.668	7.61549	8.27005	6.99657	7.50767	7.44344	7.20944
DQ591497P	0.858041	0.936515	1.07212	up	Piwi-interacting RNA (piRNA)	Homo sapiens	DQ591497	30	TGTGAGGTCACGTTTCTCCACAAGAGCACG	15.5642	15.7987	3.8347	3.93517	17.4262	16.2233	13.7466	20.0271	19.6784	6.98699	3.93704	3.73869	4.12979	4.28671	4.1775	3.03989
DQ596355P	0.591837	0.804376	1.4715	up	Piwi-interacting RNA (piRNA)	Homo sapiens	DQ596355	30	GACCTCAAAGACTTTACGCTTCTGGTGGAA	27.164	64.6717	4.81547	5.37276	26.8153	146.645	20.5552	21.0845	26.9231	33.4844	4.53591	6.89502	4.68736	4.37227	4.65286	5.42128
DQ590743P	0.266207	0.64331	1.0386	up	Piwi-interacting RNA (piRNA)	Homo sapiens	DQ590743	30	TGTACATGTGGTAACAAAGTAAAGGGAAGA	32.4472	38.0756	4.91791	4.97254	50.8455	49.0645	14.3169	44.2794	38.5464	14.5157	5.44355	5.28985	4.18422	5.41762	5.16412	4.17198
DQ570014P	0.574839	0.793334	1.05334	up	Piwi-interacting RNA (piRNA)	Homo sapiens	DQ570014	26	AACAGACATTGGAGACTCAGAAGGGT	157	188.507	7.34902	7.42398	230.295	212.715	122.512	161.23	183.377	126.392	7.56386	7.41729	7.2908	7.26325	7.45075	7.33305
DQ599261P	0.290334	0.650193	1.57612	up	Piwi-interacting RNA (piRNA)	Homo sapiens	DQ599261	31	TAAGACATGGTCCTTACTCTTGAGAGGTTTT	8.10949	15.0947	2.84335	3.49973	21.2195	19.0646	5	6.42725	12.9012	5	4.20626	3.9588	2.33414	2.65958	3.54148	2.329
DQ580466P	0.935769	0.974947	1.0187	up	Piwi-interacting RNA (piRNA)	Homo sapiens	DQ580466	31	TGAGATGCTGATGGGGATCTATGAACGGATC	15.0315	14.9291	3.74467	3.7714	19.4436	16.7918	8.55199	19.8331	19.0929	6.16844	4.09422	3.79038	3.42961	4.2761	4.13487	2.82304
DQ572863P	0.00986779	0.638548	1.35068	up	Piwi-interacting RNA (piRNA)	Homo sapiens	DQ572863	30	TCACAAAATAGGATGGATGAGAATAGTCTC	34.8888	51.9259	5.19753	5.63122	49.8114	56.3962	49.5701	30.2703	36.0876	38.3085	5.40629	5.48497	6.00241	4.8872	5.08051	5.62489
DQ578555P	0.0669045	0.638548	1.53265	up	Piwi-interacting RNA (piRNA)	Homo sapiens	DQ578555	27	TGAAACCAGAACCAGAAGCTGAGGCGC	40.2643	67.1006	5.37588	5.9919	55.5471	76.6142	69.1405	32.6788	34.4943	53.6197	5.55385	5.94212	6.47974	4.98448	5.0148	6.12835
DQ588752P	0.926389	0.971659	1.02389	up	Piwi-interacting RNA (piRNA)	Homo sapiens	DQ588752	28	TGGGAGCTGAAGTGCAGATGGGCAGCAC	503.344	604.063	9.01668	9.05073	358.317	956.533	497.339	472.423	636.73	400.879	8.18798	9.67505	9.28917	8.80163	9.24871	8.99969
DQ601575P	0.455115	0.725725	1.07927	up	Piwi-interacting RNA (piRNA)	Homo sapiens	DQ601575	29	TAGGCACGGAATTGGAAGGTGTGCAGAAG	14.3453	15.9887	3.82057	3.93063	11.9268	18.4402	17.5991	8.71844	15.5263	18.7911	3.42986	3.90297	4.45905	3.10209	3.81529	4.54432
DQ570129P	0.171156	0.638548	1.7996	up	Piwi-interacting RNA (piRNA)	Homo sapiens	DQ570129	30	AAGGAAGCCGACAATAAGGGCCTCTGGATT	11.1335	23.3368	3.49992	4.34759	19.3863	37.6675	12.9565	8.40998	12.3124	12.678	4.08987	4.90913	4.04378	3.05596	3.4726	3.97119
DQ579739P	0.125837	0.638548	1.96673	up	Piwi-interacting RNA (piRNA)	Homo sapiens	DQ579739	30	TGACCCCAGGAGGCGGAAGTTGCAGTGAGC	4337.96	8780.45	12.1378	13.1136	10200	9852.47	6288.84	3399.92	4189.18	5424.76	12.9939	13.2971	13.0498	11.6326	11.9401	12.8407
DQ588788P	0.32424	0.661327	1.0497	up	Piwi-interacting RNA (piRNA)	Homo sapiens	DQ588788	30	TGGGAGGTCAAGTCTGCAGATGGGCTGACA	98.983	117.797	6.66288	6.73285	131.996	154.386	67.0085	109.939	118.995	68.0149	6.78411	6.97791	6.43653	6.72631	6.80897	6.45335
DQ591431P	0.407387	0.69901	1.1301	up	Piwi-interacting RNA (piRNA)	Homo sapiens	DQ591431	29	TGTGACTGAGAGGTGGCTTCTGGGCTAAA	39.8436	49.9838	5.37979	5.55625	39.0607	63.7664	47.1244	34.3926	38.1912	46.947	5.07786	5.66572	5.92516	5.05741	5.15044	5.93152
DQ589135P	0.521019	0.764041	1.03008	up	Piwi-interacting RNA (piRNA)	Homo sapiens	DQ589135	32	TGGGCTCAGAGGCCTGACATTTAACTTGCCTA	42.8807	49.2126	5.48856	5.53131	49.9244	59.9299	37.7835	44.4178	46.175	38.0492	5.41113	5.58096	5.60184	5.42179	5.42743	5.61646
DQ581832P	0.0640813	0.638548	1.32022	up	Piwi-interacting RNA (piRNA)	Homo sapiens	DQ581832	26	TGATGGAGGGGACCTATGGATCTGGC	188.581	278.468	7.63099	8.03178	241.359	311.089	282.955	182.779	187.728	195.236	7.62927	7.9868	8.47926	7.44175	7.48312	7.96812
DQ596145P	0.0844715	0.638548	2.00172	up	Piwi-interacting RNA (piRNA)	Homo sapiens	DQ596145	26	GAAGGCTGGAAAAGTGCCATGGGACA	45.8039	92.5582	5.43603	6.43727	73.9739	101.138	102.562	27.3453	32.7982	77.2681	5.95069	6.33966	7.02146	4.73884	4.93675	6.6325
DQ575179P	0.0896219	0.638548	1.30851	up	Piwi-interacting RNA (piRNA)	Homo sapiens	DQ575179	29	TCCCAGAGTGAGCGGAGACAGCGGTTGCA	24880	27262.9	14.3877	14.7756	36013.5	29231.7	16543.4	29044.6	29595.7	15999.7	14.7566	14.8869	14.6834	14.3149	14.3149	14.5332
DQ586450P	0.106828	0.638548	1.21853	up	Piwi-interacting RNA (piRNA)	Homo sapiens	DQ586450	29	TGGAAAGTGAGGAGCGTCTCTGCCCGGCC	2093.92	2867	11.0572	11.3423	3257.71	3680.75	1662.54	2408.34	2363.27	1510.15	11.3386	11.65	11.0385	11.0981	11.171	10.9025
DQ577054P	0.26028	0.639964	1.11207	up	Piwi-interacting RNA (piRNA)	Homo sapiens	DQ577054	30	TCGGTCCAGAGACAAGGGAGTGACACCTGC	230.739	291.036	7.90872	8.06197	361.409	314.238	197.461	243.212	257.131	191.874	8.19825	7.99891	7.98875	7.84859	7.929	7.94857
DQ575866P	0.201446	0.638548	1.23954	up	Piwi-interacting RNA (piRNA)	Homo sapiens	DQ575866	29	TCCGGTGGAGAATTAAGAGGGGCCCAAGC	12.265	16.0473	3.62992	3.93972	19.4768	16.5004	12.1649	11.8755	15.1331	9.78645	4.09571	3.76809	3.95536	3.53612	3.77027	3.58337
DQ578877P	0.753461	0.887008	1.01176	up	Piwi-interacting RNA (piRNA)	Homo sapiens	DQ578877	30	TGAACTCTTTGCCTTTGAGTCGTGGAGACA	210.325	236.271	7.59861	7.61548	310.242	306.386	92.1841	270.648	274.211	86.1177	8.00369	7.9648	6.87796	7.99684	8.02368	6.7753
DQ570195P	0.332371	0.663858	1.23277	up	Piwi-interacting RNA (piRNA)	Homo sapiens	DQ570195	28	AATCGGATCACACGGGGGCTTGGAGAAC	141.39	202.07	7.21573	7.51764	248.925	229.929	127.357	135.762	146.764	141.645	7.67593	7.52825	7.34873	7.02063	7.12671	7.49984
DQ593294P	0.000610264	0.638548	1.15036	up	Piwi-interacting RNA (piRNA)	Homo sapiens	DQ593294	27	CGCCCAAGATGGAGGATGGCACCCTGC	54.3311	68.7136	5.82612	6.02821	62.9932	70.4509	72.6969	47.6923	52.0408	63.2603	5.72941	5.80548	6.54973	5.51902	5.60274	6.35661
DQ598703P	0.17972	0.638548	1.25849	up	Piwi-interacting RNA (piRNA)	Homo sapiens	DQ598703	28	TAAAAAGATGACAGAAGGATGGACAGTG	59.3833	80.1192	5.91629	6.24799	76.7737	81.9848	81.5992	43.5973	55.1792	79.3734	5.99787	6.04306	6.70304	5.39736	5.68438	6.66713
DQ590489P	0.793423	0.905601	1.11002	up	Piwi-interacting RNA (piRNA)	Homo sapiens	DQ590489	26	TGGTGTTCCAGCAGCAGCGAAGAGGA	376.917	576.626	8.57111	8.7217	1157.04	199.688	373.146	475.563	251.997	403.19	9.93225	7.33953	8.89332	8.80606	7.8987	9.00856
DQ573294P	0.117455	0.638548	1.9145	up	Piwi-interacting RNA (piRNA)	Homo sapiens	DQ573294	29	TCACTTGAACCCAGGTGGCAGAGGTTGCA	930.102	1917.23	9.88817	10.8251	2019.98	2223.9	1507.8	745.415	804.879	1240.01	10.6592	10.9302	10.886	9.40971	9.60128	10.6535
DQ573205P	0.0903284	0.638548	1.63294	up	Piwi-interacting RNA (piRNA)	Homo sapiens	DQ573205	26	TCACTCGGATGGATTGACAGCAGAGC	15.4293	25.8979	3.92781	4.63528	23.6404	28.843	25.2103	10.3859	14.3711	21.5309	4.35869	4.54522	5.00193	3.34224	3.70086	4.74033
DQ574156P	0.267471	0.643866	1.13175	up	Piwi-interacting RNA (piRNA)	Homo sapiens	DQ574156	28	TCCAAGCGATGATCTGAGAGGGGAAGTC	284.559	361.283	8.2122	8.39075	350.493	439.102	294.253	311.079	316.556	226.041	8.16361	8.47712	8.53152	8.21535	8.22244	8.1988
DQ596855P	0.20119	0.638548	1.64936	up	Piwi-interacting RNA (piRNA)	Homo sapiens	DQ596855	28	GATCATCAGGCTGAGAGATGAAAGACCC	18.7727	37.5412	4.26082	4.98272	29.6354	63.3557	19.6326	14.4316	22.1234	19.7632	4.67974	5.6566	4.61182	3.80662	4.35745	4.61837
DQ588643P	0.543376	0.778817	1.23798	up	Piwi-interacting RNA (piRNA)	Homo sapiens	DQ588643	28	TGGGACATATTCATGAGGCACTCTAGGG	10.8715	13.2001	3.3585	3.66649	10.7808	17.3471	11.4724	13.3724	13.137	6.10516	3.29477	3.83263	3.87206	3.69804	3.56989	2.80757
DQ588449P	0.488912	0.745751	1.07302	up	Piwi-interacting RNA (piRNA)	Homo sapiens	DQ588449	30	TGGGAACGAGCAGACACTCGTGTAGGCGTC	15.768	17.7724	3.86558	3.96725	22.7947	21.8601	8.66241	20.2101	19.8447	7.24907	4.31126	4.14265	3.44784	4.30006	4.18995	3.10672
DQ597697P	0.205514	0.638548	1.11046	up	Piwi-interacting RNA (piRNA)	Homo sapiens	DQ597697	30	GGAACTGGATATTTCAGGTGGGACAAGGAC	79.0392	95.6025	6.33799	6.48914	79.7227	107.436	99.6483	61.5297	76.5016	99.0862	6.05509	6.43072	6.98163	5.87557	6.15438	6.98401
DQ583731P	0.0934226	0.638548	1.52032	up	Piwi-interacting RNA (piRNA)	Homo sapiens	DQ583731	26	TGCAGGAGCCAGGAGGCCGAAGTGCA	248.916	418.905	8.02032	8.62469	464.435	440.677	351.602	217.762	231.525	297.461	8.58972	8.48271	8.80163	7.70428	7.77498	8.5817
DQ578021P	0.797938	0.907719	1.07182	up	Piwi-interacting RNA (piRNA)	Homo sapiens	DQ578021	30	TCTGGATGTATACGTGCAAATCACAGGGCA	323.713	391.5	8.39273	8.49279	539.136	305.597	329.767	278.608	338.387	354.144	8.8204	7.95851	8.69946	8.04871	8.31457	8.81492
DQ591539P	0.176774	0.638548	2.10899	up	Piwi-interacting RNA (piRNA)	Homo sapiens	DQ591539	31	TGTGATCCCAAGGAAGGAAATAAATGGCTCC	20.5436	44.6998	4.30756	5.38411	57.7033	40.9203	35.476	12.7893	16.6343	32.2072	5.61076	5.02868	5.51291	3.63863	3.92535	5.35872
DQ572899P	0.223816	0.638548	1.11193	up	Piwi-interacting RNA (piRNA)	Homo sapiens	DQ572899	28	TCACACAGCTGACTCAGGAGAGGAATGC	57.8907	71.3023	5.90571	6.05877	79.6264	82.7125	51.5681	55.8478	70.1022	47.722	6.05371	6.05961	6.063	5.73164	6.03307	5.95243
DQ582150P	0.699021	0.860408	1.02227	up	Piwi-interacting RNA (piRNA)	Homo sapiens	DQ582150	31	CACTGACCAGACCTGCCACTCAAGGGGAAGC	203.462	234.956	7.74429	7.77607	268.54	260.909	175.419	213.316	206.864	190.205	7.78359	7.71551	7.82912	7.67486	7.61844	7.93958
DQ596962P	0.360693	0.674303	1.18004	up	Piwi-interacting RNA (piRNA)	Homo sapiens	DQ596962	29	GCAAAGTTCAAAGTGTTGGCAAGGCTGTG	14.2169	16.5778	3.73833	3.97717	13.2779	14.3614	22.0941	7.69417	12.4957	22.4608	3.56361	3.56225	4.80565	2.92037	3.49191	4.80271
DQ600598P	0.835764	0.926368	1.03889	up	Piwi-interacting RNA (piRNA)	Homo sapiens	DQ600598	31	TACTGGACATGCCTCAGAGACAATGAGACGT	33.7515	38.5249	4.92962	4.98466	56.0635	44.6118	14.8993	37.6123	50.1684	13.4737	5.56741	5.14885	4.23773	5.18163	5.54539	4.06182
DQ591803P	0.197935	0.638548	1.3698	up	Piwi-interacting RNA (piRNA)	Homo sapiens	DQ591803	30	TGTGCTTTCTGGGACCAAAGAATGGGCACC	12.6783	18.6147	3.69715	4.15112	22.1972	17.8488	15.7982	10.3467	13.5834	14.1047	4.27208	3.86536	4.31591	3.34085	3.62622	4.12438
DQ597470P	0.541945	0.778213	1.10119	up	Piwi-interacting RNA (piRNA)	Homo sapiens	DQ597470	29	GCGGTGTGACGAGACTCGCGTGGGAAGAA	578.603	711.728	9.21153	9.35059	857.209	871.578	406.396	614.834	648.119	472.855	9.50733	9.53008	9.01437	9.11317	9.27272	9.24871
DQ590134P	0.712298	0.866389	1.05829	up	Piwi-interacting RNA (piRNA)	Homo sapiens	DQ590134	29	TGGTGACACTAACGATTGCTACTCGGTTC	15.1718	16.6975	3.93389	4.01563	18.6458	16.2902	15.1565	18.7915	15.4179	11.3059	4.04264	3.74393	4.26031	4.20041	3.80327	3.79798
DQ582803P	0.638902	0.829255	1.07555	up	Piwi-interacting RNA (piRNA)	Homo sapiens	DQ582803	28	CCCAATAATGCCCGACGGGAAGGTGTCT	14.5443	16.3358	3.87356	3.97863	18.8123	15.2697	14.9252	17.3581	15.3007	10.974	4.05326	3.64334	4.23928	4.07402	3.7893	3.75734
DQ596541P	0.32295	0.660952	1.16144	up	Piwi-interacting RNA (piRNA)	Homo sapiens	DQ596541	26	GAGAGGTTGTTGAGATGTATGTGGCA	24.2102	31.9921	4.65796	4.87387	24.4567	45.9024	25.6172	21.9979	27.0926	23.5403	4.40179	5.192	5.02782	4.43516	4.66168	4.87703
DQ591313P	0.18904	0.638548	1.24856	up	Piwi-interacting RNA (piRNA)	Homo sapiens	DQ591313	29	TGTGAAGACGAGCAGTTTGCATAAGTGGA	12.2828	15.6954	3.42703	3.7473	17.0502	23.0028	7.03306	14.8605	16.846	5.14197	3.90908	4.2146	3.1182	3.84629	3.93986	2.49492
DQ589100P	0.385608	0.685245	1.12818	up	Piwi-interacting RNA (piRNA)	Homo sapiens	DQ589100	26	TGGGCCTGTAGAAGATGGCTGGGACC	157.29	197.735	7.36904	7.54304	177.56	248.375	167.271	160.767	151.428	159.674	7.2118	7.64699	7.77032	7.25871	7.16686	7.68155
DQ593042P	0.929648	0.973069	1.02662	up	Piwi-interacting RNA (piRNA)	Homo sapiens	DQ593042	32	CCGCTGTGCCTGCTCGGCCGACTCCTCCATGA	43.8397	50.4843	5.42393	5.46183	40.2041	82.3428	28.906	58.9044	46.8237	25.791	5.11837	6.05171	5.21542	5.80403	5.45082	5.01694
DQ591316P	0.260406	0.639964	1.05552	up	Piwi-interacting RNA (piRNA)	Homo sapiens	DQ591316	30	TGTGAAGAGACCAACAAACAGGCTTTGTGT	86.5633	99.963	6.48693	6.56488	105.805	104.401	89.6837	82.5521	88.058	89.0797	6.46606	6.39038	6.8382	6.28817	6.35488	6.81775
DQ580157P	0.118176	0.638548	1.55197	up	Piwi-interacting RNA (piRNA)	Homo sapiens	DQ580157	30	TGAGAAGGAAGGAGAGTCATAGTGCTGCCT	384.538	636.407	8.63177	9.26587	700.819	655.223	553.177	316.832	354.432	482.35	9.21847	9.13326	9.44587	8.23481	8.38961	9.27088
DQ570561P	0.304392	0.656278	1.45037	up	Piwi-interacting RNA (piRNA)	Homo sapiens	DQ570561	29	ACCTGTTGCTGACTACAAGAGATGAGAGT	38.0813	68.3138	5.30969	5.84611	37.8062	120.682	46.4529	28.7645	41.9482	43.5311	5.02442	6.60609	5.90782	4.8124	5.28985	5.82684
DQ587271P	0.789806	0.903845	1.20564	up	Piwi-interacting RNA (piRNA)	Homo sapiens	DQ587271	29	TGGATATGTGCGGGTGCGTGTGAGCGTGT	2631.26	3964.99	11.3613	11.6311	1544.23	7756.96	2593.78	3459.57	2641.5	1792.72	10.2786	12.922	11.6928	11.6688	11.2785	11.1367
DQ584166P	0.387613	0.686241	1.05443	up	Piwi-interacting RNA (piRNA)	Homo sapiens	DQ584166	30	TGCCAAGGGCCCACATGCTAGAGCCCAGGA	12.655	14.1298	3.68132	3.75778	9.60089	16.5461	16.2425	9.40459	14.1336	14.4266	3.1535	3.77072	4.34914	3.2057	3.67683	4.16144
DQ573905P	0.743133	0.881439	1.04615	up	Piwi-interacting RNA (piRNA)	Homo sapiens	DQ573905	29	TCATTATTGAGATGAGGACATGGAGGCCC	51.9767	60.841	5.76012	5.82522	76.8211	57.9275	47.7743	53.521	59.3362	43.073	5.99936	5.52891	5.94737	5.67471	5.79221	5.81344
DQ580150P	0.123992	0.638548	1.11285	up	Piwi-interacting RNA (piRNA)	Homo sapiens	DQ580150	28	TGAGAAGCAGACCGTGTTGGCCCAGATC	28.6502	35.1105	4.70838	4.86264	44.6894	47.1709	13.471	37.8726	36.5269	11.5512	5.25427	5.23356	4.1001	5.192	5.10018	3.83297
DQ572886P	0.0173329	0.638548	1.15811	up	Piwi-interacting RNA (piRNA)	Homo sapiens	DQ572886	29	TCACAAGTGGTCTTGGATGATGGGCCAGG	17.1928	21.4348	4.1453	4.35707	18.7434	24.9547	20.6063	14.7592	19.5163	17.3028	4.04922	4.33115	4.69085	3.83873	4.16765	4.42952
DQ576489P	0.732178	0.875319	1.09512	up	Piwi-interacting RNA (piRNA)	Homo sapiens	DQ576489	30	TCCTGGGCCTTTCAACCTTGCGGGCTGTGC	16.1881	18.6198	4.02337	4.15447	21.2935	18.6614	15.9045	11.1761	16.9627	20.4255	4.2146	3.92698	4.32182	3.4436	3.95311	4.67341
DQ598512P	0.348198	0.671012	1.16618	up	Piwi-interacting RNA (piRNA)	Homo sapiens	DQ598512	29	GTGATGAAGGATGAAGTGTTGACTGATGC	14.1081	17.8113	3.79659	4.01838	21.5179	21.7413	10.1748	13.0147	19.8208	9.4887	4.22749	4.13327	3.69439	3.66088	4.18741	3.54148
DQ590050P	0.123531	0.638548	1.46482	up	Piwi-interacting RNA (piRNA)	Homo sapiens	DQ590050	30	TGGTCTGTGCAGGACTCAGCGGTGCGGATT	25.8745	40.2732	4.70495	5.25568	31.14	40.0327	49.6469	23.2421	18.017	36.3643	4.75924	5.00193	6.00586	4.51846	4.04084	5.55556
DQ574613P	0.773209	0.895611	1.02438	up	Piwi-interacting RNA (piRNA)	Homo sapiens	DQ574613	30	TCCAGGAAGGTCTGAGACAAGGTGCAGTGT	48.0249	54.2278	5.64664	5.68139	61.2828	56.4286	44.972	48.7462	54.3936	40.9348	5.6947	5.48687	5.8626	5.54539	5.66289	5.73164
DQ581979P	0.17983	0.638548	1.81626	up	Piwi-interacting RNA (piRNA)	Homo sapiens	DQ581979	28	CACAATGATACCAAAGGTGGGCCCGCTG	11.4072	21.6129	3.48761	4.34858	25.802	22.0962	16.9403	7.53918	10.9527	15.7298	4.48025	4.15459	4.41089	2.89327	3.27489	4.29466
DQ590256P	0.0982188	0.638548	1.3274	up	Piwi-interacting RNA (piRNA)	Homo sapiens	DQ590256	31	TGGTGCAGATGAAGGGTGCTCAGCAGAGCGT	10.4061	14.654	3.40057	3.80917	15.9567	17.0802	10.9252	11.151	10.078	9.98922	3.81395	3.81279	3.80076	3.44021	3.14883	3.61267
DQ588324P	0.793883	0.905672	1.01003	up	Piwi-interacting RNA (piRNA)	Homo sapiens	DQ588324	30	TGGGAACAAGAAGACACTCATGGAGGAGTC	57.7721	64.8109	5.9082	5.9226	72.3072	72.5776	49.548	65.9749	61.5012	45.8402	5.913	5.8536	6.0012	5.98132	5.84112	5.90218
DQ591321P	0.420682	0.706524	1.4764	up	Piwi-interacting RNA (piRNA)	Homo sapiens	DQ591321	31	TGTGAAGATTCTGAGGCCATAGAATTTGGTC	8.5141	18.8448	2.97602	3.53811	41.1654	10.3689	5	11.4164	9.11045	5.01548	5.14847	3.13172	2.33414	3.47793	2.99468	2.45546
DQ596696P	0.106008	0.638548	1.55904	up	Piwi-interacting RNA (piRNA)	Homo sapiens	DQ596696	28	GAGGAGGAGAACAGGGGTCCTGGTGGTC	3155.82	5042.89	11.6591	12.2997	5828.68	5063.65	4236.33	2608.86	2953.61	3904.99	12.2128	12.2056	12.4808	11.2329	11.4731	12.2712
DQ572997P	0.0259449	0.638548	1.68671	up	Piwi-interacting RNA (piRNA)	Homo sapiens	DQ572997	30	TCACAGTGCTGCAGAGATATTGTTTATGGC	230.754	417.431	7.79361	8.54783	358.618	292.967	600.708	152.776	162.562	376.923	8.18961	7.8964	9.55748	7.18834	7.28257	8.90994
DQ579653P	0.273903	0.646586	1.23487	up	Piwi-interacting RNA (piRNA)	Homo sapiens	DQ579653	29	TGACCAACACATTTCGTCCTTAAGAGAGC	12.9829	16.9824	3.63167	3.93602	14.3431	26.0816	10.5227	13.8151	17.8017	7.33199	3.66767	4.39619	3.74422	3.74553	4.02334	3.12613
DQ571017P	0.306318	0.656867	1.7448	up	Piwi-interacting RNA (piRNA)	Homo sapiens	DQ571017	26	AGCGATGACACAGATAGATCAGTACC	6.72543	13.1923	2.75406	3.55712	22.145	8.14497	9.28681	5	5.42291	9.75338	4.26795	2.84916	3.55426	2.32312	2.36151	3.57754
DQ597842P	0.126223	0.638548	1.44656	up	Piwi-interacting RNA (piRNA)	Homo sapiens	DQ597842	31	GGCAAGAGGAATGCTGAGAAGGATGAGATGT	74.8587	114.945	6.21323	6.74586	86.6885	133.94	124.207	53.499	61.6668	109.41	6.16879	6.75783	7.31095	5.67374	5.8448	7.12115
DQ599209P	0.207081	0.638548	1.31348	up	Piwi-interacting RNA (piRNA)	Homo sapiens	DQ599209	27	TAAGAAAATGTGTGTGTGTCTTTGGAT	22.7076	33.4686	4.55957	4.95296	23.0337	45.358	32.014	20.867	26.2902	20.9657	4.32766	5.17194	5.3593	4.35799	4.6159	4.70481
DQ587673P	0.382484	0.683705	1.1912	up	Piwi-interacting RNA (piRNA)	Homo sapiens	DQ587673	31	TGGCAGTGCTAAAACAGACTAACACAAGGGA	20.5543	26.5531	4.33355	4.58597	35.401	29.3195	14.9388	20.7455	28.7294	12.1881	4.94445	4.57238	4.24107	4.34412	4.74745	3.90908
DQ589133P	0.0555904	0.638548	1.42559	up	Piwi-interacting RNA (piRNA)	Homo sapiens	DQ589133	29	TGGGCTATTCCAGGGATGTGGATGTGAAC	18.5314	29.5228	4.25857	4.77013	29.4869	38.3599	20.7215	17.1535	21.0378	17.4028	4.67341	4.93755	4.69941	4.05764	4.27954	4.43852
DQ581666P	0.485674	0.743454	1.1503	up	Piwi-interacting RNA (piRNA)	Homo sapiens	DQ581666	29	TGATGAATGTCTTTCCTAGGGTAGATGCA	98.1034	112.207	6.04592	6.24794	173.982	141.835	20.8049	155.546	125.641	13.1237	7.18617	6.85379	4.70385	7.21371	6.89848	4.02558
DQ595933P	0.462087	0.730269	1.2191	up	Piwi-interacting RNA (piRNA)	Homo sapiens	DQ595933	30	TTTGTGTCCCTGTGTACTTGAGATTAGGGA	1223.96	1683.66	10.3172	10.603	1026.85	2476.07	1548.06	1132.41	1260.55	1278.91	9.75353	11.1165	10.9391	10.0016	10.2685	10.6816
DQ601431P	0.211515	0.638548	1.55825	up	Piwi-interacting RNA (piRNA)	Homo sapiens	DQ601431	30	TAGGAATATAGCAGCAAGAAGAAGGACAGT	44.9782	73.67	5.47009	6.11002	90.2174	62.8881	67.9045	33.5918	32.2683	69.0744	6.22471	5.64769	6.45766	5.02636	4.91294	6.47096
DQ588348P	0.609843	0.814078	1.02762	up	Piwi-interacting RNA (piRNA)	Homo sapiens	DQ588348	31	TGGGAACCAGAAGACACTCCTGGAGGAGTCG	20.2421	23.0869	4.38747	4.42677	27.1129	26.5631	15.5846	22.6519	21.3095	16.7649	4.55428	4.42886	4.29718	4.47571	4.30082	4.38589
DQ573982P	0.184492	0.638548	1.39238	up	Piwi-interacting RNA (piRNA)	Homo sapiens	DQ573982	28	TCCAAAGAGACCAGAGCTGAGAGATGGT	74.4073	114.132	6.25817	6.73573	94.3202	144.382	103.693	64.6803	65.6791	92.8624	6.29343	6.87796	7.03579	5.94983	5.93489	6.8898
DQ589558P	0.439913	0.716105	1.1739	up	Piwi-interacting RNA (piRNA)	Homo sapiens	DQ589558	29	TGGGTGGAAAGAATTACTGATGAGTTTTT	46.0444	55.3732	5.20329	5.4346	79.3352	68.896	17.8884	61.2611	65.4729	11.3993	6.04723	5.77299	4.48358	5.86614	5.93333	3.8104
DQ577296P	0.167838	0.638548	1.46323	up	Piwi-interacting RNA (piRNA)	Homo sapiens	DQ577296	29	TCTAGGGACAGGGTGGATATCAGGCCAGG	323.786	546.894	8.35442	8.90357	339.417	897.213	404.052	205.49	394.608	371.261	8.13305	9.57089	9.00677	7.61989	8.55664	8.88672
DQ591307P	0.155017	0.638548	1.48779	up	Piwi-interacting RNA (piRNA)	Homo sapiens	DQ591307	30	TGTGAAGAAAAGAGGAAAGCAGAAGGGTGT	355.345	543.091	8.44329	9.01646	519.864	513.235	596.173	234.43	283.034	548.573	8.77748	8.72955	9.54233	7.8058	8.07585	9.44821
DQ572050P	0.131762	0.638548	1.31198	up	Piwi-interacting RNA (piRNA)	Homo sapiens	DQ572050	28	TATAGACACAGGATAGGGGCATGGTAGG	129.217	182.647	7.04963	7.44138	166.91	197.075	183.957	103.705	111.033	172.912	7.11861	7.32033	7.88519	6.64672	6.70343	7.79876
DQ585323P	0.0386825	0.638548	1.28246	up	Piwi-interacting RNA (piRNA)	Homo sapiens	DQ585323	28	TGCGGAGAAGCCAACTGACTGCTGGAGC	58.9931	84.5889	5.95109	6.31001	85.0823	102.238	66.4468	58.2479	62.9629	55.7685	6.1428	6.35768	6.42955	5.78286	5.87333	6.19709
DQ599788P	0.207318	0.638548	1.85971	up	Piwi-interacting RNA (piRNA)	Homo sapiens	DQ599788	28	TACACAGAACGAACGGGGCAGAGAGGTG	1668.51	3062.86	10.6361	11.5312	3555.22	3144.16	2489.19	928.282	1595.85	2481.4	11.4645	11.4892	11.6397	9.72399	10.5989	11.5854
DQ582866P	0.718496	0.868686	1.07621	up	Piwi-interacting RNA (piRNA)	Homo sapiens	DQ582866	30	CCCAGGACTTGCAGCGTGGAATTGGTGGAC	32.8287	37.3279	5.05468	5.16065	38.1709	39.4703	34.3426	41.4684	33.5839	23.4339	5.04319	4.97976	5.45899	5.31979	4.97566	4.8686
DQ591111P	0.418729	0.704966	1.23155	up	Piwi-interacting RNA (piRNA)	Homo sapiens	DQ591111	30	TGTCCTCACTTGCAACAGGGACTTCTGGTC	18.4737	23.8413	4.20826	4.50873	26.8958	23.4294	21.1987	14.1353	15.8574	25.4285	4.54045	4.24454	4.7412	3.77776	3.85088	4.99612
DQ584569P	0.849435	0.931744	1.03112	up	Piwi-interacting RNA (piRNA)	Homo sapiens	DQ584569	26	TGCCATTAGGAAGTGTGTAAGGGTCC	325.738	382.881	8.38512	8.42934	582.184	312.839	253.621	398.93	342.167	236.119	8.93068	7.99418	8.36317	8.56215	8.3302	8.26302
DQ573306P	0.159341	0.638548	1.7406	up	Piwi-interacting RNA (piRNA)	Homo sapiens	DQ573306	28	TCAGAAAGACTGAGTTGAAGTCCCCAGG	12.9586	26.52	3.61354	4.41312	15.1735	50.2518	14.1346	6.35611	18.7424	13.7771	3.74144	5.33027	4.16765	2.64128	4.10632	4.09302
DQ574254P	0.672717	0.846275	1.01154	up	Piwi-interacting RNA (piRNA)	Homo sapiens	DQ574254	30	TCCACAACGTCAAGGAGCTGGAAGTGCTGC	112.738	128.714	6.82125	6.8378	171.064	147.1	67.9786	143.891	123.496	70.8254	7.15567	6.89848	6.45924	7.08836	6.86864	6.50673
DQ600354P	0.754972	0.887678	1.02714	up	Piwi-interacting RNA (piRNA)	Homo sapiens	DQ600354	29	TACCTTGGAAAGATGGAGAGAAGACTGCA	312.118	359.317	8.21514	8.25378	524.74	400.041	153.169	408.915	382.507	144.934	8.79108	8.3319	7.63834	8.60862	8.50498	7.53182
DQ573669P	0.997185	0.998791	1.00026	up	Piwi-interacting RNA (piRNA)	Homo sapiens	DQ573669	29	TCAGTCCAGGGTGAATATGCCAGGAGGGA	193.09	212.877	7.60954	7.60992	243.691	254.317	140.623	219.294	234.42	125.556	7.63957	7.68155	7.50864	7.7114	7.79626	7.32097
DQ580697P	0.189873	0.638548	1.5053	up	Piwi-interacting RNA (piRNA)	Homo sapiens	DQ580697	30	TGAGCTACGTGCCTGACTTCTCGGACACCA	50.3496	90.0173	5.72174	6.31179	90.1223	130.664	49.2657	49.1099	54.1245	47.8145	6.22271	6.72237	5.9903	5.55206	5.65434	5.95883
DQ591430P	0.135734	0.638548	1.18939	up	Piwi-interacting RNA (piRNA)	Homo sapiens	DQ591430	28	TGTGACTGAGAGGTGGCTTCTGGGCTAA	58.2494	76.838	5.93165	6.18187	65.7004	90.697	74.1166	54.7512	57.4034	62.5936	5.79415	6.18131	6.57016	5.70621	5.74011	6.34863
DQ571803P	0.254853	0.639252	1.20053	up	Piwi-interacting RNA (piRNA)	Homo sapiens	DQ571803	27	ATTGCCAGTAAGCAAGGAGGTGGATCT	29.7337	38.5697	4.92886	5.19253	35.5172	48.0722	32.1196	32.8403	33.3894	22.9713	4.94849	5.26283	5.36627	4.99037	4.96263	4.83357
DQ575884P	0.184522	0.638548	1.17575	up	Piwi-interacting RNA (piRNA)	Homo sapiens	DQ575884	32	TCCGTAGTGTAGTGGTTATCACGTTCGCCTGA	1339.35	1675.01	10.3571	10.5907	2322.39	1364.48	1338.16	2031.55	906.304	1080.18	10.8539	10.1859	10.7322	10.8425	9.77649	10.4522
DQ577025P	0.198045	0.638548	1.22588	up	Piwi-interacting RNA (piRNA)	Homo sapiens	DQ577025	31	TCGGGACGGTGGTGAGTCAGGAATGACAGGC	194.893	272.362	7.67538	7.9692	230.054	373.635	213.396	189.56	211.442	183.676	7.56273	8.2365	8.10836	7.48993	7.64451	7.8917
DQ589836P	0.495735	0.75035	1.12472	up	Piwi-interacting RNA (piRNA)	Homo sapiens	DQ589836	28	TGGTAGGAATGGATGATGATGCTGCAGA	39.397	48.7842	5.37042	5.53999	40.9993	53.4864	51.867	43.2514	35.9231	39.0163	5.14284	5.40688	6.07024	5.38133	5.07333	5.6566
DQ585733P	0.187345	0.638548	1.26298	up	Piwi-interacting RNA (piRNA)	Homo sapiens	DQ585733	27	TGCTCCACGCAGAATGAGACGATGGCC	14.3244	20.752	3.76493	4.10177	31.1307	23.1692	7.95597	17.4268	17.9894	7.55698	4.75895	4.22416	3.3222	4.08127	4.03824	3.17529
DQ569995P	0.6503	0.834926	1.02344	up	Piwi-interacting RNA (piRNA)	Homo sapiens	DQ569995	28	AAATGCTGAAGGAGCAGAAGTGTGTCTT	16.2996	18.0793	4.05457	4.08799	18.0996	23.2331	12.9052	17.4637	18.8136	12.6214	3.99498	4.23055	4.03844	4.08574	4.11362	3.96435
DQ585094P	0.138659	0.638548	1.60645	up	Piwi-interacting RNA (piRNA)	Homo sapiens	DQ585094	30	TGCCTGTAATCCCAGCACTTTGGGAGGCCG	10706.1	15940.3	13.355	14.0389	21817.7	15637.3	10365.9	10366	11206.4	10545.8	14.1265	13.9652	14.0249	13.0571	13.11	13.8978
DQ588955P	0.659225	0.839693	1.04182	up	Piwi-interacting RNA (piRNA)	Homo sapiens	DQ588955	31	TGGGCAAGGGATGACAGGCTTGTTGGGCCTT	121.469	144.138	6.92537	6.98448	157.82	201.127	73.4675	148.814	141.887	73.7066	7.04105	7.35054	6.56185	7.14717	7.06949	6.55946
DQ582827P	0.29347	0.651041	1.17074	up	Piwi-interacting RNA (piRNA)	Homo sapiens	DQ582827	26	CCCACCCAGGGACGCGTGGTGACTTT	24855.5	24143	14.3716	14.5991	32292.3	26305.4	13831.3	33858.9	27090.7	13616.9	14.583	14.7414	14.4728	14.6092	14.2151	14.2906
DQ593742P	0.140509	0.638548	1.41691	up	Piwi-interacting RNA (piRNA)	Homo sapiens	DQ593742	28	CTGCAGATGGGCTGACTGGGCAGTGGAG	294.136	461.851	8.23841	8.74115	394.381	629.798	361.374	225.076	320.389	336.943	8.3197	9.0686	8.83515	7.74645	8.24006	8.72871
DQ585372P	0.543487	0.778817	1.05081	up	Piwi-interacting RNA (piRNA)	Homo sapiens	DQ585372	30	TGCGTAGTGTTGGAGCAGAATTTCGGGATA	56.1863	63.9416	5.46024	5.53175	94.2056	82.6042	15.0149	79.3349	76.2954	12.9286	6.29175	6.05567	4.24784	6.22982	6.14985	4.00106
DQ575286P	0.758372	0.888975	1.03905	up	Piwi-interacting RNA (piRNA)	Homo sapiens	DQ575286	27	TCCCATACGTTGACGCCGGTGCCCTTC	21.1444	22.9792	4.40949	4.46476	22.0416	21.7496	25.1465	15.5861	18.7584	29.0888	4.26009	4.13514	4.99904	3.91924	4.10982	5.1994
DQ575372P	0.188314	0.638548	1.24973	up	Piwi-interacting RNA (piRNA)	Homo sapiens	DQ575372	30	TCCCCACAGGAATCAGCCTTGGTAAAGGGG	10.8517	13.9792	3.41304	3.73466	15.9001	16.0028	10.0348	10.4291	14.6194	7.50669	3.80748	3.7215	3.675	3.34919	3.72578	3.16416
DQ573994P	0.237345	0.638548	1.33549	up	Piwi-interacting RNA (piRNA)	Homo sapiens	DQ573994	30	TCCAAAGGAAGCTGGAGATGACCTAGAGCC	25.4342	37.8966	4.73195	5.14933	34.9886	50.0854	28.6159	22.9206	23.8104	29.5715	4.92307	5.32409	5.20082	4.49458	4.47885	5.22242
DQ578583P	0.716994	0.868179	1.05358	up	Piwi-interacting RNA (piRNA)	Homo sapiens	DQ578583	29	TGAAACTGGTGTTTGAGGAAACGACTTGT	47.4864	51.4052	5.12064	5.19595	71.7708	71.0509	11.3938	72.1083	61.4748	8.87611	5.90733	5.82079	3.85972	6.08612	5.84042	3.4354
DQ581583P	0.85809	0.936515	1.0847	up	Piwi-interacting RNA (piRNA)	Homo sapiens	DQ581583	30	TGATCGGAAGACCTGCTCATTTCCATTAGA	46.5617	68.0057	5.61661	5.7339	44.9113	130.025	29.0811	47.225	47.3323	45.1277	5.26117	6.71689	5.22365	5.5035	5.46738	5.87895
DQ599171P	0.30987	0.658368	1.21325	up	Piwi-interacting RNA (piRNA)	Homo sapiens	DQ599171	30	TAACTCCTTCCACACCGGGCTGGTCACTGC	21.7085	28.0944	4.4204	4.69928	30.8666	16.8411	36.5754	17.3995	15.6855	32.0406	4.74602	3.79397	5.55785	4.07837	3.83166	5.35116
DQ595031P	0.824239	0.921025	1.05372	up	Piwi-interacting RNA (piRNA)	Homo sapiens	DQ595031	28	TTGCACAGGTACCACAGCAAGCCAGTGC	75.5613	91.8723	6.297	6.37249	133.65	83.8723	58.0944	74.79	78.1006	73.7932	6.80113	6.07956	6.23678	6.14103	6.18766	6.56231
DQ598819P	0.258868	0.639421	3.54329	up	Piwi-interacting RNA (piRNA)	Homo sapiens	DQ598819	31	TAAACCTCAGGTACAAAGTGTCCACTTGCCA	16.9586	44.5348	3.52238	5.34747	51.6582	54.0121	27.934	5	6.62019	39.2556	5.46166	5.42179	5.15895	2.32312	2.57829	5.66572
DQ582045P	0.449445	0.721901	1.13353	up	Piwi-interacting RNA (piRNA)	Homo sapiens	DQ582045	32	CACCAAGATGGTTATCAGAAGGACCCCCATGT	25.1731	30.6549	4.70303	4.88386	32.1504	32.1108	27.7034	21.0314	22.6646	31.8234	4.80698	4.70138	5.14321	4.36927	4.39744	5.34237
DQ574166P	0.260479	0.639964	1.12397	up	Piwi-interacting RNA (piRNA)	Homo sapiens	DQ574166	32	TCCAAGGATCGCTCAAAAGATAAAGGGGCCAC	24.3474	29.6247	4.63839	4.80699	33.0106	33.608	22.2553	30.4592	24.1608	18.4221	4.84769	4.75765	4.81562	4.89515	4.49885	4.52117
DQ588465P	0.19317	0.638548	1.16493	up	Piwi-interacting RNA (piRNA)	Homo sapiens	DQ588465	30	TGGGAACTGCGGAAGATCCACAGGGCTGCC	22.8109	29.1293	4.55709	4.77733	22.1111	36.8686	28.4083	17.9633	23.2074	27.2619	4.26372	4.87981	5.18846	4.12951	4.43363	5.10812
DQ587487P	0.66542	0.84227	1.04625	up	Piwi-interacting RNA (piRNA)	Homo sapiens	DQ587487	31	TGGCAACTTGTCAAAAATGCCTCCTGGGAGA	229.099	272.597	7.89396	7.95919	296.867	346.817	174.108	206.816	288.286	192.195	7.94079	8.11881	7.81795	7.63144	8.09859	7.95183
DQ588992P	0.0730553	0.638548	1.19781	up	Piwi-interacting RNA (piRNA)	Homo sapiens	DQ588992	29	TGGGCAGAAGTTGGGTGTCAGTGATGGGA	187.253	247.265	7.6132	7.8736	245.123	275.092	221.579	161.047	193.658	207.053	7.64699	7.79785	8.17595	7.262	7.52889	8.04871
DQ599233P	0.592453	0.804625	1.28744	up	Piwi-interacting RNA (piRNA)	Homo sapiens	DQ599233	30	TAAGAAGTAATCCTAGAGAGGCCTGGTGCA	17.1873	24.7085	4.10465	4.46915	37.2708	21.18	15.6748	11.8361	17.4997	22.2262	5.00193	4.09797	4.30756	3.5312	3.99884	4.78391
DQ580218P	0.674792	0.847384	1.13427	up	Piwi-interacting RNA (piRNA)	Homo sapiens	DQ580218	30	TGAGAATCTAATGCCTTTGCTGATCTGACA	22.1668	25.7264	4.42726	4.60902	18.2492	29.3946	29.5356	18.4875	13.7976	34.2154	4.0083	4.57568	5.2431	4.17511	3.64699	5.45967
DQ580932P	0.414814	0.703082	1.52945	up	Piwi-interacting RNA (piRNA)	Homo sapiens	DQ580932	29	TGAGGCCGTTTGAGTTCTGTTGTACTCCA	9.51834	22.5996	3.20615	3.81917	51.9763	9.22976	6.59255	12.9472	8.58392	7.02389	5.46562	2.98752	3.00436	3.65316	2.91614	3.04916
DQ570815P	0.176055	0.638548	2.74401	up	Piwi-interacting RNA (piRNA)	Homo sapiens	DQ570815	27	AGAGATGGCATCAAAGGTGGCCTTGGT	1916.38	5332.53	10.8109	12.2672	7844.05	4940.37	3213.17	1393.3	1182.13	3173.69	12.6331	12.1474	12.0211	10.2883	10.1801	11.9644
DQ587130P	0.729692	0.873933	1.10563	up	Piwi-interacting RNA (piRNA)	Homo sapiens	DQ587130	29	TGGAGGCCATTATCCTTAGCAAACTAAGT	71.9972	87.2025	6.18965	6.33452	118.047	72.7111	70.8494	58.9689	60.9068	96.116	6.63136	5.85667	6.51555	5.80548	5.82522	6.93825
DQ570907P	0.191134	0.638548	1.19792	up	Piwi-interacting RNA (piRNA)	Homo sapiens	DQ570907	30	AGCACTGGGTCAGCCGGTGAACGGGTGTGT	48.6898	63.371	5.64278	5.90331	64.594	74.5063	51.0126	43.5936	64.0506	38.4252	5.76982	5.89325	6.04686	5.39651	5.89949	5.63232
DQ597289P	0.234674	0.638548	1.13469	up	Piwi-interacting RNA (piRNA)	Homo sapiens	DQ597289	29	GCCATAACTTCAGAGTCTGCCAAGAAGAC	109.617	134.303	6.66086	6.84316	183.622	162.408	56.8786	143.667	141.442	43.7408	7.25573	7.06588	6.20787	7.08514	7.06523	5.83222
DQ588887P	0.0809956	0.638548	1.26902	up	Piwi-interacting RNA (piRNA)	Homo sapiens	DQ588887	30	TGGGATGCTGGAGGACATCTGGGGGCCATT	201.213	283.411	7.72373	8.06744	276.675	335.909	237.647	193.656	197.479	212.505	7.8251	8.09362	8.28361	7.53054	7.54983	8.09082
DQ581463P	0.323946	0.661234	1.30578	up	Piwi-interacting RNA (piRNA)	Homo sapiens	DQ581463	31	TGATATTTATTGCACACAAGACAAGGGGGCA	241.386	351.818	7.9263	8.31121	253.222	521.661	280.572	155.428	254.812	313.919	7.70185	8.75695	8.47483	7.21278	7.9183	8.64783
DQ596844P	0.0764216	0.638548	1.16436	up	Piwi-interacting RNA (piRNA)	Homo sapiens	DQ596844	28	GATCACAGAACTGGGTGGAGCTATGTCC	14.9133	18.6683	3.93341	4.15295	18.1301	22.5461	15.3287	15.4597	16.5018	12.7785	3.99884	4.18661	4.27339	3.90789	3.91028	3.98204
DQ589832P	0.288497	0.649643	1.13869	up	Piwi-interacting RNA (piRNA)	Homo sapiens	DQ589832	28	TGGTAGGAATGGATGATGATGATGCAGA	92.1197	116.27	6.58235	6.76972	94.299	142.454	112.057	86.5355	96.9818	92.8419	6.29291	6.85949	7.15677	6.36135	6.49643	6.88926
DQ599772P	0.0672422	0.638548	1.69956	up	Piwi-interacting RNA (piRNA)	Homo sapiens	DQ599772	28	TACAATTCAAGATGAGATGTGGGCGGGG	12320.8	18637.5	13.5032	14.2683	17403.3	25910.2	12599.1	12416.6	14969.5	9576.38	13.7396	14.7234	14.3419	13.2266	13.5432	13.7396
DQ588542P	0.314434	0.659233	1.14419	up	Piwi-interacting RNA (piRNA)	Homo sapiens	DQ588542	28	TGGGAAGTGAGGAGCGTCTCCGCCCGGC	1504.85	1913.91	10.5917	10.786	2025.27	2557.15	1159.3	1760.5	1655.26	1098.8	10.6733	11.1512	10.5336	10.6291	10.665	10.481
DQ582928P	0.212898	0.638548	1.62284	up	Piwi-interacting RNA (piRNA)	Homo sapiens	DQ582928	29	TGATGTGTCAGATGAACAGCCTCAGGGTC	14.8194	25.0537	3.83893	4.53745	22.0515	33.9386	19.1711	7.87738	17.0178	19.5631	4.26044	4.7706	4.58132	2.95634	3.95722	4.60324
DQ571080P	0.173957	0.638548	1.42937	up	Piwi-interacting RNA (piRNA)	Homo sapiens	DQ571080	28	AGGAAAAGCACTTGGGACCAGGAGGAGC	1913.27	2802.7	10.8887	11.404	2903.53	2999.77	2504.8	1430.52	1747.92	2561.39	11.1512	11.411	11.65	10.3164	10.7252	11.6244
DQ576272P	0.623014	0.819192	1.04907	up	Piwi-interacting RNA (piRNA)	Homo sapiens	DQ576272	28	TCCTCTGAGCTCAGGGACCAGCGTGACC	34.0984	42.4781	5.01991	5.08902	54.1611	58.8248	14.4483	40.6213	45.1565	16.5174	5.5153	5.55258	4.19917	5.29558	5.39681	4.36733
DQ594013P	0.0877776	0.638548	1.15325	up	Piwi-interacting RNA (piRNA)	Homo sapiens	DQ594013	29	TTCAACATACAAATTTGGGAGACACTGAC	83512.1	82705.5	16.1126	16.3183	105830	99177.9	43109.1	108161	100536	41838.8	16.2419	16.5088	16.2041	16.1648	16.2188	15.954
DQ584010P	0.0403142	0.638548	1.15824	up	Piwi-interacting RNA (piRNA)	Homo sapiens	DQ584010	30	TGCATGTGGAGACGCAGATGCCTGACAAAG	72288.4	75204.5	15.9333	16.1453	100118	86480.6	39014.4	94002.9	83503.7	39358.7	16.1283	16.3171	15.9905	15.9314	16.0228	15.8459
DQ570499P	0.750231	0.886184	1.09109	up	Piwi-interacting RNA (piRNA)	Homo sapiens	DQ570499	26	ACCCTTTGAAGGAACTGGATCGCCAC	22.8223	25.616	4.48743	4.6132	20.8189	25.984	30.0452	24.0024	13.4292	31.0352	4.18156	4.3908	5.26724	4.55795	3.60473	5.29962
DQ587122P	0.401995	0.694947	1.11092	up	Piwi-interacting RNA (piRNA)	Homo sapiens	DQ587122	26	TGGAGGATGATAGGGAACATGTTGGT	18.1594	21.9924	4.20118	4.35294	26.5356	24.7739	14.6679	18.0532	23.2483	13.1768	4.51827	4.3235	4.21704	4.13644	4.4363	4.0308
DQ580462P	0.105124	0.638548	1.61195	up	Piwi-interacting RNA (piRNA)	Homo sapiens	DQ580462	31	TGAGATGCCTGGAAGAGAGATTCTGATTGGC	17.7006	33.3651	4.1644	4.85321	27.8511	53.4221	18.822	13.196	23.5546	16.3512	4.59902	5.40567	4.55494	3.68047	4.46099	4.35173
DQ575119P	0.132845	0.638548	1.20643	up	Piwi-interacting RNA (piRNA)	Homo sapiens	DQ575119	30	TCCCACTGACTCAGATGCTGAGGGGCCAGT	30.3468	41.1511	4.98649	5.25724	46.2416	48.8563	28.3556	31.8272	31.58	27.6331	5.30606	5.28104	5.18462	4.94849	4.87872	5.13226
DQ580318P	0.0811346	0.638548	1.50169	up	Piwi-interacting RNA (piRNA)	Homo sapiens	DQ580318	28	TGAGAGAGGACATGCCTGCCTTGAGTGC	20.6767	35.4132	4.41936	5.00595	24.1766	52.194	29.8689	17.6338	23.6604	20.7359	4.38655	5.37178	5.25952	4.09936	4.46833	4.69039
DQ588461P	0.693967	0.857163	1.03563	up	Piwi-interacting RNA (piRNA)	Homo sapiens	DQ588461	30	TGGGAACTCACACATTACCAGGAGGACAGC	338.409	391.004	8.4627	8.51321	432.175	432.779	308.059	326.871	343.069	345.288	8.48673	8.45258	8.60031	8.28592	8.33547	8.7667
DQ585379P	0.397525	0.692585	1.14849	up	Piwi-interacting RNA (piRNA)	Homo sapiens	DQ585379	26	TGCGTCTGACGTGACTGACTGGTAGC	20.9462	27.9546	4.38855	4.58829	34.6169	36.9618	12.2849	20.9991	28.2573	13.5823	4.90913	4.8838	3.97193	4.36636	4.72604	4.07324
DQ572244P	0.0511645	0.638548	1.63213	up	Piwi-interacting RNA (piRNA)	Homo sapiens	DQ572244	31	TATGAGGTAGGGCACGAACTTCTGAATGGAC	54.5485	98.3142	5.81143	6.51819	83.927	124.813	86.2026	40.2881	57.5311	65.8263	6.11961	6.6514	6.78356	5.28323	5.74415	6.40691
DQ585277P	0.0254456	0.638548	1.15517	up	Piwi-interacting RNA (piRNA)	Homo sapiens	DQ585277	28	TGCGATGTTGAGAGGGAAAATGGGCCTC	50.9259	65.4949	5.73874	5.94684	64.6652	80.8161	51.0032	48.0104	58.8077	45.9596	5.77453	6.02015	6.04584	5.53003	5.78082	5.90536
DQ592266P	0.0279565	0.638548	1.48148	up	Piwi-interacting RNA (piRNA)	Homo sapiens	DQ592266	28	TGTTGAAAGGGTGAAATGAGCAGAGGGT	127.299	210.108	7.06279	7.62983	202.45	253.802	174.071	110.976	134.813	136.106	7.39252	7.67938	7.81757	6.74426	7.00066	7.44344
DQ588687P	0.948998	0.979511	1.00293	up	Piwi-interacting RNA (piRNA)	Homo sapiens	DQ588687	30	TGGGAGAAAAGCCAAGCAAGTGCTGAAAGA	90.8404	101.37	6.5594	6.56362	102.036	124.906	77.1674	86.5711	102.386	83.564	6.41425	6.65267	6.62394	6.36294	6.57926	6.73599
DQ585029P	0.671616	0.845407	1.08178	up	Piwi-interacting RNA (piRNA)	Homo sapiens	DQ585029	31	TGCCTGAGGAGAGTGGTCAACGTTTAATAGA	129.345	148.142	7.02369	7.13709	130.131	178.173	136.121	83.9167	132.425	171.693	6.76599	7.18387	7.46142	6.31035	6.9737	7.78701
DQ597219P	0.145546	0.638548	1.58729	up	Piwi-interacting RNA (piRNA)	Homo sapiens	DQ597219	28	GCATTGGTGTCTCTGGAGAGAGATGGAC	260.369	482.693	8.09821	8.76478	474.434	692.637	281.009	231.051	298.049	252.005	8.62182	9.1969	8.47561	7.77808	8.14687	8.36969
DQ582593P	0.262058	0.640634	1.49493	up	Piwi-interacting RNA (piRNA)	Homo sapiens	DQ582593	27	CCAAGAATCGCACAGTCTCTGGTGGGC	16.4097	28.6762	4.08138	4.66146	44.9407	22.2865	18.8014	15.8213	15.9546	17.453	5.26283	4.16844	4.55311	3.94124	3.86041	4.44251
DQ580316P	0.0847163	0.638548	1.35282	up	Piwi-interacting RNA (piRNA)	Homo sapiens	DQ580316	26	TGAGAGAGGAAAGTGGAAGGTGCTCT	302.957	444.152	8.2844	8.72037	413.798	491.736	426.921	238.948	289.698	380.226	8.41165	8.66421	9.08526	7.82645	8.10659	8.92016
DQ577851P	0.848995	0.931729	1.0155	up	Piwi-interacting RNA (piRNA)	Homo sapiens	DQ577851	28	TCTGCACAGGCCAGATGGGAGAGTTGAA	194.314	225.565	7.67111	7.6933	244.872	282.735	149.087	207.409	208.411	167.121	7.64451	7.8358	7.59959	7.63592	7.62927	7.74813
DQ585424P	0.244715	0.638548	1.42609	up	Piwi-interacting RNA (piRNA)	Homo sapiens	DQ585424	29	TGCTAAACAGTTGGTGGGCAAGTGAGTGG	55.9933	90.4522	5.8755	6.38756	66.1347	120.813	84.4089	61.5969	52.4566	53.9263	5.80166	6.60958	6.75145	5.87715	5.61076	6.13858
DQ572991P	0.802342	0.909388	1.17671	up	Piwi-interacting RNA (piRNA)	Homo sapiens	DQ572991	28	TCACAGTCTAGTGAGGTTGACAGGCATG	12.9033	17.9554	3.57004	3.8048	29.4021	18.4525	6.01154	7.10457	21.9463	9.65894	4.67058	3.90401	2.83982	2.79744	4.3467	3.56599
DQ601374P	0.343115	0.668173	1.15172	up	Piwi-interacting RNA (piRNA)	Homo sapiens	DQ601374	29	TAGCTTTGGGATGATGGTCAGATGATGTC	24.867	30.5565	4.65855	4.86234	30.5032	35.6558	25.5106	21.4193	33.3711	19.8105	4.7291	4.83545	5.02248	4.39415	4.96025	4.62124
DQ597230P	0.575179	0.793334	1.06183	up	Piwi-interacting RNA (piRNA)	Homo sapiens	DQ597230	28	GCCAAGACAATGGGAAAGAGGCCTCGAA	37.4417	42.8803	5.27585	5.36241	40.0865	43.7714	44.783	28.1846	36.2123	47.9283	5.11473	5.11529	5.85719	4.77916	5.08596	5.96242
DQ570060P	0.990762	0.996322	1.0005	up	Piwi-interacting RNA (piRNA)	Homo sapiens	DQ570060	30	AACTGGTGGAGATGTGAACTGAGGCAGTGT	27.389	30.7859	4.81397	4.81469	29.9774	41.8013	20.579	27.1759	33.0571	21.9339	4.69883	5.05554	4.6897	4.728	4.94795	4.76595
DQ578798P	0.406089	0.698139	1.201	up	Piwi-interacting RNA (piRNA)	Homo sapiens	DQ578798	29	TGAACCAGGAACCCAGGAAAATGACCAGC	29.6009	35.6794	4.83665	5.10089	31.2295	34.7604	41.0483	17.9403	23.1074	47.7549	4.76341	4.80319	5.73607	4.1272	4.42759	5.95517
DQ598003P	0.408728	0.699342	1.64175	up	Piwi-interacting RNA (piRNA)	Homo sapiens	DQ598003	28	GGCTACTCAGAGCTCCAGGACAGTGTGT	55.2802	99.5735	5.74011	6.45534	157.562	75.3368	65.8218	33.923	45.5483	86.3694	7.03857	5.91259	6.41487	5.03808	5.40567	6.77658
DQ584281P	0.361323	0.674393	1.16356	up	Piwi-interacting RNA (piRNA)	Homo sapiens	DQ584281	28	TGCCACGCAGGCCAGGAGTCTTCACACT	25.3641	33.6119	4.72675	4.9453	41.9697	37.2979	21.5683	26.4428	25.6621	23.9874	5.17401	4.89515	4.76674	4.69324	4.57873	4.90827
DQ579832P	0.101869	0.638548	1.40585	up	Piwi-interacting RNA (piRNA)	Homo sapiens	DQ579832	29	TGACGCAACTGTGATCCCAAAGAGTGCAA	141.859	222.733	7.21731	7.70875	214.402	271.117	182.68	128.107	135.98	161.489	7.47549	7.77498	7.87578	6.94432	7.01073	7.69687
DQ587232P	0.909799	0.963182	1.01168	up	Piwi-interacting RNA (piRNA)	Homo sapiens	DQ587232	30	TGGATACACACACTCAAGGTGGACACCAGG	22.9506	24.8237	4.53972	4.55647	19.1567	30.85	24.4644	15.5849	24.2376	29.0294	4.07693	4.64003	4.95244	3.91876	4.50349	5.19691
DQ580261P	0.105856	0.638548	1.64395	up	Piwi-interacting RNA (piRNA)	Homo sapiens	DQ580261	28	TGAGACCATCCTGGCTAGCACGGTGAAA	186.138	336.662	7.58366	8.30082	375.423	327.246	307.316	147.783	161.837	248.793	8.25129	8.05505	8.59611	7.1293	7.27466	8.34701
DQ592150P	0.676713	0.848037	1.06217	up	Piwi-interacting RNA (piRNA)	Homo sapiens	DQ592150	30	TGTTAACCTACCTACCATTGCGCTGTGTAA	77.9368	96.5498	6.34092	6.42794	143.635	88.1488	57.8659	93.3071	73.1181	67.3854	6.90388	6.14768	6.23226	6.49035	6.09216	6.44025
DQ585900P	0.427416	0.710432	1.41361	up	Piwi-interacting RNA (piRNA)	Homo sapiens	DQ585900	28	TGCTGAGAGTGTCTAAGGAGAGCCGGGA	579.603	863.637	9.16962	9.66899	1005.88	943.48	641.551	369.486	526.685	842.639	9.72257	9.64964	9.63478	8.45896	8.9589	10.091
DQ588689P	0.583059	0.798493	1.04541	up	Piwi-interacting RNA (piRNA)	Homo sapiens	DQ588689	31	TGGGAGAAGAGTCAAGATTCGACATCTACCT	92.2922	111.949	6.54621	6.61028	137.328	145.997	52.5221	103.258	116.977	56.6405	6.84629	6.8898	6.09476	6.63479	6.78557	6.21826
DQ573214P	0.0236955	0.638548	1.51749	up	Piwi-interacting RNA (piRNA)	Homo sapiens	DQ573214	32	TCACTGAAAAGTGTCACTGGAGGAAGAGCTCT	22.6932	40.633	4.43304	5.03473	40.5675	66.1803	15.1511	23.8735	32.8392	11.3668	5.13001	5.71539	4.25879	4.55257	4.93959	3.80696
DQ598108P	0.182219	0.638548	1.45548	up	Piwi-interacting RNA (piRNA)	Homo sapiens	DQ598108	30	GGGAGGCTGAGACGGGAGAATGGTGTGAAC	7931.92	10402.4	12.9244	13.4659	12178.5	9382.09	9646.67	6009.02	7317.13	10469.6	13.2768	13.2359	13.8851	12.3484	12.563	13.8619
DQ571711P	0.176816	0.638548	1.14542	up	Piwi-interacting RNA (piRNA)	Homo sapiens	DQ571711	26	ATGGACAACATGTTGATGGCAGGAGG	108.671	139.763	6.83005	7.02593	146.773	171.34	101.176	115.004	114.588	96.4227	6.94126	7.13525	7.00127	6.79378	6.75511	6.94126
DQ578367P	0.388505	0.686779	1.07233	up	Piwi-interacting RNA (piRNA)	Homo sapiens	DQ578367	31	TCTTGGAAAATGCAACATTTGGGTGAGAAGG	21.994	26.6064	4.44898	4.54973	28.6369	37.6962	13.4862	26.1173	26.7316	13.133	4.63567	4.91199	4.10153	4.67974	4.64003	4.02718
DQ578284P	0.793741	0.905672	1.04378	up	Piwi-interacting RNA (piRNA)	Homo sapiens	DQ578284	29	TCTTCTAGGGTTAGCCTGGAGATGGAGCA	31.882	35.8008	5.01569	5.07751	35.1124	44.3293	27.9608	40.2304	32.0503	23.3654	4.93012	5.14163	5.16079	5.28164	4.90292	4.86252
DQ579111P	0.0123467	0.638548	1.38071	up	Piwi-interacting RNA (piRNA)	Homo sapiens	DQ579111	27	TGAAGGTGTTTCTGGAAAACGTGATTC	23.8642	36.3239	4.60599	5.0714	45.8416	37.7986	25.3314	29.8834	24.296	17.4132	5.28769	4.91635	5.01016	4.87158	4.50598	4.4404
DQ586698P	0.580812	0.797119	1.07603	up	Piwi-interacting RNA (piRNA)	Homo sapiens	DQ586698	31	TGGAATCCAAGGGAGAAACAGGCTGTGGTGT	368.378	436.955	8.58507	8.69079	449.967	498.371	362.527	336.268	352.528	416.337	8.54935	8.68324	8.83978	8.31772	8.38212	9.05537
DQ582571P	0.260943	0.640222	1.08439	up	Piwi-interacting RNA (piRNA)	Homo sapiens	DQ582571	26	CATTTGCGGCCGGCGCCAGGGTGGAG	71.6078	85.4762	6.14479	6.26168	101.759	106.563	48.1067	78.6682	94.3578	41.7973	6.40888	6.42053	5.95564	6.21683	6.45432	5.76324
DQ579959P	0.596846	0.807894	1.05783	up	Piwi-interacting RNA (piRNA)	Homo sapiens	DQ579959	26	TGACTGAGACAGCGTGCACACAGAAT	660.426	743.386	9.29666	9.37777	1011.62	831.609	386.932	832.142	818.05	331.086	9.72693	9.45084	8.95555	9.55748	9.62602	8.70649
DQ597853P	0.348062	0.670932	1.26833	up	Piwi-interacting RNA (piRNA)	Homo sapiens	DQ597853	31	GGCACAAGATGGAAGGGACCTGGGTCCTGGT	41.148	55.5896	5.38675	5.72968	57.0369	59.5507	50.1811	26.8528	54.0219	42.5694	5.59277	5.57239	6.02388	4.71428	5.65061	5.79536
DQ585710P	0.243982	0.638548	1.4478	up	Piwi-interacting RNA (piRNA)	Homo sapiens	DQ585710	32	TGCTCAGGGAGAGAGTTGAAATGGTTGGCATC	274.409	444.995	8.14605	8.67991	434.343	591.216	309.427	221.136	268.326	333.765	8.49281	8.94065	8.60627	7.723	7.99684	8.71831
DQ579608P	0.540178	0.776837	1.19222	up	Piwi-interacting RNA (piRNA)	Homo sapiens	DQ579608	30	TGACATGGTGAATAGAGGAGCGGACTCCAA	9.20925	12.0467	3.21493	3.46858	13.6047	15.3755	7.1598	7.35234	10.5866	9.68884	3.59782	3.65349	3.15442	2.85124	3.2248	3.56876
DQ588027P	0.0683484	0.638548	1.34227	up	Piwi-interacting RNA (piRNA)	Homo sapiens	DQ588027	27	TGGCGAAAGGGAACTCCCAATGCAGTG	14.9964	20.9764	3.90428	4.32895	18.101	18.8244	26.0038	10.5907	14.5426	19.8558	3.99523	3.94159	5.05003	3.36786	3.71991	4.62506
DQ572555P	0.319002	0.659676	1.48834	up	Piwi-interacting RNA (piRNA)	Homo sapiens	DQ572555	29	TCAAACTCTACAACCTTGACGGACCGGAC	66.1115	96.2555	5.8991	6.4728	67.4453	126.644	94.677	29.865	52.7779	115.692	5.82911	6.67621	6.91309	4.86946	5.61788	7.20997
DQ583415P	0.44592	0.718603	1.09681	up	Piwi-interacting RNA (piRNA)	Homo sapiens	DQ583415	26	TGCACATGTGAGTGATTGGACTGGGC	20.7443	24.2258	4.37843	4.51174	28.034	26.5562	18.0871	27.7797	19.6954	14.758	4.61073	4.42832	4.49616	4.75924	4.17871	4.19733
DQ571842P	0.0700494	0.638548	1.65043	up	Piwi-interacting RNA (piRNA)	Homo sapiens	DQ571842	28	CAAACTGGCATTGGGTGAAGAGAGATTC	22.6662	43.2884	4.52279	5.24563	42.2449	64.3748	23.2455	18.6404	30.4663	18.8918	5.18163	5.67654	4.87872	4.18958	4.82722	4.55157
DQ584365P	0.687862	0.854598	1.03908	up	Piwi-interacting RNA (piRNA)	Homo sapiens	DQ584365	31	TGCCAGCAGGGTTGGTTCCTTCTGGAGGAGC	69.642	79.0028	6.15433	6.20964	83.1594	94.0181	59.831	81.5805	76.8808	50.4646	6.10768	6.23678	6.28446	6.26736	6.16256	6.03307
DQ588993P	0.332482	0.663858	1.57912	up	Piwi-interacting RNA (piRNA)	Homo sapiens	DQ588993	29	TGGGCAGAGAGCTTGGGGAATGCTTGTTC	137.73	217.105	6.99767	7.65678	169.393	288.718	193.205	81.0344	93.4623	238.695	7.13899	7.86927	7.96209	6.25962	6.44025	8.29313
DQ571107P	0.0390518	0.638548	1.28078	up	Piwi-interacting RNA (piRNA)	Homo sapiens	DQ571107	26	AGGAAGCCAGTGATGAAGCTGAGGAC	152.794	210.202	7.28694	7.64396	175.465	222.714	232.428	112.83	140.06	205.492	7.19867	7.48109	8.25211	6.76818	7.05215	8.04049
DQ577982P	0.442524	0.71761	1.05162	up	Piwi-interacting RNA (piRNA)	Homo sapiens	DQ577982	30	TCTGCTTCCAGGCGCTCCTAAGGGGTCAGT	9.74804	10.9414	3.29221	3.36482	12.1569	13.4077	7.25974	9.95683	11.3803	7.90701	3.45372	3.4665	3.17423	3.28829	3.33506	3.25328
DQ572114P	0.0587835	0.638548	1.82958	up	Piwi-interacting RNA (piRNA)	Homo sapiens	DQ572114	31	TATCAGGCCAGGACAGTTACCTGGGAATGGT	7.065	13.243	2.81847	3.68998	11.5	15.7283	12.5007	5	6.57163	9.62336	3.38243	3.69515	3.99236	2.32312	2.5707	3.56159
DQ576618P	0.531496	0.771805	1.09516	up	Piwi-interacting RNA (piRNA)	Homo sapiens	DQ576618	30	TCCTTCAAGAAGCCGGGGAACTCAGGCAGT	19.7263	24.1969	4.35463	4.48576	22.7036	32.684	17.2031	19.335	20.8065	19.0375	4.30426	4.72274	4.43029	4.23831	4.26146	4.56412
DQ570070P	0.301416	0.655271	1.53093	up	Piwi-interacting RNA (piRNA)	Homo sapiens	DQ570070	27	AAGAAGAGAATGACATTGAAGAGCAGC	22.3112	31.9636	4.33412	4.94853	32.237	29.1593	34.4945	11.6945	15.4215	39.8177	4.8124	4.56455	5.46863	3.51073	3.80409	5.68755
DQ593610P	0.864333	0.940571	1.01247	up	Piwi-interacting RNA (piRNA)	Homo sapiens	DQ593610	31	CTCCCTGAGGACCTGAGAGGCGTCCTTCCCC	37.3897	41.2259	5.20289	5.22077	50.1812	48.9214	24.5751	50.0973	39.0629	23.009	5.41911	5.28442	4.95877	5.58526	5.18764	4.83576
DQ570211P	0.605129	0.812552	1.10525	up	Piwi-interacting RNA (piRNA)	Homo sapiens	DQ570211	30	AATGTTGTCATTGTTGGATTCATGGGAAGC	25.191	27.6229	4.24247	4.38685	35.0218	40.3802	7.46669	33.9611	36.1355	5.4765	4.92466	5.01409	3.2218	5.04058	5.08372	2.60312
DQ582987P	0.48352	0.741874	1.34982	up	Piwi-interacting RNA (piRNA)	Homo sapiens	DQ582987	27	TGATTCTCAGTGATCAGGAGCAAGGAA	10.472	14.8477	3.20418	3.63695	21.6451	16.7148	6.18324	7.22814	18.3418	5.84603	4.23619	3.78284	2.89183	2.82447	4.07076	2.71732
DQ596848P	0.707615	0.864184	1.09752	up	Piwi-interacting RNA (piRNA)	Homo sapiens	DQ596848	28	GATCAGAATAAGGTCCTGGGGCAACTAA	13.5823	16.0426	3.7619	3.89614	9.78535	21.9191	16.4233	10.663	11.7463	18.3375	3.17649	4.14686	4.36508	3.37755	3.39237	4.51578
DQ588669P	0.602481	0.81089	1.08404	up	Piwi-interacting RNA (piRNA)	Homo sapiens	DQ588669	29	TGGGACTCACGTGCTGCGACTTCCAAGTG	19.0959	21.6168	4.1008	4.21722	31.0604	24.1996	9.59056	25.7873	24.0798	7.42057	4.75648	4.29188	3.60329	4.66093	4.49365	3.14782
DQ571353P	0.184558	0.638548	1.09265	up	Piwi-interacting RNA (piRNA)	Homo sapiens	DQ571353	29	AGGGTGATGAACTTTCCTGCAGGAGGACA	17.7246	21.3692	4.18421	4.31205	23.2504	26.8534	14.0037	18.893	20.0206	14.2603	4.33905	4.44217	4.15493	4.20412	4.20691	4.14161
DQ572315P	0.349389	0.671627	1.22892	up	Piwi-interacting RNA (piRNA)	Homo sapiens	DQ572315	28	TATGGAGAATGCCTTTATACACGCTGTC	9.89201	14.2482	3.13144	3.42883	22.0399	15.7046	5	11.3943	13.2818	5	4.25966	3.6927	2.33414	3.47456	3.59077	2.329
DQ577762P	0.750918	0.886184	1.02383	up	Piwi-interacting RNA (piRNA)	Homo sapiens	DQ577762	30	TCTGAGCCAGGTGTGGGATATAGTCTCGTG	177.859	211.374	7.51886	7.55284	274.301	240.645	119.175	206.196	195.519	131.862	7.80355	7.60349	7.2515	7.62538	7.53869	7.39252
DQ586246P	0.189682	0.638548	6.85948	up	Piwi-interacting RNA (piRNA)	Homo sapiens	DQ586246	30	TGCTTCTCAGAGCTGCTGTCCAACCTGCAC	11.4164	111.863	3.3737	6.1518	229.095	84.3114	22.1825	5	11.1321	18.117	7.55813	6.08612	4.81116	2.32312	3.30081	4.49719
DQ575194P	0.160096	0.638548	1.26828	up	Piwi-interacting RNA (piRNA)	Homo sapiens	DQ575194	30	TCCCAGCAGTGGTTGGTCAGGATGTGAGAG	19.7331	26.6811	4.3004	4.64328	27.844	32.5063	19.6931	17.8866	27.5244	13.7885	4.59852	4.71541	4.6159	4.12266	4.68473	4.09382
DQ582998P	0.44363	0.718446	1.49038	up	Piwi-interacting RNA (piRNA)	Homo sapiens	DQ582998	29	TGATTGATAATGGTTGACCTTGGGCAAGT	12.8943	18.3627	3.50513	4.08082	25.6634	12.1477	17.277	7.1014	8.19818	23.3834	4.46833	3.33846	4.43566	2.79695	2.85409	4.86435
DQ601773P	0.318149	0.659676	1.36912	up	Piwi-interacting RNA (piRNA)	Homo sapiens	DQ601773	28	TAGGTGAGGCAAAGAGCCCAGCAGGTTC	37.3251	53.9471	5.20804	5.66129	54.3525	41.6947	65.794	21.3409	35.3096	55.3249	5.51839	5.05179	6.41368	4.39009	5.0496	6.18441
DQ574424P	0.576398	0.794351	1.07576	up	Piwi-interacting RNA (piRNA)	Homo sapiens	DQ574424	27	TCCACGTTTAACTGTGTGACCTTGGGC	10.0755	10.7939	3.2987	3.40406	7.80028	11.0381	13.5434	5.90093	11.8003	12.5252	2.89162	3.21185	4.1087	2.5389	3.40409	3.95311
DQ597171P	0.298759	0.654348	1.10001	up	Piwi-interacting RNA (piRNA)	Homo sapiens	DQ597171	28	GCAGTGTCTAGGGGTGAATGTTTAAAGT	18.1271	21.6752	4.23099	4.36851	20.3459	25.2888	19.391	19.0448	19.0424	16.294	4.15649	4.35282	4.59623	4.21602	4.13095	4.34601
DQ597347P	0.719008	0.868829	1.22603	up	Piwi-interacting RNA (piRNA)	Homo sapiens	DQ597347	32	GCCCGGCTAGCTCAGTCGGTAGAGCATGAGAC	3837.13	4406.76	11.5614	11.8554	3813.85	7630.46	1775.97	7314.13	2898.67	1298.58	11.55	12.8794	11.1367	12.5437	11.4232	10.7172
DQ579050P	0.939117	0.976331	1.023	up	Piwi-interacting RNA (piRNA)	Homo sapiens	DQ579050	29	TGAAGCTGCAGACCTTCGTGGTGAGTGTT	398.367	513.889	8.62818	8.66098	374.958	960.444	206.263	457.157	511.004	226.939	8.24537	9.68039	8.05717	8.75877	8.9162	8.20956
DQ601478P	0.15948	0.638548	1.18793	up	Piwi-interacting RNA (piRNA)	Homo sapiens	DQ601478	30	TAGGAGATGGGCACAGGCAGCCTGCTGTGA	93.9076	122.066	6.60227	6.85072	115.081	144.235	106.883	79.7557	97.3775	104.59	6.59336	6.87499	7.0838	6.24105	6.50419	7.06158
DQ585401P	0.61754	0.816769	1.03865	up	Piwi-interacting RNA (piRNA)	Homo sapiens	DQ585401	31	TGCGTGGTATGACCCGATCTGAGTGTGGATC	73.6546	83.7368	5.81776	5.87247	122.497	111.31	17.4035	102.273	103.609	15.0825	6.68841	6.48406	4.44496	6.61904	6.59806	4.23619
DQ598976P	0.180981	0.638548	1.14314	up	Piwi-interacting RNA (piRNA)	Homo sapiens	DQ598976	30	TAAATTTCAGAAGACTTGGAAGAGGAGCCA	115.135	145.221	6.91298	7.10599	149.682	165.982	120	100.229	129.072	116.103	6.96172	7.09528	7.26096	6.58865	6.93658	7.21371
DQ576382P	0.18158	0.638548	1.14208	up	Piwi-interacting RNA (piRNA)	Homo sapiens	DQ576382	29	TCCTGATGGGAGGAACAGAGGTGCTCAGG	449.217	551.828	8.84684	9.0385	490.67	590.15	574.663	360.414	418.541	568.695	8.67961	8.93953	9.49635	8.41648	8.63086	9.49317
DQ582666P	0.96258	0.985446	1.01018	up	Piwi-interacting RNA (piRNA)	Homo sapiens	DQ582666	30	CCACGAGTGTCTTCTCGTTCCCACGCGAGT	44.4164	49.6553	5.35972	5.37433	45.4906	81.2334	22.2419	59.2022	54.4589	19.588	5.27944	6.02858	4.81498	5.80922	5.6639	4.60604
DQ588475P	0.176305	0.638548	1.10421	up	Piwi-interacting RNA (piRNA)	Homo sapiens	DQ588475	31	TGGGAAGAAACATATGAGATGGTCATTCAAT	10.5834	13.0693	3.21035	3.35337	16.7916	17.4163	5	13.0164	13.7338	5	3.8898	3.83616	2.33414	3.66108	3.64099	2.329
DQ596003P	0.436637	0.714639	1.08897	up	Piwi-interacting RNA (piRNA)	Homo sapiens	DQ596003	30	GAAAAGAGAAAAGCGTCCTTTGGGCAGAAC	17.5759	20.8634	4.16116	4.28413	25.7798	22.3888	14.4216	18.4146	21.2719	13.0411	4.47825	4.17728	4.19686	4.16891	4.29828	4.01629
DQ595324P	0.0713178	0.638548	1.14026	up	Piwi-interacting RNA (piRNA)	Homo sapiens	DQ595324	28	TTGGATGATGGGCCAGGGATTTGTGACT	60.356	76.2412	5.98437	6.17374	75.6592	89.6511	63.4131	60.0197	63.005	58.0433	5.97963	6.16879	6.3728	5.82856	5.87379	6.25076
DQ570325P	0.615924	0.815754	1.0426	up	Piwi-interacting RNA (piRNA)	Homo sapiens	DQ570325	29	ACAGCAGCGATGGAGGCCTGAGTCCCAGC	142.085	163.09	7.21473	7.27492	193.75	157.808	137.712	144.981	148.83	132.445	7.32558	7.01523	7.48395	7.10268	7.14386	7.39765
DQ595302P	0.177333	0.638548	1.0708	up	Piwi-interacting RNA (piRNA)	Homo sapiens	DQ595302	29	TTGGAGTATGGCTTTTCACACGGGCTTCT	9.67316	10.6472	3.28429	3.38298	12.0276	10.7216	9.19234	10.6007	10.0251	8.39367	3.44162	3.17184	3.53548	3.36893	3.14059	3.34334
DQ586196P	0.772794	0.895431	1.0484	up	Piwi-interacting RNA (piRNA)	Homo sapiens	DQ586196	26	TGCTGTTTGGGTGTTTATGGAGGCAT	44.9014	49.4253	5.3847	5.45289	63.9883	57.7953	26.4924	54.1815	60.3371	20.1855	5.75535	5.52599	5.07734	5.69236	5.81315	4.64859
DQ570001P	0.641829	0.830141	1.1261	up	Piwi-interacting RNA (piRNA)	Homo sapiens	DQ570001	30	AAATGTTGGTTATACCCTTCCCGTACTACC	192361	195496	17.3653	17.5366	243193	241814	101481	274490	239174	63419.2	17.6715	17.7064	17.2319	18.0608	17.5068	16.5283
DQ588544P	0.227766	0.638548	1.21679	up	Piwi-interacting RNA (piRNA)	Homo sapiens	DQ588544	28	TGGGAAGTGAGGAGCGTCTCTGCCTGGC	2564.41	3445.04	11.3517	11.6347	3823.29	4417.33	2094.5	2760.21	2821.77	2111.25	11.5649	11.961	11.3783	11.3039	11.3823	11.3688
DQ578541P	0.126262	0.638548	1.15979	up	Piwi-interacting RNA (piRNA)	Homo sapiens	DQ578541	31	TGAAAATGGGGTTAAGAAAAGAAAAGGGTGG	30.2942	37.5232	4.93363	5.1475	28.9036	36.1654	47.5007	19.6481	28.635	42.5997	4.64548	4.85844	5.93859	4.26372	4.73954	5.79763
DQ593598P	0.829358	0.922864	1.03154	up	Piwi-interacting RNA (piRNA)	Homo sapiens	DQ593598	31	CTCCAGTGCAACAGTTGGCCACAGCATGGCA	117.123	136.989	6.92826	6.97306	156.04	168.746	86.18	103.632	144.419	103.318	7.02022	7.1158	6.78315	6.64481	7.10075	7.03923
DQ582496P	0.39755	0.692585	1.89527	up	Piwi-interacting RNA (piRNA)	Homo sapiens	DQ582496	26	CAGTTGAACATGGGTCAGTCGGTCCT	1453.85	3969.62	10.5467	11.4691	7817.26	1118.51	2973.1	1375.3	1541.73	1444.51	12.6157	9.9092	11.8823	10.2662	10.5445	10.8293
DQ586827P	0.344108	0.668649	1.25387	up	Piwi-interacting RNA (piRNA)	Homo sapiens	DQ586827	26	TGGACAGGGCTAGGGTGTAAAAGAGC	245.823	314.228	7.83742	8.16381	211.101	362.665	368.917	127.046	192.265	418.157	7.4499	8.17722	8.86431	6.93221	7.51729	9.06276
DQ583756P	0.650031	0.834825	1.1328	up	Piwi-interacting RNA (piRNA)	Homo sapiens	DQ583756	26	TGCAGGCCCATGCTTCCCTGAGGACG	11.3389	13.5545	3.5033	3.68319	17.5849	13.1326	9.9461	8.90047	15.2497	9.86654	3.94912	3.43883	3.66162	3.13021	3.7822	3.59749
DQ600710P	0.985784	0.994954	1.00414	up	Piwi-interacting RNA (piRNA)	Homo sapiens	DQ600710	30	TAGAAAATAAACTTTGCCCAATCACAACTT	32.4414	37.1299	5.09251	5.09847	47.7227	23.6277	40.0394	30.9951	30.3105	36.0188	5.34783	4.25571	5.69187	4.91771	4.82032	5.53951
DQ584377P	0.234141	0.638548	1.10031	up	Piwi-interacting RNA (piRNA)	Homo sapiens	DQ584377	30	TGCCAGCCGGATGGAGGTTGCTAAGCAGGG	85.6324	101.631	6.44835	6.58625	96.7822	99.3928	108.718	73.6719	72.7512	110.474	6.32998	6.31558	7.11321	6.12215	6.0844	7.13849
DQ573358P	0.583132	0.798493	1.04382	up	Piwi-interacting RNA (piRNA)	Homo sapiens	DQ573358	30	TCAGACGGGGCGGTCGCCAGGCAGAGGGTC	3082.17	3507.01	11.6109	11.6728	4349.82	3719.75	2451.45	3413.21	3674.3	2159	11.7235	11.6818	11.6131	11.6397	11.795	11.398
DQ583689P	0.0428146	0.638548	1.41927	up	Piwi-interacting RNA (piRNA)	Homo sapiens	DQ583689	30	TGCAGCTGGAAACCCAAAGGATGGGAAGTA	17.3094	25.6643	4.11755	4.6227	22.3684	27.1648	27.4597	12.3868	16.9236	22.6177	4.28221	4.45812	5.12776	3.59276	3.9475	4.8124
DQ586551P	0.0596859	0.638548	1.20929	up	Piwi-interacting RNA (piRNA)	Homo sapiens	DQ586551	31	TGGAAGAAAGAGCCACAGTGACGCCAGGAGA	155.713	201.949	7.31775	7.5919	178.657	203.761	223.431	124.345	135.323	207.47	7.22308	7.36545	8.18718	6.89748	7.00396	8.05181
DQ574320P	0.103869	0.638548	1.19162	up	Piwi-interacting RNA (piRNA)	Homo sapiens	DQ574320	29	TCCACAGGCAGAGATTGGAGGTGGTGCTA	124.277	160.599	7.01966	7.27259	149.788	165.569	166.439	123.45	113.061	136.32	6.96231	7.09387	7.76158	6.8842	6.72875	7.44604
DQ588910P	0.173721	0.638548	1.19323	up	Piwi-interacting RNA (piRNA)	Homo sapiens	DQ588910	31	TGGGATGTGAGGAGCCCCTCTGCCTGGCTGC	751.701	1006.25	9.56817	9.82304	1087.87	1390.19	540.693	878.204	867.141	509.757	9.84131	10.2098	9.41807	9.64104	9.72012	9.34337
DQ588470P	0.445782	0.718593	1.19029	up	Piwi-interacting RNA (piRNA)	Homo sapiens	DQ588470	30	TGGGAACTTCTATTTGTAGGGTCAGCCTGG	14.068	18.4131	3.84227	4.09358	20.9671	22.5724	11.6997	11.3699	16.8588	13.9753	4.18741	4.18791	3.90542	3.47153	3.94124	4.11404
DQ601392P	0.00667894	0.638548	1.81414	up	Piwi-interacting RNA (piRNA)	Homo sapiens	DQ601392	29	TAGGAAATACTAGGGATAGGCCTGGGCTC	23.2697	45.4181	4.54895	5.40823	33.8698	39.2631	63.1214	17.0162	20.2505	32.5424	4.88156	4.97365	6.36948	4.04422	4.22416	5.37846
DQ589193P	0.0401125	0.638548	1.48057	up	Piwi-interacting RNA (piRNA)	Homo sapiens	DQ589193	30	TGGGCTTCTACGTTAATTCTGAGAGTGGCC	8.00398	12.1247	2.96738	3.53353	11.4776	15.865	9.03151	6.09614	10.8753	7.04049	3.38085	3.7076	3.51214	2.58099	3.26583	3.05533
DQ570043P	0.908197	0.962161	1.00887	up	Piwi-interacting RNA (piRNA)	Homo sapiens	DQ570043	26	AACGAGAAGACACTCGTGGAGGCGTC	77.9161	86.5902	6.16743	6.18017	122.771	101.812	35.1881	102.396	99.2802	32.072	6.69098	6.34991	5.49963	6.62251	6.52727	5.35251
DQ584980P	0.453535	0.724531	1.20556	up	Piwi-interacting RNA (piRNA)	Homo sapiens	DQ584980	31	TGCCTCTATGGAAAAGGAGTAGAGCCGGTGT	77.9873	99.3843	6.26225	6.53196	125.329	100.003	72.8211	87.9464	103.037	42.9789	6.7199	6.32377	6.55223	6.38905	6.58809	5.80963
DQ590427P	0.571823	0.792384	1.05748	up	Piwi-interacting RNA (piRNA)	Homo sapiens	DQ590427	26	TGGTGTCGGGCGCCTGTGATCCCAGC	19.6123	22.3364	4.34246	4.42309	21.6708	23.8959	21.4427	17.683	22.9707	18.1832	4.23928	4.26956	4.76044	4.10632	4.41853	4.50253
DQ599617P	0.134807	0.638548	1.47791	up	Piwi-interacting RNA (piRNA)	Homo sapiens	DQ599617	28	TAATGGGCTTTTCAGGCAGAATTTGGGG	14.0389	20.4563	3.52703	4.09059	30.4849	22.8485	8.0356	19.8847	17.232	5	4.728	4.20626	3.33752	4.27954	3.97256	2.329
DQ601777P	0.834562	0.926191	1.03828	up	Piwi-interacting RNA (piRNA)	Homo sapiens	DQ601777	28	TAGGTGATGGGAAGAAAGTGTTCGCCTG	59.482	73.1954	5.94774	6.00194	97.3424	85.5428	36.7008	64.4681	66.4674	47.5106	6.33754	6.1042	5.56407	5.94648	5.95114	5.94561
DQ593084P	0.389186	0.687131	1.23678	up	Piwi-interacting RNA (piRNA)	Homo sapiens	DQ593084	29	CCTCAACGAAGGTGTGAAGGGGAAGAAGC	771.314	1005.31	9.61148	9.91807	1058.3	1080.05	877.584	594.53	726.073	993.34	9.79555	9.85831	10.1003	9.0766	9.4272	10.3306
DQ598861P	0.384376	0.684645	1.5516	up	Piwi-interacting RNA (piRNA)	Homo sapiens	DQ598861	29	TAAAGAGAGAGGGTGCTGGTATGTTCTGC	1291.56	1976.8	10.2228	10.8565	1646.77	2808.66	1474.98	694.984	1082.15	2097.55	10.3793	11.3324	10.858	9.29508	10.0101	11.3632
DQ600203P	0.0386195	0.638548	1.15112	up	Piwi-interacting RNA (piRNA)	Homo sapiens	DQ600203	27	TACCCAGGCCACTGGAGTGAGTCTAGA	13.6565	16.854	3.80531	4.00834	15.8149	20.8044	13.9426	13.0954	15.4039	12.4704	3.79995	4.0758	4.14928	3.66767	3.80115	3.94711
DQ595840P	0.0265182	0.638548	1.28688	up	Piwi-interacting RNA (piRNA)	Homo sapiens	DQ595840	29	TTTGAGCTGGACCTCGAAAGATGGCAGGG	26.9052	38.0973	4.81178	5.17566	32.3005	47.5535	34.4378	22.4381	29.1379	29.1397	4.81498	5.24529	5.4667	4.46213	4.7716	5.20159
DQ583508P	0.246119	0.638548	1.30904	up	Piwi-interacting RNA (piRNA)	Homo sapiens	DQ583508	31	TGCACTGCAGATATAAGGCCAGGGTTGCTGA	9.29382	12.366	3.17044	3.55895	7.59696	14.9314	14.5696	6.41216	7.56712	13.9022	2.85397	3.61267	4.2102	2.65641	2.7484	4.1065
DQ589010P	0.145862	0.638548	1.2046	up	Piwi-interacting RNA (piRNA)	Homo sapiens	DQ589010	30	TGGGCAGTAGGCAATAGATAGCATCAGGGT	14.7187	19.1428	3.91236	4.18092	15.6387	23.662	18.1277	12.332	15.0728	16.7512	3.78492	4.25879	4.49906	3.58759	3.76409	4.3854
DQ572371P	0.134395	0.638548	1.24112	up	Piwi-interacting RNA (piRNA)	Homo sapiens	DQ572371	29	TATGTGATGCTACTGCTGGTTGCTAGGGA	15.5403	20.5939	3.78844	4.10008	29.2106	24.5782	7.99305	19.7283	20.6415	6.25115	4.65877	4.31253	3.32892	4.26956	4.25	2.84575
DQ597280P	0.213656	0.638548	1.10534	up	Piwi-interacting RNA (piRNA)	Homo sapiens	DQ597280	31	GCCAGGAAACACCCCCATAATGGTGGAGGGC	53.3459	67.1967	5.75908	5.90357	84.4372	80.2699	36.8831	60.6572	62.6153	36.7654	6.12744	6.01133	5.57194	5.84528	5.86415	5.5678
DQ586962P	0.0200217	0.638548	1.22335	up	Piwi-interacting RNA (piRNA)	Homo sapiens	DQ586962	28	TGGAGAAAACCTGATGGAGCATGGTAGT	12.8526	16.9932	3.64961	3.94045	20.5868	21.05	9.34293	14.485	16.1353	7.93744	4.16815	4.0914	3.56179	3.81146	3.87804	3.25932
DQ580159P	0.983421	0.994426	1.00649	up	Piwi-interacting RNA (piRNA)	Homo sapiens	DQ580159	29	TGAGAAGGAGCCGTCCTCCAGCCCCAGGA	90.3643	105.248	6.55189	6.56122	91.8164	159.016	64.9115	105.36	80.4405	85.2923	6.24835	7.03333	6.40199	6.66713	6.22895	6.75959
DQ593580P	0.236419	0.638548	1.32849	up	Piwi-interacting RNA (piRNA)	Homo sapiens	DQ593580	31	CTCATCAGCAAGCTTCAGGGCAGTGGCCGGG	84.213	122.448	6.43109	6.84088	107.313	154.748	105.282	72.9236	75.3056	104.41	6.48553	6.98015	7.05696	6.10362	6.1327	7.05696
DQ600419P	0.536438	0.774991	1.0363	up	Piwi-interacting RNA (piRNA)	Homo sapiens	DQ600419	30	TACGGAGACGAATATACTGTGGGCCCAAGC	157.844	183.46	7.25826	7.3097	241.891	218.521	89.9693	208.751	186.299	78.4817	7.63369	7.45354	6.84186	7.65013	7.47325	6.6514
DQ571306P	0.0141582	0.638548	1.27382	up	Piwi-interacting RNA (piRNA)	Homo sapiens	DQ571306	28	AGGGCACTGATCGATGGCAGCTTTGTCT	11.5406	15.5302	3.56616	3.91533	15.5367	16.8735	14.1803	11.4555	12.333	10.8333	3.77636	3.79889	4.17073	3.48368	3.47531	3.73949
DQ573638P	0.315381	0.659404	1.21439	up	Piwi-interacting RNA (piRNA)	Homo sapiens	DQ573638	30	TCAGGGTTTTCAGGGACAACAACCCCCACA	22.3879	31.0279	4.52389	4.80413	41.7966	33.0584	18.2288	22.5207	27.3652	17.2777	5.16976	4.73664	4.50598	4.46769	4.67589	4.42808
DQ587600P	0.369073	0.676266	1.13243	up	Piwi-interacting RNA (piRNA)	Homo sapiens	DQ587600	29	TGGCAGAGAACGGAAGATGGAGCCACCAT	83.8939	103.68	6.43622	6.61564	111.942	99.4897	99.6086	70.1267	84.4655	97.0894	6.54973	6.31705	6.98015	6.05832	6.29731	6.95304
DQ583656P	0.576381	0.794351	1.11202	up	Piwi-interacting RNA (piRNA)	Homo sapiens	DQ583656	30	TGCAGCAGGCAGACAGCTCTTGTTTGCTGA	89.8434	117.31	6.54497	6.69815	180.514	93.421	77.9941	102.258	86.895	80.3775	7.23303	6.22664	6.63479	6.61812	6.33651	6.68029
DQ597276P	0.336174	0.665612	1.71139	up	Piwi-interacting RNA (piRNA)	Homo sapiens	DQ597276	30	GCCAGCCAAGACAGCCAAGACAGCCAGCCA	2887.04	6352.71	11.5372	12.3123	11735.9	4892.77	2429.44	2737.22	3148.93	2774.96	13.2266	12.1282	11.5822	11.2859	11.5822	11.7435
DQ573407P	0.0321084	0.638548	1.1672	up	Piwi-interacting RNA (piRNA)	Homo sapiens	DQ573407	29	TCAGAGTAAGAGAGTCAAGGATGGGAAGA	94.7007	120.309	6.60485	6.82791	97.9495	132.733	130.244	77.966	95.3567	110.779	6.34484	6.74296	7.39592	6.20299	6.46994	7.14163
DQ589882P	0.417457	0.70397	1.23332	up	Piwi-interacting RNA (piRNA)	Homo sapiens	DQ589882	26	TGGTATCCCCCAAGAGCAGATGGAGT	11.57	14.6468	3.52896	3.83151	15.2531	13.9208	14.7665	13.211	13.1789	8.32011	3.7497	3.52004	4.22479	3.68224	3.57517	3.32945
DQ596622P	0.503843	0.753661	1.06708	up	Piwi-interacting RNA (piRNA)	Homo sapiens	DQ596622	26	GAGCGAGGTGAGAAGCTAGATGACTT	43.9982	50.961	5.48924	5.58291	52.3645	61.4802	39.0384	49.5217	50.5732	31.8997	5.47579	5.61937	5.65358	5.56459	5.55827	5.34486
DQ592394P	0.874446	0.945215	1.00436	up	Piwi-interacting RNA (piRNA)	Homo sapiens	DQ592394	27	TGTTGTGTTATGGAGATGGTTTCATTC	15.6668	17.6699	3.65547	3.66174	21.567	26.4427	5	19.9459	22.0546	5	4.22996	4.42114	2.33414	4.28386	4.35354	2.329
DQ578748P	0.0897681	0.638548	1.74926	up	Piwi-interacting RNA (piRNA)	Homo sapiens	DQ578748	30	TGAACACTGAGTTTCCAGAGCAGAGAGCCA	84.5683	160.085	6.42942	7.23617	156.178	192.189	131.887	69.3051	75.4085	108.991	7.02146	7.27693	7.4101	6.03947	6.13471	7.11409
DQ583505P	0.781598	0.899808	1.07485	up	Piwi-interacting RNA (piRNA)	Homo sapiens	DQ583505	30	TGCACTGATATGGCGCCTCTTCTGTGTGCA	10.8961	12.0529	3.41649	3.52063	14.4974	12.8853	8.77601	8.05029	15.9425	8.69557	3.68027	3.41304	3.4686	2.98889	3.85972	3.40087
DQ592345P	0.627359	0.821331	1.26968	up	Piwi-interacting RNA (piRNA)	Homo sapiens	DQ592345	28	TGTTGGATTGTAGCATGGCTTGGAGAAC	41.463	44.1389	4.8852	5.22966	54.5952	57.9672	19.8542	62.1297	55.0986	7.16074	5.52476	5.53003	4.63418	5.89106	5.68157	3.08295
DQ570654P	0.134133	0.638548	1.50013	up	Piwi-interacting RNA (piRNA)	Homo sapiens	DQ570654	29	ACTGAAGCAAAGGGTCATGGGGACAGTGT	271	433.114	8.0905	8.67559	400.936	516.105	382.3	175.161	285.631	352.207	8.34594	8.73785	8.94297	7.38251	8.08886	8.80014
DQ583305P	0.662015	0.840823	1.48816	up	Piwi-interacting RNA (piRNA)	Homo sapiens	DQ583305	30	TGCAATCGCAGGCACTGGGCAGGCTGAGGC	2179.31	3047.63	10.8048	11.3783	4994.86	2423.48	1724.55	727.206	1622.01	4188.71	11.961	11.084	11.0899	9.37341	10.6322	12.4086
DQ572409P	0.790653	0.90444	1.04402	up	Piwi-interacting RNA (piRNA)	Homo sapiens	DQ572409	31	TATTAGGTTGGTGCAAAAGTAATTTTGGGTT	18.9667	19.0339	4.07857	4.14073	12.3925	16.8091	27.9002	10.427	11.8427	34.6305	3.47456	3.79143	5.1562	3.34882	3.4098	5.47711
DQ576072P	0.58175	0.797865	1.25689	up	Piwi-interacting RNA (piRNA)	Homo sapiens	DQ576072	29	TCCTAGCTTTGTACCCAGGGATTGCCTCA	10.4408	13.3331	3.33867	3.66853	16.5387	13.6146	9.84593	6.49291	10.0333	14.7963	3.87354	3.48505	3.64699	2.6732	3.14162	4.2012
DQ575236P	0.944402	0.977978	1.01883	up	Piwi-interacting RNA (piRNA)	Homo sapiens	DQ575236	29	TCCCAGGGCCGCTGCTGCCCGTCCTCGCC	44.8856	54.5863	5.54221	5.56911	88.7327	34.9691	40.0572	51.3261	45.4363	37.8945	6.20416	4.81082	5.69236	5.61646	5.40249	5.60767
DQ591092P	0.880503	0.948516	1.01195	up	Piwi-interacting RNA (piRNA)	Homo sapiens	DQ591092	29	TGTCCCTGTGGGAGGTGATGCAGTCGGAC	84.9986	93.8045	6.33199	6.34913	116.975	120.811	43.6274	112.426	104.365	38.2045	6.61743	6.60823	5.82173	6.76353	6.61161	5.62082
DQ580761P	0.201785	0.638548	1.95273	up	Piwi-interacting RNA (piRNA)	Homo sapiens	DQ580761	28	TGAGCTTCACCATGTGGCTGACCTGCAC	9.77081	19.3973	3.22667	4.19217	22.4666	21.6683	14.057	6.23166	8.34759	14.7332	4.28929	4.12676	4.16046	2.61012	2.87443	4.19547
DQ588789P	0.0198479	0.638548	1.08973	up	Piwi-interacting RNA (piRNA)	Homo sapiens	DQ588789	30	TGGGAGGTCAAGTCTGCAGATGGGCTGACT	63.92	77.9719	5.95195	6.07592	94.5302	102.575	36.8101	74.8812	83.0167	33.862	6.29731	6.36265	5.5678	6.145	6.27132	5.43952
DQ582920P	0.770998	0.894324	1.06538	up	Piwi-interacting RNA (piRNA)	Homo sapiens	DQ582920	28	TGATGTGCATGGCGGACACCTGTGCAGA	20.4209	23.3666	4.34932	4.44069	20.3357	31.9764	17.7878	24.4191	24.2284	12.6152	4.1558	4.69254	4.47374	4.58169	4.50253	3.96375
DQ584236P	0.239986	0.638548	1.18125	up	Piwi-interacting RNA (piRNA)	Homo sapiens	DQ584236	31	TGCCACAGGGAGGACGCCTGATAGGTGCTGT	37672.8	37654.7	15.0053	15.2457	49778.6	41036.6	22148.8	47714.5	41492.1	23811.8	15.1757	15.4094	15.1519	15.0529	14.8801	15.083
DQ600852P	0.7444	0.882575	1.14565	up	Piwi-interacting RNA (piRNA)	Homo sapiens	DQ600852	27	TAGACACAGGGTGCTGATTGGTGTGTA	1870.89	2782.31	10.9179	11.1141	5255.5	1715.93	1375.51	1969.58	1795.7	1847.4	12.0395	10.5336	10.7692	10.7984	10.7761	11.1792
DQ578634P	0.216164	0.638548	1.21224	up	Piwi-interacting RNA (piRNA)	Homo sapiens	DQ578634	31	TGAAAGGGTGAAATGAGCAGAGGGTTCCGGT	77.4554	103.376	6.31504	6.59271	85.4731	129.328	95.3269	61.7876	76.5666	94.012	6.14985	6.70841	6.91986	5.88333	6.15593	6.90586
DQ589615P	0.681633	0.851494	1.0492	up	Piwi-interacting RNA (piRNA)	Homo sapiens	DQ589615	31	TGGGTGTCAGTGATGGGAAGATTCTAGACCA	31.2811	38.5665	4.95223	5.02152	49.0621	50.5035	16.134	35.2796	39.7045	18.8591	5.38502	5.3358	4.34373	5.09523	5.21133	4.55015
DQ573986P	0.747429	0.884253	1.0488	up	Piwi-interacting RNA (piRNA)	Homo sapiens	DQ573986	30	TCCAAAGCCCCCTCTGATGAGATGCATGTA	14.223	15.4868	3.64291	3.71165	22.0044	17.814	6.64192	17.6534	19.3004	5.71522	4.25796	3.86148	3.01549	4.10406	4.14928	2.6754
DQ585851P	0.841618	0.928563	1.06314	up	Piwi-interacting RNA (piRNA)	Homo sapiens	DQ585851	26	TGCTGAAGTGCCTGATGGACGTGGCT	9.35927	10.649	3.22196	3.31029	5.74773	14.8452	11.3541	8.68643	11.9888	7.40254	2.47031	3.60564	3.85493	3.09778	3.42499	3.14311
DQ585772P	0.184396	0.638548	1.68036	up	Piwi-interacting RNA (piRNA)	Homo sapiens	DQ585772	29	TGCTCTACGACACAGAGCCGGGCAGGTAA	47.41	87.1202	5.56804	6.3168	68.8095	125.727	66.8237	29.8751	45.8622	66.4926	5.8536	6.66338	6.43344	4.87077	5.41344	6.4199
DQ599526P	0.230352	0.638548	2.01857	up	Piwi-interacting RNA (piRNA)	Homo sapiens	DQ599526	31	TAATAGTGAACCCCTGGGCCACTGAAGAGTA	40.8379	91.1792	5.35403	6.36737	98.2752	121.09	54.1724	28.0157	33.5668	60.9312	6.34991	6.61161	6.14057	4.7716	4.97491	6.31558
DQ594852P	0.201817	0.638548	1.52554	up	Piwi-interacting RNA (piRNA)	Homo sapiens	DQ594852	28	TTGAAGGGACAGGGCAACAAAATACAGT	318.323	518.711	8.33098	8.94031	468.888	667.652	419.593	215.935	309.341	429.694	8.60329	9.15443	9.0632	7.69189	8.19735	9.1037
DQ586451P	0.209633	0.638548	1.2372	up	Piwi-interacting RNA (piRNA)	Homo sapiens	DQ586451	32	TGGAAAGTGAGGAGCGTCTCTGCCCGGCCGCC	1341.02	1856.46	10.4088	10.7158	2020.62	2540.45	1008.31	1579.69	1511.36	932.001	10.6607	11.1468	10.3401	10.4791	10.5064	10.2407
DQ586610P	0.126827	0.638548	1.18459	up	Piwi-interacting RNA (piRNA)	Homo sapiens	DQ586610	30	TGGAAGCTCAGGTGTGAGGGAGACTCAGAA	26938	26549.9	14.5052	14.7495	34484.3	28500.6	16664.7	31638.3	31867	17308.5	14.7116	14.8372	14.6998	14.4649	14.4269	14.6237
DQ570475P	0.078697	0.638548	1.34973	up	Piwi-interacting RNA (piRNA)	Homo sapiens	DQ570475	29	ACCCATCAGATGTTGTCGCAGGGCCAGGT	78.9918	117.106	6.35423	6.7869	120.139	132.824	98.3545	67.5967	84.0772	85.3014	6.65692	6.74426	6.95952	6.01295	6.28866	6.76109
DQ591333P	0.359534	0.673901	1.5671	up	Piwi-interacting RNA (piRNA)	Homo sapiens	DQ591333	29	TGTGAAGCCGTTTAGCCGATCCAGGGCAG	36.1604	56.8322	5.06366	5.71176	43.8302	81.2529	45.4135	17.3127	29.7317	61.4367	5.22954	6.02969	5.87605	4.07013	4.79473	6.32612
DQ582011P	0.505132	0.754238	1.1219	up	Piwi-interacting RNA (piRNA)	Homo sapiens	DQ582011	26	CACAGCGGTGTGACGAGACTCGCGTG	119.914	138.405	6.69436	6.8603	189.312	171.203	54.6987	182.511	139.683	37.5485	7.29487	7.13344	6.15259	7.44015	7.04579	5.59714
DQ578218P	0.261825	0.640508	1.3579	up	Piwi-interacting RNA (piRNA)	Homo sapiens	DQ578218	28	TCTTACACAGGTTGTGGAGAGAGTGTCA	77.094	125.022	6.31043	6.7518	119.969	194.489	60.6079	72.0113	93.3442	65.9264	6.65436	7.29745	6.30359	6.08527	6.43845	6.40755
DQ572608P	0.118089	0.638548	1.157	up	Piwi-interacting RNA (piRNA)	Homo sapiens	DQ572608	31	TCAAAGTGATGGGGTGACCGATGGTCCCTGT	12.8364	16.5304	3.55343	3.76382	21.323	21.9736	6.29461	17.0364	15.2819	6.19093	4.21704	4.14964	2.92478	4.045	3.7864	2.82889
DQ578381P	0.843324	0.92967	1.00442	up	Piwi-interacting RNA (piRNA)	Homo sapiens	DQ578381	30	TCTTGGAGGAAGATGACATGAGGACCCAAA	62.3004	69.8449	5.9999	6.00627	85.682	77.1057	46.7469	72.4673	67.964	46.4698	6.15235	5.95042	5.91604	6.09216	5.9866	5.92094
DQ582457P	0.363052	0.674731	1.26627	up	Piwi-interacting RNA (piRNA)	Homo sapiens	DQ582457	27	CAGGTGTGAATGCTGAGTCTGAACCTG	71.834	108.026	6.18735	6.52793	72.7365	184.623	66.7191	50.0367	89.9639	75.5016	5.92357	7.22793	6.43231	5.58188	6.38305	6.59713
DQ588091P	0.408812	0.699342	1.38366	up	Piwi-interacting RNA (piRNA)	Homo sapiens	DQ588091	28	TGGCTACTTCAGTGCATCTGACCCCCAC	64.406	102.296	6.05481	6.52331	132.474	117.539	56.8743	59.2037	56.3052	77.7091	6.7881	6.57484	6.20698	5.80963	5.71504	6.63978
DQ592972P	0.780196	0.899296	1.05204	up	Piwi-interacting RNA (piRNA)	Homo sapiens	DQ592972	29	CCCGGGTGACGGTGAGATGAGCTGAGATC	338.78	388.008	8.43478	8.50796	443.832	392.66	327.533	387.306	404.345	224.689	8.52986	8.30251	8.69152	8.52314	8.58972	8.19148
DQ572129P	0.354717	0.672794	1.09529	up	Piwi-interacting RNA (piRNA)	Homo sapiens	DQ572129	28	TATCCAAACTAAAGCGGCCCCTGCCATC	13.9743	14.5318	3.53837	3.66968	7.84238	9.83649	25.9164	6.05184	8.80998	27.061	2.89843	3.06616	5.04446	2.57084	2.94721	5.09706
DQ582875P	0.65004	0.834825	1.06035	up	Piwi-interacting RNA (piRNA)	Homo sapiens	DQ582875	32	CCCAGGGACCTGCCTGTTTCATCTTTACCCCA	32.0388	36.7946	5.05451	5.13905	36.6026	39.4941	34.287	38.2964	28.8515	28.9685	4.97919	4.98111	5.45685	5.21405	4.75447	5.195
DQ594916P	0.917081	0.966923	1.00812	up	Piwi-interacting RNA (piRNA)	Homo sapiens	DQ594916	32	TTGAGAAATCGGATGGTTGCCGTGTCTGTGTA	778.722	858.427	9.65909	9.67075	882.594	1054.06	638.624	807.868	827.99	700.307	9.56014	9.82066	9.63146	9.53359	9.64529	9.7984
DQ576968P	0.0242761	0.638548	1.42854	up	Piwi-interacting RNA (piRNA)	Homo sapiens	DQ576968	26	TCGGAGATCTTGCAGGAGCTGGGCAA	71.9373	111.111	6.2073	6.72184	102.84	121.661	108.832	57.0398	76.2701	82.502	6.42955	6.62016	7.1158	5.7571	6.14843	6.71636
DQ574515P	0.561497	0.787116	1.28924	up	Piwi-interacting RNA (piRNA)	Homo sapiens	DQ574515	32	TCCAGAGAAAATGTTGCAAAAAGAGTTACAGT	12.1141	17.1263	3.56104	3.92756	28.023	10.0292	13.3266	9.4692	9.11246	17.7606	4.60942	3.09221	4.08105	3.21829	2.99489	4.46993
DQ593617P	0.240839	0.638548	1.5095	up	Piwi-interacting RNA (piRNA)	Homo sapiens	DQ593617	31	CTCCTCCAGGGCCAGATGATCCTATCAGCAA	29.5836	43.5469	4.63926	5.23333	18.6031	59.9271	52.1106	9.76037	23.7475	55.243	4.03902	5.58043	6.08055	3.26209	4.47439	6.18131
DQ578298P	0.0842838	0.638548	1.36365	up	Piwi-interacting RNA (piRNA)	Homo sapiens	DQ578298	29	TCTTCTCGGAGCTGCTGTCCAACCTGTAC	11.5523	16.6005	3.52075	3.96823	18.9966	19.4201	11.3849	14.7062	10.9462	9.00437	4.06585	3.98123	3.85761	3.83297	3.27382	3.45547
DQ584460P	0.102877	0.638548	1.27725	up	Piwi-interacting RNA (piRNA)	Homo sapiens	DQ584460	31	TGCCAGTGGATGCCAGCTCTGAGGGAGGCAC	457.447	654.087	8.85329	9.20633	790.514	821.462	350.284	523.613	523.383	325.344	9.38766	9.43786	8.79348	8.92717	8.94703	8.68568
DQ588742P	0.693933	0.857163	1.02144	up	Piwi-interacting RNA (piRNA)	Homo sapiens	DQ588742	29	TGGGAGCCTTCATAAAGAAATAAACACTC	48.237	55.4604	5.43762	5.46822	76.6292	70.1071	19.6448	62.119	64.1961	18.396	5.99331	5.7991	4.61223	5.89062	5.90299	4.51924
DQ569935P	0.240287	0.638548	1.94667	up	Piwi-interacting RNA (piRNA)	Homo sapiens	DQ569935	29	AAACTTACAATGATGGCACAAGGGGAAGC	633.674	1647.16	9.34437	10.3054	2873.49	1527.84	540.145	633.499	715.343	552.178	11.1385	10.3619	9.41582	9.1634	9.41427	9.45544
DQ582641P	0.296798	0.652679	1.15956	up	Piwi-interacting RNA (piRNA)	Homo sapiens	DQ582641	27	CCACAGGGAAGGCCCTACATCATCTGC	45.3963	57.7994	5.56976	5.78333	63.3214	57.637	52.4399	43.5171	52.4419	40.2299	5.7389	5.51972	6.09137	5.39336	5.61063	5.70528
DQ601958P	0.704087	0.862072	1.03371	up	Piwi-interacting RNA (piRNA)	Homo sapiens	DQ601958	27	TAGTGATGTGTTCGTTGGTAAGAGGGA	35.0152	40.7847	4.90192	4.94975	56.8199	54.3153	11.2189	42.7562	51.2502	11.0392	5.58738	5.42683	3.83503	5.36232	5.57807	3.76535
DQ595947P	0.448575	0.721446	1.60999	up	Piwi-interacting RNA (piRNA)	Homo sapiens	DQ595947	30	TTTTCAGGTGTGAGGAATGCATAAAGGCTT	11.5384	19.2196	3.44048	4.12753	25.0574	21.3618	11.2396	5.22666	13.2571	16.1315	4.43671	4.10765	3.83823	2.40186	3.58642	4.33315
DQ591842P	0.733904	0.876716	1.04981	up	Piwi-interacting RNA (piRNA)	Homo sapiens	DQ591842	31	TGTGGAGTGAGGGGACCCTGCTCCTCCCGGC	43.3378	51.7676	5.48189	5.55202	52.2244	70.7631	32.3154	51.3273	44.8184	33.8679	5.46979	5.81277	5.3735	5.61711	5.38624	5.44232
DQ580781P	0.206782	0.638548	1.34633	up	Piwi-interacting RNA (piRNA)	Homo sapiens	DQ580781	30	TGAGGAAAAGGTGGCCCATCTGGATGGATA	23.0891	34.3591	4.58106	5.01009	32.5201	44.1568	26.4002	18.592	23.423	27.2525	4.82548	5.13351	5.07128	4.18741	4.44852	5.10724
DQ573352P	0.612285	0.815223	1.16845	up	Piwi-interacting RNA (piRNA)	Homo sapiens	DQ573352	26	TCAGACATTTGGTGTATGTGCTTGGC	22.1689	28.0735	4.50615	4.73074	20.6415	28.6607	34.9183	26.2723	18.4009	21.8335	4.17156	4.5338	5.48687	4.68592	4.07442	4.7581
DQ586437P	0.198057	0.638548	1.40309	up	Piwi-interacting RNA (piRNA)	Homo sapiens	DQ586437	26	TGGAAAGGGGCAGCTGTCAGCGTGCA	47.6973	74.152	5.60612	6.09473	49.8816	99.5075	73.0668	36.1252	42.8757	64.0909	5.41062	6.31746	6.55611	5.1272	5.31741	6.37374
DQ583141P	0.426612	0.710325	1.05903	up	Piwi-interacting RNA (piRNA)	Homo sapiens	DQ583141	32	TGCAAATCTGTGTACCACTCAGTGATGGAGGG	25.687	30.7155	4.7297	4.81244	32.0734	40.3394	19.7336	26.8618	29.5295	20.6696	4.80319	5.01248	4.62166	4.71457	4.78797	4.68657
DQ584922P	0.257127	0.639421	1.05153	up	Piwi-interacting RNA (piRNA)	Homo sapiens	DQ584922	30	TGCCTATGTTTGGCTGCTGCAAGAGACCTT	12.1305	13.5428	3.53169	3.60419	15.5751	17.7989	7.25427	13.3902	16.0836	6.91769	3.77973	3.86041	3.17242	3.69946	3.87153	3.02409
DQ578678P	0.0593309	0.638548	1.3489	up	Piwi-interacting RNA (piRNA)	Homo sapiens	DQ578678	30	TGAAATGATCAGCTGGACAAGGCCTGGAGG	17.7505	24.9023	4.14449	4.57627	19.6776	26.2486	28.7807	13.445	15.1488	24.6578	4.11012	4.40818	5.21051	3.7076	3.77269	4.95316
DQ588477P	0.371824	0.677672	1.12041	up	Piwi-interacting RNA (piRNA)	Homo sapiens	DQ588477	26	TGGGAAGAACATAGCTTGCAGGTGGA	98.455	121.401	6.68193	6.84596	106.016	141.769	116.417	96.8399	92.7985	105.727	6.46913	6.85334	7.21541	6.539	6.42784	7.07895
DQ587509P	0.247836	0.639115	1.43772	up	Piwi-interacting RNA (piRNA)	Homo sapiens	DQ587509	30	TGGCAATAAATGAAGGAAGGTCGGCCCGGA	86.5168	137.542	6.47026	6.99405	177.748	128.193	106.687	72.8694	80.3139	106.367	7.21541	6.68841	7.07834	6.10173	6.22526	7.0838
DQ581964P	0.106702	0.638548	1.35677	up	Piwi-interacting RNA (piRNA)	Homo sapiens	DQ581964	29	CACAAAGATCTTTGGAGAGAAGGAGGTGG	1578.04	2271.05	10.6599	11.1001	2202.69	2788.68	1821.78	1333.18	1695.73	1705.22	10.7839	11.328	11.1884	10.2303	10.6917	11.0578
DQ589648P	0.289702	0.65007	1.07753	up	Piwi-interacting RNA (piRNA)	Homo sapiens	DQ589648	30	TGGGTGTTTGAAATCAGGATGGTCTCAGCC	12.1075	13.391	3.59901	3.70673	12.3063	12.4882	15.3785	10.3092	10.0612	15.9522	3.4676	3.37212	4.28048	3.3363	3.14703	4.31369
DQ597901P	0.707206	0.864008	1.05369	up	Piwi-interacting RNA (piRNA)	Homo sapiens	DQ597901	29	GGCATAAGCAAAAGAACAGCAGGTGCAGC	63.8087	73.0758	6.0429	6.11834	79.6243	75.1124	64.4908	53.6509	60.9419	76.8333	6.05341	5.90782	6.3938	5.67902	5.82684	6.62284
DQ591488P	0.445775	0.718593	1.12173	up	Piwi-interacting RNA (piRNA)	Homo sapiens	DQ591488	27	TGTGAGGCATGAGCTGACACCAGGGCA	86.9209	105.424	6.46877	6.63449	97.1729	120.095	99.0031	66.9378	81.9059	111.919	6.3342	6.60047	6.96882	5.9987	6.25262	7.155
DQ575353P	0.71423	0.866933	1.11004	up	Piwi-interacting RNA (piRNA)	Homo sapiens	DQ575353	28	TCCCCAACAACAATGTGAGAAGGCTCAT	8.98077	11.5361	3.18245	3.33306	12.8355	16.0434	5.72941	8.1586	10.5175	8.26616	3.51774	3.72464	2.75681	3.01127	3.21561	3.32047
DQ592781P	0.161287	0.638548	1.21923	up	Piwi-interacting RNA (piRNA)	Homo sapiens	DQ592781	28	TTAAGGGTCTTTGCCGAGGCTGGGGATG	129.731	175.576	7.07701	7.36299	162.63	221.034	143.064	139.755	139.878	109.562	7.07964	7.47131	7.53801	7.05619	7.0488	7.12605
DQ582577P	0.129154	0.638548	1.12754	up	Piwi-interacting RNA (piRNA)	Homo sapiens	DQ582577	30	CCAAACTGCACTCGCGTGGGAACGAGAAGA	27.2123	35.3011	4.73917	4.91235	44.9717	45.3292	15.6023	33.7678	32.4543	15.4147	5.26541	5.17159	4.30006	5.03225	4.92052	4.26474
DQ586452P	0.326222	0.661476	1.18626	up	Piwi-interacting RNA (piRNA)	Homo sapiens	DQ586452	30	TGGAAAGTGCATGCAGGAGGATGCTCAGCA	11.9251	14.3626	3.47681	3.72323	17.9891	16.7363	8.36242	13.0557	16.4009	6.31876	3.98729	3.78537	3.39703	3.6648	3.90135	2.86427
DQ574798P	0.21748	0.638548	1.19642	up	Piwi-interacting RNA (piRNA)	Homo sapiens	DQ574798	26	TCCATCAAGGAAGGAGGGACACTTGC	996.606	1335.15	9.9929	10.2516	1653.85	1507.23	844.356	1070.99	1090.38	828.446	10.3831	10.3323	10.0395	9.90286	10.0207	10.0551
DQ590182P	0.310125	0.658368	1.14525	up	Piwi-interacting RNA (piRNA)	Homo sapiens	DQ590182	29	TGGTGAGGACCCATTCCTTAGGGCAGTGC	33.0081	42.1286	5.11622	5.31189	35.1175	53.7058	37.5625	32.9085	33.5597	32.5562	4.93088	5.41283	5.59196	4.99472	4.97459	5.37937
DQ588476P	0.18128	0.638548	1.28829	up	Piwi-interacting RNA (piRNA)	Homo sapiens	DQ588476	28	TGGGAAGAAAGGTGAGGTCAGCTTGAGT	112.525	155.475	6.8523	7.21775	151.378	172.224	142.822	92.032	100.936	144.607	6.97722	7.14163	7.5344	6.47351	6.55514	7.52825
DQ595983P	0.202489	0.638548	2.25289	up	Piwi-interacting RNA (piRNA)	Homo sapiens	DQ595983	28	CTTGCAATGGAACTGAGGATGTACAGGA	10.6172	29.4866	3.37328	4.54505	7.99811	40.2449	40.2169	7.35248	15.4819	9.01728	2.9255	5.00705	5.7026	2.85144	3.81074	3.45765
DQ586389P	0.390597	0.687526	1.09949	up	Piwi-interacting RNA (piRNA)	Homo sapiens	DQ586389	26	TGGAAACCCTCTCGTCAGAGGAGAGC	129.511	159.218	7.0838	7.22063	156.395	195.212	126.047	110.833	141.062	136.639	7.02282	7.30513	7.33394	6.74187	7.06158	7.44794
DQ588524P	0.633762	0.825828	1.06404	up	Piwi-interacting RNA (piRNA)	Homo sapiens	DQ588524	29	TGGGAAGTAAAATGGGGAGTATGTCCTGG	167.953	206.217	7.39922	7.48877	212.591	299.816	106.244	204.683	195.568	103.607	7.46379	7.93342	7.0691	7.6159	7.53905	7.04272
DQ581825P	0.169889	0.638548	1.70023	up	Piwi-interacting RNA (piRNA)	Homo sapiens	DQ581825	29	TGATGGAGAAGCCCAACATACGGTGGAAC	55.3387	102.886	5.80309	6.56882	78.3428	141.467	88.8476	42.7839	45.7696	77.4626	6.02746	6.85092	6.82808	5.3633	5.41062	6.63535
DQ600797P	0.508502	0.756066	1.28839	up	Piwi-interacting RNA (piRNA)	Homo sapiens	DQ600797	29	TAGAAGTCAAGATTGGTGCCACTAAGTGG	144.822	216.916	7.23406	7.59962	330.173	179.908	140.667	122.555	131.996	179.915	8.09185	7.19669	7.51033	6.87277	6.9698	7.8596
DQ588272P	0.149887	0.638548	1.58362	up	Piwi-interacting RNA (piRNA)	Homo sapiens	DQ588272	31	TGGGAAAAGGACCCGAGGTGCCACCCAAGGC	72.1874	129.109	6.23211	6.89534	135.221	167.469	84.6363	69.359	69.1056	78.0978	6.82348	7.10617	6.75637	6.04082	6.01023	6.64528
DQ588518P	0.17964	0.638548	1.10328	up	Piwi-interacting RNA (piRNA)	Homo sapiens	DQ588518	30	TGGGAAGGGACCCCGACGTCCTAGGGATGA	234.584	289.651	7.92707	8.06887	313.55	347.501	207.903	272.556	248.541	182.656	8.01646	8.12239	8.06776	8.01084	7.88519	7.88519
DQ581431P	0.419921	0.705967	1.18055	up	Piwi-interacting RNA (piRNA)	Homo sapiens	DQ581431	28	TGATAGTCAGGGGACTGGCATTCAGTGA	33.314	46.0005	5.07585	5.31531	41.7841	71.9398	24.2776	39.117	37.6224	23.2025	5.16894	5.83818	4.93882	5.2444	5.13269	4.85047
DQ576169P	0.351815	0.671627	1.41328	up	Piwi-interacting RNA (piRNA)	Homo sapiens	DQ576169	28	TCCTCAGACCACAGCACAAAAGTCCAGC	102.52	153.1	6.65805	7.15709	152.084	190.295	116.921	60.1854	106.973	140.401	6.9856	7.26325	7.22241	5.83222	6.65042	7.4915
DQ587006P	0.955838	0.982	1.00646	up	Piwi-interacting RNA (piRNA)	Homo sapiens	DQ587006	29	TGGAGACGTTCTTGGTGAAAGCTGTGGTC	280.99	306.229	8.10707	8.11636	364.32	360.652	193.714	354.136	330.641	158.195	8.20956	8.17209	7.96742	8.38423	8.27286	7.66413
DQ592148P	0.458095	0.727898	1.11177	up	Piwi-interacting RNA (piRNA)	Homo sapiens	DQ592148	29	TGTTAACCGAAAGGTTGGTGGTTCGAGCC	13698.4	11941.7	13.0809	13.2338	18102.7	14372.5	3349.89	20961.7	17599.1	2534.31	13.8088	13.803	12.0895	13.8619	13.7763	11.6046
DQ582588P	0.999908	0.999965	1.00002	up	Piwi-interacting RNA (piRNA)	Homo sapiens	DQ582588	30	CCAACCTGTACTCGCGTGGGAACGAGAAGA	35.4695	41.8288	5.14182	5.14184	49.301	57.993	18.1924	43.7074	40.352	22.3491	5.39182	5.53139	4.50231	5.40111	5.2299	4.79444
DQ570046P	0.440352	0.716385	1.12988	up	Piwi-interacting RNA (piRNA)	Homo sapiens	DQ570046	26	AACGGACTTTCGCAACCTTTGGGAAA	9.27225	11.683	3.05109	3.22726	16.024	14.025	5	9.84433	12.9724	5	3.82005	3.5276	2.33414	3.27526	3.54901	2.329
DQ586126P	0.966914	0.987365	1.00221	up	Piwi-interacting RNA (piRNA)	Homo sapiens	DQ586126	27	TGCTGTCCAAACTGCACTCGCGTGGGA	18.453	20.6555	4.04075	4.04393	26.8881	28.167	6.91147	21.7926	26.4314	7.13492	4.53979	4.50795	3.08406	4.4206	4.62415	3.07751
DQ591773P	0.0820728	0.638548	1.41629	up	Piwi-interacting RNA (piRNA)	Homo sapiens	DQ591773	26	TGTGCTGCCTGGAGGAGAAGCCTGGA	443.71	693.741	8.84945	9.35156	850.751	743.415	487.056	490.26	420.12	420.751	9.49317	9.29508	9.26644	8.84435	8.63285	9.07115
DQ574060P	0.347715	0.67063	1.24391	up	Piwi-interacting RNA (piRNA)	Homo sapiens	DQ574060	30	TCCAACAGTTAGTAGGGTTTTGGGCCGAGA	12.2489	16.8873	3.64277	3.95766	23.9998	15.4608	11.2013	12.702	11.2956	12.749	4.37727	3.66306	3.83263	3.62774	3.32234	3.97825
DQ571408P	0.17559	0.638548	1.54839	up	Piwi-interacting RNA (piRNA)	Homo sapiens	DQ571408	30	AGGTTAGTTTTACCCTACTGATGATGTGTT	233.887	413.163	7.9374	8.56816	276.664	539	423.825	234.18	254.744	212.737	7.82462	8.80163	9.07823	7.80355	7.91605	8.09259
DQ587506P	0.193294	0.638548	1.09236	up	Piwi-interacting RNA (piRNA)	Homo sapiens	DQ587506	29	TGGCAAGTTAGGATACAGCAGGAACGGTC	14.2489	16.5871	3.87099	3.99844	14.4959	17.06	18.2054	13.1902	13.2667	16.2898	3.68002	3.81182	4.50349	3.67906	3.58831	4.3456
DQ599476P	0.334996	0.664864	1.31134	up	Piwi-interacting RNA (piRNA)	Homo sapiens	DQ599476	32	TAAGTAGCCAAATGGTAACTGAGACCCACTGT	13.6751	18.2154	3.71775	4.10879	22.4187	18.3523	13.8752	14.9845	18.2493	7.79159	4.28632	3.89775	4.14231	3.86059	4.06108	3.23159
DQ592961P	0.326578	0.661604	1.93558	up	Piwi-interacting RNA (piRNA)	Homo sapiens	DQ592961	30	CCCGACATCAGCAAGCTTGGAGAGCTGGGT	219.559	357.885	7.41706	8.36982	275.4	473.485	324.77	79.1626	120.021	459.494	7.81795	8.6119	8.67961	6.22664	6.82294	9.20158
DQ588403P	0.469072	0.7332	1.04992	up	Piwi-interacting RNA (piRNA)	Homo sapiens	DQ588403	27	TGGGAACGAGAAGACACTCGTGGAGGC	107.846	125.857	6.78448	6.85476	138.398	158.576	80.5984	127.576	122.196	73.7652	6.85334	7.02965	6.68128	6.93825	6.85334	6.56185
DQ584240P	0.862352	0.939286	1.03947	up	Piwi-interacting RNA (piRNA)	Homo sapiens	DQ584240	26	TGCCACAGGGTCAGAGCCCAAAATGC	18.6389	21.3308	4.24246	4.29831	12.6079	26.883	24.5015	15.7711	16.3759	23.7695	3.49659	4.44388	4.95448	3.93674	3.89963	4.89101
DQ590339P	0.168212	0.638548	1.34867	up	Piwi-interacting RNA (piRNA)	Homo sapiens	DQ590339	28	TGGTGGCACCCTTTGTGAGGACCAAGGC	24.3769	34.6774	4.6303	5.06183	33.6703	35.8478	34.5142	17.0624	24.4607	31.6077	4.87077	4.84493	5.46979	4.0476	4.51245	5.33085
DQ597454P	0.141074	0.638548	1.39618	up	Piwi-interacting RNA (piRNA)	Homo sapiens	DQ597454	29	GCGGAGTTGAAAAATGCAACCTGAGGGCA	33.6418	52.4829	5.12554	5.60703	39.2182	72.2794	45.9512	24.739	34.4094	41.7769	5.08372	5.8448	5.89257	4.60307	5.01131	5.76225
DQ581951P	0.137193	0.638548	1.9489	up	Piwi-interacting RNA (piRNA)	Homo sapiens	DQ581951	28	CAATCCAGTGTGTCCCCAAGATGTGGCC	451.918	1045.47	8.89008	9.85274	1446.55	1150.46	539.389	406.447	496.336	452.97	10.1997	9.94974	9.40884	8.60329	8.88436	9.18259
DQ598269P	0.146688	0.638548	1.33167	up	Piwi-interacting RNA (piRNA)	Homo sapiens	DQ598269	29	GGTCCTAGCTTATAAGGGGCCTAAGTGCA	25.4961	40.2726	4.62823	5.04147	67.6531	35.5988	17.5659	34.9067	27.5007	14.0808	5.83391	4.83453	4.45597	5.07929	4.68272	4.12266
DQ590614P	0.786791	0.901761	1.0537	up	Piwi-interacting RNA (piRNA)	Homo sapiens	DQ590614	28	TGGTTTATGGTGTAAGGGCTGAGAGCTT	23.0411	27.1541	4.54962	4.62509	32.4043	33.3838	15.6743	30.0287	19.9761	19.1185	4.81865	4.7495	4.3071	4.87536	4.20021	4.57331
DQ579964P	0.77092	0.894324	1.15746	up	Piwi-interacting RNA (piRNA)	Homo sapiens	DQ579964	26	TGACTGAGATGACTGGATGACCTGCC	26.0066	40.525	4.76593	4.9769	20.2493	79.4382	21.8876	23.6741	24.4706	29.875	4.14928	5.99163	4.78978	4.54309	4.51337	5.24134
DQ598176P	0.545149	0.779171	1.08325	up	Piwi-interacting RNA (piRNA)	Homo sapiens	DQ598176	31	GGGGGGTGTAGCTCAGTGGTAGAGCGCGTGC	29776.1	29677.4	14.6478	14.7632	50937.3	24393.2	13701.9	38516.8	34686.7	16124.9	15.2127	14.6474	14.4295	14.7917	14.6044	14.5474
DQ574340P	0.118609	0.638548	1.42832	up	Piwi-interacting RNA (piRNA)	Homo sapiens	DQ574340	30	TCCACATGAGAGAGTTGGCAGTCGGAGCCA	19.6211	32.9219	4.33613	4.85045	22.9902	53.284	22.4916	16.8554	24.0858	17.9219	4.32541	5.39736	4.82857	4.03356	4.49458	4.48025
DQ597499P	0.595671	0.807092	1.21583	up	Piwi-interacting RNA (piRNA)	Homo sapiens	DQ597499	29	GCTAGACACAGGGTGCTGATTGGTGTGTT	2987.01	4536.14	11.5866	11.8685	8314.65	3139.03	2154.74	3213.8	3112.86	2634.38	12.7124	11.4854	11.4077	11.5353	11.5556	11.6688
DQ570835P	0.283988	0.647279	1.39047	up	Piwi-interacting RNA (piRNA)	Homo sapiens	DQ570835	31	AGAGGCCTTAGACAGCTCAAGAGCTGGGCGG	127.107	202.981	7.05379	7.52936	213.598	266.38	128.966	108.613	126.046	146.66	7.47032	7.74645	7.3713	6.70767	6.90388	7.54983
DQ577485P	0.537893	0.775497	1.34881	up	Piwi-interacting RNA (piRNA)	Homo sapiens	DQ577485	31	TCTCCACGTGGACGTTATGCGTCTTGAGGTC	55.5709	91.2239	5.84748	6.27916	98.2467	134.828	40.5965	64.7248	42.3895	59.5983	6.34863	6.76757	5.72129	5.95243	5.30397	6.28603
DQ573225P	0.0532271	0.638548	1.36836	up	Piwi-interacting RNA (piRNA)	Homo sapiens	DQ573225	30	TCACTGAGAAGTGTCACTGGAGGAAGAGCT	141.971	221.391	7.21492	7.66737	209.502	303.654	151.017	135.38	163.706	126.828	7.44015	7.94353	7.61844	7.01638	7.28998	7.33841
DQ571524P	0.705469	0.863202	1.35596	up	Piwi-interacting RNA (piRNA)	Homo sapiens	DQ571524	28	ATAGGGTTTACGACCTCGATGTTGGATC	532.511	760.405	8.9083	9.34761	358.199	1191.53	731.489	932.027	327.916	337.591	8.18718	10.016	9.83967	9.72888	8.26302	8.733
DQ591537P	0.166536	0.638548	1.46754	up	Piwi-interacting RNA (piRNA)	Homo sapiens	DQ591537	30	TGTGATCCCAAAGAGTGCAAAGTTAAAGCC	82.7822	129.106	6.38184	6.93525	113.346	153.134	120.838	63.9204	69.159	115.267	6.56783	6.96742	7.2705	5.93239	6.01133	7.20181
DQ580492P	0.82218	0.920183	1.03036	up	Piwi-interacting RNA (piRNA)	Homo sapiens	DQ580492	28	TGAGATTCAAGTGGAAGGTGGGTTGTCA	30.657	34.9475	5.00168	5.04483	28.2553	43.7324	32.8548	30.4356	34.4648	27.0706	4.62043	5.11403	5.40002	4.89432	5.01313	5.09758
DQ581788P	0.164244	0.638548	2.65599	up	Piwi-interacting RNA (piRNA)	Homo sapiens	DQ581788	26	TGATGCCTAAGAAGAACCGGATTGCC	625.802	1878.39	9.28935	10.6986	2812.42	1734.28	1088.46	381.733	643.947	851.724	11.0999	10.5568	10.439	8.50402	9.26154	10.1025
DQ581000P	0.709567	0.865112	1.08633	up	Piwi-interacting RNA (piRNA)	Homo sapiens	DQ581000	26	TGAGGGTGAAGATGCAAATACCTGCC	11.8349	13.6303	3.59283	3.71229	9.42182	16.5157	14.9534	12.0637	11.0651	12.376	3.12613	3.76845	4.2423	3.55474	3.29077	3.93298
DQ595045P	0.321443	0.660763	1.19449	up	Piwi-interacting RNA (piRNA)	Homo sapiens	DQ595045	29	TTGCAGAGAGCCTATAAATGGACGTGCAA	81.7652	107.43	6.39021	6.64661	99.0977	139.175	84.0165	63.0124	89.7252	92.5581	6.36986	6.82808	6.74187	5.91259	6.38009	6.87796
DQ570507P	0.219043	0.638548	1.19062	up	Piwi-interacting RNA (piRNA)	Homo sapiens	DQ570507	29	ACCGGAAGCAGAAGCTGAGTGTGGTGAGT	33.1104	43.9668	5.11264	5.36436	30.0107	49.7179	52.1717	27.2795	32.6114	39.4404	4.7009	5.30923	6.08295	4.73348	4.92849	5.67596
DQ572943P	0.88872	0.951731	1.026	up	Piwi-interacting RNA (piRNA)	Homo sapiens	DQ572943	29	TCACAGATGTTGACTGCCTGAGCCGCTGT	17.6348	19.7134	4.18952	4.22655	24.0571	16.3612	18.7218	16.658	19.5334	16.7129	4.38024	3.75268	4.54671	4.01757	4.16918	4.3818
DQ584981P	0.745846	0.883369	1.03016	up	Piwi-interacting RNA (piRNA)	Homo sapiens	DQ584981	32	TGCCTCTATGGAAAAGGAGTAGAGCCGGTGTT	124.174	148.293	6.8869	6.92977	207.621	182.29	54.9669	149.295	167.783	55.4428	7.42035	7.21045	6.15851	7.15157	7.32097	6.18817
DQ594899P	0.624519	0.820355	1.10107	up	Piwi-interacting RNA (piRNA)	Homo sapiens	DQ594899	28	TTGACCTGGGTGGTGCCAGCTGATCCCC	38.478	49.3089	5.33147	5.47038	40.4215	75.1215	32.3837	39.5124	41.8709	34.0508	5.12593	5.90823	5.37697	5.25535	5.28536	5.45368
DQ584866P	0.319779	0.6605	1.27776	up	Piwi-interacting RNA (piRNA)	Homo sapiens	DQ584866	30	TGCCGTTGTCGTGTTCTCACAGTGAAGGGC	9.5404	12.8421	3.2383	3.59192	9.20932	18.8938	10.4232	6.42035	10.2632	11.9376	3.09935	3.94732	3.72908	2.6585	3.17677	3.87963
DQ591896P	0.37106	0.677414	1.08219	up	Piwi-interacting RNA (piRNA)	Homo sapiens	DQ591896	28	TGTGGGAGACAAACGTGGATGTGTCAGT	104350	98947	16.4845	16.5985	131290	117544	48006.9	131518	126660	54871.8	16.5666	16.8941	16.3348	16.4639	16.6023	16.3875
DQ571256P	0.555563	0.784103	1.27846	up	Piwi-interacting RNA (piRNA)	Homo sapiens	DQ571256	30	AGGCTCGTTGGTCTAGTGGTATGATTCTCG	56.5284	60.6137	5.22735	5.58176	92.4827	68.4003	20.958	125.994	31.6313	11.9593	6.26371	5.76324	4.71833	6.91917	4.88045	3.88243
DQ601502P	0.413388	0.702276	1.30242	up	Piwi-interacting RNA (piRNA)	Homo sapiens	DQ601502	29	TAGGAGGATGACATGGAGGAGGACGACGA	15370.8	17376.1	13.8412	14.2224	21480.3	16846	13802.1	10378.7	17272.3	18461.3	14.1136	14.0887	14.4649	13.0724	13.7396	14.7116
DQ581216P	0.507404	0.755391	1.07829	up	Piwi-interacting RNA (piRNA)	Homo sapiens	DQ581216	30	TGAGTGAGACCTCTGGGAGCTCTGGTGTGT	101.939	131.065	6.66181	6.77056	152.305	189.123	51.7654	122.792	127.266	55.7587	6.98777	7.25573	6.06817	6.87691	6.91277	6.19577
DQ581275P	0.813507	0.91576	1.03595	up	Piwi-interacting RNA (piRNA)	Homo sapiens	DQ581275	31	TGAGTGTGCTACTCAAATAGATAACTTGGGA	19.5581	20.5608	3.89067	3.94163	24.3035	31.64	5.73893	23.1563	30.5179	5	4.39316	4.67265	2.75906	4.51411	4.82889	2.329
DQ576957P	0.181788	0.638548	1.30398	up	Piwi-interacting RNA (piRNA)	Homo sapiens	DQ576957	28	TCGGACAAAAAGGGTCGAGAGGCAGGGC	2427.74	3343.25	11.2457	11.6286	3487.41	3891.99	2650.37	1847.29	2852.87	2583.07	11.4232	11.7461	11.7165	10.6947	11.398	11.6443
DQ579497P	0.449748	0.721976	1.12687	up	Piwi-interacting RNA (piRNA)	Homo sapiens	DQ579497	29	TGACAGGAGAGGAAGCACTGCCAAAGTGA	427.228	531.317	8.80715	8.97947	585.033	594.093	414.824	374.499	442.787	464.399	8.94297	8.94958	9.04586	8.48271	8.72025	9.21847
DQ599064P	0.363674	0.675058	1.81194	up	Piwi-interacting RNA (piRNA)	Homo sapiens	DQ599064	29	TAACATGGCAGCCTGAATGGTTCTGTTAC	131.42	277.239	7.02882	7.88635	458.208	224.742	148.766	87.6907	114.437	192.133	8.56965	7.49247	7.59693	6.38464	6.75145	7.95037
DQ585303P	0.934463	0.974541	1.01113	up	Piwi-interacting RNA (piRNA)	Homo sapiens	DQ585303	28	TGCGCGACATCAAGGAGAAGCTGTGCTA	111.804	131.553	6.84007	6.85605	172.666	159.233	62.7599	133.696	120.9	80.8162	7.17152	7.03579	6.36083	6.99714	6.83468	6.68841
DQ580310P	0.297143	0.652887	1.19988	up	Piwi-interacting RNA (piRNA)	Homo sapiens	DQ580310	31	TGAGAGAAGCAGAGGAGTCACACTCCACTCT	18.7661	24.563	4.27777	4.54066	20.5317	31.038	22.1193	18.076	17.7061	20.5163	4.16494	4.65029	4.80676	4.13799	4.0156	4.67974
DQ594083P	0.38516	0.685226	1.12914	up	Piwi-interacting RNA (piRNA)	Homo sapiens	DQ594083	26	TTCACAAGATGGAAGGCAGGTGAGGA	407.637	500.103	8.72729	8.90251	521.648	509.456	469.205	327.919	427.44	467.551	8.78223	8.71902	9.20628	8.29234	8.66225	9.22728
DQ583025P	0.307354	0.656867	1.21172	up	Piwi-interacting RNA (piRNA)	Homo sapiens	DQ583025	29	TGATTGGTGTTGGGAAAGGACCTGGAAGT	45.3675	62.153	5.57371	5.85076	60.7696	81.6745	44.0147	38.794	49.3292	47.9792	5.6802	6.03658	5.8355	5.23356	5.52294	5.96461
DQ588180P	0.275503	0.646586	1.16601	up	Piwi-interacting RNA (piRNA)	Homo sapiens	DQ588180	30	TGGCTGGCTAGGCCAGTGTGCCCTTCTTCC	18.9788	22.5536	4.18887	4.41045	16.5628	20.6373	30.4608	14.2149	12.938	29.7834	3.87468	4.06512	5.29155	3.7851	3.54605	5.23548
DQ573535P	0.21929	0.638548	1.13436	up	Piwi-interacting RNA (piRNA)	Homo sapiens	DQ573535	28	TCAGCGGGAGACAAAGGATCATGGTGTT	10378.7	10785.3	13.2562	13.4381	13474.6	11692.9	7188.37	11835.5	11864.8	7435.8	13.4433	13.5147	13.3563	13.202	13.1918	13.3748
DQ593233P	0.0674312	0.638548	1.18825	up	Piwi-interacting RNA (piRNA)	Homo sapiens	DQ593233	30	CGAGAATGTTGGCTGAATGAAGGAGGCTGC	126.867	168.336	7.05996	7.3088	198.128	176.995	129.885	134.12	126.507	119.975	7.36048	7.17611	7.3898	7.0053	6.90671	7.26786
DQ571118P	0.0282235	0.638548	1.19588	up	Piwi-interacting RNA (piRNA)	Homo sapiens	DQ571118	27	AGGACAAACACGCCAGGTGGTGTCAGG	38.1166	50.3446	5.3213	5.57937	49.5938	58.8501	42.5898	38.7326	40.7005	34.9167	5.40002	5.55406	5.78403	5.2299	5.24278	5.49124
DQ595714P	0.9427	0.977365	1.02105	up	Piwi-interacting RNA (piRNA)	Homo sapiens	DQ595714	30	TTTAAAGCTGGTGCAGCCTTTCTGGAGGGC	13.2392	13.0738	3.59749	3.62755	14.5246	15.6034	9.09344	21.4092	11.0468	7.26158	3.68311	3.68047	3.51906	4.39353	3.28917	3.10978
DQ580137P	0.319946	0.6607	1.14465	up	Piwi-interacting RNA (piRNA)	Homo sapiens	DQ580137	29	TGAGAAGAGTCCAGAGACAAGGAGATGGT	180.666	224.41	7.5451	7.74001	212.322	237.951	222.958	150.845	153.637	237.516	7.45681	7.57922	8.18399	7.17039	7.18522	8.27969
DQ570782P	0.883858	0.949164	1.00929	up	Piwi-interacting RNA (piRNA)	Homo sapiens	DQ570782	31	AGACCAGACTCAGGGGTAGCCTTTTCAAACT	14.4775	15.9718	3.88189	3.89523	16.6021	20.9055	10.4079	14.5675	17.0114	11.8535	3.87743	4.0823	3.72597	3.82075	3.95602	3.8689
DQ583058P	0.557075	0.784805	1.0338	up	Piwi-interacting RNA (piRNA)	Homo sapiens	DQ583058	31	TGATTTGGAGACTCCTGATGTTCATATGCCC	68.6588	80.9163	6.05608	6.10403	94.8968	112.515	35.3372	85.0123	85.3233	35.6408	6.30576	6.49847	5.50785	6.33272	6.31345	5.52206
DQ578344P	0.105877	0.638548	1.42848	up	Piwi-interacting RNA (piRNA)	Homo sapiens	DQ578344	29	TCTTGCAATAGGCATAAAAGGGAAAGAGA	32.8412	52.5197	5.10996	5.62444	63.9527	52.4467	41.1596	30.0635	35.7589	32.7013	5.75421	5.37937	5.73974	4.87601	5.06614	5.38773
DQ596943P	0.683949	0.852685	1.05575	up	Piwi-interacting RNA (piRNA)	Homo sapiens	DQ596943	26	GATTTTGGAACGTGTGCAAAGAGACC	25.7083	28.2729	4.46213	4.5404	38.7546	35.6994	10.3646	35.1083	33.7697	8.24671	5.06477	4.83752	3.71892	5.08669	4.98353	3.31618
DQ577286P	0.148147	0.638548	1.26024	up	Piwi-interacting RNA (piRNA)	Homo sapiens	DQ577286	30	TCTAGGAAGTGAGGAGCGCCTCTTCCCGGC	860.031	1220.34	9.76639	10.1001	1302.69	1665.73	692.591	985.155	970.322	624.617	10.071	10.481	9.74824	9.80571	9.86888	9.62458
DQ594177P	0.0792404	0.638548	1.43417	up	Piwi-interacting RNA (piRNA)	Homo sapiens	DQ594177	28	TTCAGCTTTGAGGATGGATAAGAGTGAT	9.57709	14.4235	3.24712	3.76733	17.7555	15.6025	9.91257	9.41058	12.1755	7.1452	3.96435	3.68027	3.65739	3.20676	3.45372	3.08087
DQ573347P	0.538295	0.775497	1.18523	up	Piwi-interacting RNA (piRNA)	Homo sapiens	DQ573347	28	TCAGACAGTTTAGGGATGGCATTGAGGT	17.6716	20.271	3.91806	4.16322	28.2482	22.4334	10.1315	24.9194	22.0523	6.04313	4.62005	4.18044	3.68919	4.61558	4.35282	2.78578
DQ594023P	0.137934	0.638548	1.33233	up	Piwi-interacting RNA (piRNA)	Homo sapiens	DQ594023	27	TTCAACGTGGTGACCAAGGACATGAGG	9.02225	12.2687	3.18023	3.59418	11.7536	12.9942	12.0584	8.93695	10.5179	7.61185	3.41111	3.42659	3.94486	3.13604	3.2159	3.18876
DQ584565P	0.560743	0.786894	1.10182	up	Piwi-interacting RNA (piRNA)	Homo sapiens	DQ584565	31	TGCCATTAATTACCTGAGAAGCGTGCTTTCC	31.3238	36.8471	4.81009	4.94997	51.9665	43.0034	15.5713	38.7903	43.3886	11.7925	5.46537	5.08859	4.29595	5.2326	5.33618	3.86148
DQ588580P	0.724482	0.872394	1.02868	up	Piwi-interacting RNA (piRNA)	Homo sapiens	DQ588580	30	TGGGAATGAGAAGACACTCATGGAGGAGTC	74.2817	83.2871	6.21908	6.25988	99.9894	96.158	53.714	85.9041	90.72	46.2212	6.38177	6.26736	6.13051	6.34863	6.39695	5.91167
DQ581154P	0.862332	0.939286	1.01863	up	Piwi-interacting RNA (piRNA)	Homo sapiens	DQ581154	29	TGAGTATGTGGGAAGGACTTCTGATGAAT	45.4188	49.251	5.34925	5.37589	62.6698	63.9609	21.1223	57.5169	61.2576	17.482	5.72309	5.67019	4.73439	5.76618	5.8355	4.44608
DQ587794P	0.396211	0.69242	1.07551	up	Piwi-interacting RNA (piRNA)	Homo sapiens	DQ587794	30	TGGCCAAGGAGAAGCACCCTCTGCACAGAA	67.7503	81.0658	6.147	6.25202	77.9647	97.1631	68.0696	64.023	68.2842	70.9437	6.01668	6.27822	6.46114	5.93618	5.99248	6.51235
DQ585189P	0.306106	0.656867	1.09542	up	Piwi-interacting RNA (piRNA)	Homo sapiens	DQ585189	31	TGCCTTTAGAAGTAACGTTTCACTTGAGGGC	31.8331	40.2576	4.9925	5.12398	32.7167	65.4099	22.6461	28.9969	44.484	22.0183	4.83576	5.69882	4.83735	4.82808	5.37726	4.77215
DQ572791P	0.206336	0.638548	1.89	up	Piwi-interacting RNA (piRNA)	Homo sapiens	DQ572791	29	TCAAGTGACCTATCTACGGTGGGGGCTGA	379.175	844.381	8.61779	9.53617	866.796	1264.44	401.907	300.942	413.726	422.856	9.51978	10.0855	9.00319	8.16086	8.61427	9.07823
DQ571494P	0.0593125	0.638548	1.29512	up	Piwi-interacting RNA (piRNA)	Homo sapiens	DQ571494	30	AGTGTGGGAAGGCCGTGAGGGTCTGCAGTC	244.1	355.907	7.98709	8.36017	382.127	441.744	243.849	265.933	256.732	209.635	8.27286	8.48796	8.3197	7.96812	7.92689	8.06625
DQ574299P	0.257783	0.639421	1.44873	up	Piwi-interacting RNA (piRNA)	Homo sapiens	DQ574299	27	TCCACAGAGAGAGGCCGGGTTAATCCA	306.383	487.541	8.29915	8.83393	561.984	549.185	351.455	252.639	280.47	386.039	8.87403	8.82822	8.79955	7.8964	8.06468	8.93636
DQ583021P	0.937789	0.975717	1.02292	up	Piwi-interacting RNA (piRNA)	Homo sapiens	DQ583021	27	TGATTGGTGCGTTTACAATCCCTGAGT	74.8511	94.0718	6.28457	6.31726	155.525	78.0047	48.6861	81.6904	73.2294	69.6334	7.01456	5.96461	5.97261	6.27414	6.09352	6.48604
DQ583506P	0.17968	0.638548	1.24693	up	Piwi-interacting RNA (piRNA)	Homo sapiens	DQ583506	28	TGCACTGCAAACAAGATGGGGAAGAAGG	297.584	408.992	8.27078	8.58916	437.555	437.86	351.561	261.464	285.173	346.114	8.50277	8.46456	8.80014	7.94748	8.08629	8.77857
DQ591074P	0.218234	0.638548	1.91337	up	Piwi-interacting RNA (piRNA)	Homo sapiens	DQ591074	28	TGTCCATGATGTTCCGCAACTACCTACA	4516.65	8814.86	12.1225	13.0586	5272.63	13916.9	7255.06	2697.67	3795.47	7056.82	12.0431	13.7578	13.3748	11.2738	11.8353	13.2583
DQ588165P	0.91931	0.968114	1.08114	up	Piwi-interacting RNA (piRNA)	Homo sapiens	DQ588165	29	TGGCTGCAATTACAACAAGAAGTGAAGGA	72.6091	85.8002	6.01325	6.12581	154.323	41.2145	61.8635	31.3776	57.5553	128.894	7.00396	5.03592	6.33754	4.93348	5.7458	7.36048
DQ593438P	0.170163	0.638548	1.39507	up	Piwi-interacting RNA (piRNA)	Homo sapiens	DQ593438	28	CGTGTGAACAAATGGGGCCTTCTCAGGG	35.6152	56.5956	5.23006	5.7104	55.0292	74.5704	40.1873	33.0473	35.2952	38.5032	5.53491	5.89571	5.70057	5.00193	5.04875	5.6395
DQ583660P	0.31126	0.658439	1.3909	up	Piwi-interacting RNA (piRNA)	Homo sapiens	DQ583660	29	TGCAGCATAAGGGACAGAGCCACACGTAA	146.353	228.509	7.24677	7.72279	305.144	209.887	170.494	120.106	138.41	180.543	7.98327	7.39508	7.79004	6.84551	7.03034	7.86446
DQ578023P	0.134982	0.638548	1.10218	up	Piwi-interacting RNA (piRNA)	Homo sapiens	DQ578023	30	TCTGGATGTGGCCCAGGCAGAAGGAAACTC	70.496	84.1712	6.17492	6.31528	73.9233	88.2014	90.3888	60.4455	63.9629	87.0796	5.94648	6.14843	6.85092	5.83818	5.89628	6.7903
DQ579980P	0.453484	0.724531	1.06987	up	Piwi-interacting RNA (piRNA)	Homo sapiens	DQ579980	28	TGACTGCGGTTCTCAGTTTGGAGTTTGG	15.9282	18.0743	3.82303	3.92047	24.3163	22.6433	7.26335	21.4036	20.0536	6.32735	4.39415	4.19212	3.17514	4.39316	4.20913	2.8668
DQ597834P	0.203261	0.638548	1.22919	up	Piwi-interacting RNA (piRNA)	Homo sapiens	DQ597834	32	GGCAAACTTAGATCTAACCTCAGGGGAACCAA	28.1928	39.275	4.87452	5.17222	52.3587	38.9288	26.5374	32.4014	25.119	27.0579	5.47506	4.96231	5.07929	4.97522	4.55157	5.09676
DQ593729P	0.182879	0.638548	1.14533	up	Piwi-interacting RNA (piRNA)	Homo sapiens	DQ593729	28	CTGATGTGGTTGAGGTACGAAGGAGGAC	202.27	260.766	7.73334	7.9291	279.357	305.481	197.459	203.891	206.354	196.565	7.84158	7.95773	7.988	7.60717	7.61549	7.97737
DQ575020P	0.636694	0.827507	1.09994	up	Piwi-interacting RNA (piRNA)	Homo sapiens	DQ575020	29	TCCCAACTCAGGAGAGACAGATGGGCAGA	585.042	690.399	9.2289	9.36632	703.651	807.736	559.809	543.444	509.472	702.211	9.22728	9.40884	9.46286	8.97655	8.90775	9.8024
DQ585400P	0.365663	0.67528	1.13655	up	Piwi-interacting RNA (piRNA)	Homo sapiens	DQ585400	28	TGCGTGGGCGTCGGTGATGGAAGCCATC	36.7521	46.2555	5.27561	5.46026	50.8593	38.5174	49.3896	38.0958	35.5098	36.6506	5.44397	4.9435	5.99331	5.20285	5.05832	5.56565
DQ574980P	0.454396	0.725182	1.29576	up	Piwi-interacting RNA (piRNA)	Homo sapiens	DQ574980	30	TCCCAAAGACTGACAAGTTGATGCCACTGC	34.6245	50.7163	5.16884	5.54263	62.7339	55.8187	33.5964	27.511	32.6924	43.67	5.72521	5.46942	5.43326	4.74465	4.93174	5.83012
DQ573322P	0.693673	0.857163	1.15235	up	Piwi-interacting RNA (piRNA)	Homo sapiens	DQ573322	28	TCAGAAGATGGAGAAACAGGAAGACCCA	172.945	248.178	7.514	7.71858	170.444	427.952	146.137	164.925	169.22	184.689	7.14967	8.43285	7.57321	7.30513	7.33481	7.90207
DQ590512P	0.651468	0.835916	1.03907	up	Piwi-interacting RNA (piRNA)	Homo sapiens	DQ590512	28	TGGTGTTTGAGGAAACGACTTGTTCATT	44.9487	50.2674	5.10259	5.15789	64.9904	75.0322	10.7795	62.4569	62.9337	9.45543	5.78388	5.90599	3.78379	5.89949	5.87136	3.53691
DQ585911P	0.0675569	0.638548	1.39451	up	Piwi-interacting RNA (piRNA)	Homo sapiens	DQ585911	26	TGCTGAGGTAGGGGCCGCCTCTGAGC	48.5065	75.5892	5.67176	6.15152	64.7262	97.3306	64.7109	43.1259	50.1299	52.2637	5.77589	6.28116	6.39752	5.37757	5.54419	6.09352
DQ582494P	0.945527	0.978168	1.01672	up	Piwi-interacting RNA (piRNA)	Homo sapiens	DQ582494	28	CAGTGTTCCAGGAGTTGGCAACCAGCCA	817.84	891.46	9.47912	9.50304	1426.95	915.852	331.578	1001.93	1191.93	259.66	10.1905	9.60942	8.70923	9.82737	10.2048	8.40517
DQ580689P	0.340956	0.667085	1.19556	up	Piwi-interacting RNA (piRNA)	Homo sapiens	DQ580689	28	TGAGCGGCGGTTCTTATGGAATGTGGTT	105.001	141.601	6.77464	7.03233	187.944	120.954	115.904	102.448	95.0532	117.501	7.28376	6.61035	7.20288	6.6233	6.4643	7.23632
DQ600996P	0.212913	0.638548	1.08654	up	Piwi-interacting RNA (piRNA)	Homo sapiens	DQ600996	27	TAGAGGGGATGCAGAAGATGGAGAAGA	479.011	559.368	8.9336	9.05333	487.432	584.59	606.083	363.528	473.19	600.315	8.66533	8.92377	9.57089	8.43038	8.8046	9.5658
DQ588641P	0.284565	0.647473	1.22017	up	Piwi-interacting RNA (piRNA)	Homo sapiens	DQ588641	31	TGGGACAGTGATTGGTGCCGAGAATGGGCCA	17.5045	24.0583	4.17119	4.45828	20.9771	34.5103	16.6874	15.0547	19.7904	17.6685	4.18855	4.79548	4.3908	3.86494	4.18475	4.46389
DQ583892P	0.827077	0.922027	1.0436	up	Piwi-interacting RNA (piRNA)	Homo sapiens	DQ583892	28	TGCATAACTGAAGCTGAAGAAGAGCGGT	34.8516	35.7886	5.01097	5.07253	26.522	35.0537	45.7901	17.7558	26.2573	60.5417	4.51698	4.81383	5.88678	4.11232	4.61372	6.30685
DQ585128P	0.831131	0.923896	1.01943	up	Piwi-interacting RNA (piRNA)	Homo sapiens	DQ585128	32	TGCCTGTTTGAGTTGGCAGAGAGGGCCTTGGC	116.173	131.4	6.92531	6.95308	128.004	163.56	102.635	124.657	121.429	102.433	6.75145	7.08514	7.02264	6.90388	6.84468	7.02738
DQ582206P	0.166513	0.638548	1.16134	up	Piwi-interacting RNA (piRNA)	Homo sapiens	DQ582206	30	CAGAAGTCCAGCTCAATAGCAGACCAAGGC	10.9542	13.4174	3.47435	3.69014	10.0877	13.5481	16.6165	9.13204	10.9359	12.7945	3.21076	3.47839	4.38125	3.16511	3.27234	3.9856
DQ582100P	0.375472	0.679539	1.25531	up	Piwi-interacting RNA (piRNA)	Homo sapiens	DQ582100	31	CACCTCCCAAAGGCATCCTTCGTTCCAGAGC	26.4548	37.7753	4.78997	5.11801	44.7039	43.8307	24.7914	22.0151	29.0355	28.3137	5.25535	5.11837	4.98031	4.4375	4.76595	5.16645
DQ579848P	0.905318	0.961448	1.00725	up	Piwi-interacting RNA (piRNA)	Homo sapiens	DQ579848	26	TGACGGGTGCAAAGGAATAGTAAAGA	30.3378	32.9583	4.97518	4.98561	35.1598	28.2606	35.4545	28.389	24.1474	38.477	4.93162	4.51337	5.51183	4.78926	4.4984	5.63788
DQ582953P	0.578585	0.795809	1.10234	up	Piwi-interacting RNA (piRNA)	Homo sapiens	DQ582953	27	TGATGTTGTAGTTCACGGTGACGTTGC	22.1361	27.343	4.5228	4.66338	24.0678	36.8964	21.0646	19.1231	22.3407	24.9446	4.38049	4.88114	4.7285	4.21988	4.38049	4.96803
DQ582614P	0.114453	0.638548	1.09062	up	Piwi-interacting RNA (piRNA)	Homo sapiens	DQ582614	26	CCAAGGGAAGTGGTGGTCTGCAAAGT	36.5672	43.7541	5.26165	5.3868	42.1652	49.7012	39.3959	36.121	39.3403	34.2403	5.17965	5.30823	5.67253	5.1269	5.19722	5.46084
DQ595710P	0.231258	0.638548	1.26847	up	Piwi-interacting RNA (piRNA)	Homo sapiens	DQ595710	29	TTGTTTATCAAGCATGGATGGTATGACTA	10.504	14.5515	3.41137	3.75446	18.9593	15.6627	9.03257	11.8966	9.90805	9.70749	4.06226	3.68865	3.51247	3.53774	3.124	3.57238
DQ579949P	0.802477	0.909388	1.0527	up	Piwi-interacting RNA (piRNA)	Homo sapiens	DQ579949	31	TGACTGACGAGAGGTCACAGTGTGTTGGACA	12.3619	13.8232	3.57877	3.65287	19.0884	14.4493	7.93201	12.2805	17.2311	7.57412	4.07377	3.56816	3.31669	3.58337	3.97218	3.18078
DQ580251P	0.130168	0.638548	1.85969	up	Piwi-interacting RNA (piRNA)	Homo sapiens	DQ580251	29	TGAGACAGGAAAGAGAGAAAGTGCCGAGC	604.609	1120.83	9.19955	10.0946	1139.29	1127.51	1095.68	397.217	468.02	948.589	9.91456	9.9229	10.4464	8.5551	8.78588	10.2577
DQ586351P	0.338332	0.666129	1.58026	up	Piwi-interacting RNA (piRNA)	Homo sapiens	DQ586351	29	TGGAAAAGCCACAGATACTCAATGCCAGT	20.0051	33.3453	4.28453	4.94469	45.1667	31.2183	23.6507	15.5186	13.9679	30.5287	5.273	4.65678	4.90428	3.91259	3.65996	5.28104
DQ570910P	0.0474835	0.638548	1.38929	up	Piwi-interacting RNA (piRNA)	Homo sapiens	DQ570910	30	AGCACTTCAGTATTCACATGGTGTGAGGGC	50.9571	79.561	5.73698	6.21132	76.1404	102.834	59.7089	44.2808	58.614	49.9764	5.98765	6.36624	6.28009	5.41821	5.77299	6.01974
DQ573534P	0.207236	0.638548	1.1706	up	Piwi-interacting RNA (piRNA)	Homo sapiens	DQ573534	29	TCAGCGGAAGCAGGTGCAGGATGTCCCTC	36.6206	47.5552	5.26954	5.4968	43.6264	58.0055	41.0337	37.2985	35.7852	36.7782	5.22242	5.53239	5.73558	5.17249	5.06743	5.56871
DQ592203P	0.437056	0.71496	1.36438	up	Piwi-interacting RNA (piRNA)	Homo sapiens	DQ592203	27	TGTTCACTTCCCTGCCATTCAGTATGC	10.8264	14.3839	3.35237	3.80061	16.2438	14.3893	12.5186	6.27688	9.48066	16.7217	3.84205	3.56386	3.99593	2.62112	3.0527	4.3833
DQ601893P	0.901888	0.958839	1.02219	up	Piwi-interacting RNA (piRNA)	Homo sapiens	DQ601893	29	TAGTCAGGAACAGATCTAGTGAAGCCAGC	14.1162	15.4104	3.85819	3.88985	13.5528	14.3333	18.3452	14.4656	14.6866	13.1965	3.59255	3.55946	4.51754	3.8104	3.73163	4.03255
DQ572727P	0.213253	0.638548	1.44519	up	Piwi-interacting RNA (piRNA)	Homo sapiens	DQ572727	28	TCAAGAGCATTGGATTAGGGAATCGTGA	15.7664	26.0354	4.00251	4.53376	39.8343	22.6802	15.5918	16.5426	18.4913	12.2655	5.10649	4.19603	4.29877	4.0063	4.08282	3.91839
DQ583799P	0.505898	0.754423	1.0349	up	Piwi-interacting RNA (piRNA)	Homo sapiens	DQ583799	29	TGCAGGTTCACCTGGAGGAAGGGGTGTTA	482.799	536.311	8.9527	9.00219	550.154	625.803	432.976	476.43	584.616	387.352	8.84502	9.05537	9.10619	8.81142	9.1037	8.94297
DQ589420P	0.219083	0.638548	1.37802	up	Piwi-interacting RNA (piRNA)	Homo sapiens	DQ589420	26	TGGGTAGCAGTACAGAGGCTGGGAGG	2363.2	3446.61	11.2213	11.6838	3791.31	3474.54	3074	1801.45	2147.26	3140.88	11.5353	11.5896	11.9267	10.6592	11.0559	11.9486
DQ593399P	0.42461	0.709114	1.13992	up	Piwi-interacting RNA (piRNA)	Homo sapiens	DQ593399	28	CGGTGAGAATGCAAAACGGTGCGGCTGC	36.937	47.0679	5.28202	5.47096	41.8314	60.4814	38.8908	33.875	35.3672	41.5689	5.17194	5.59373	5.64721	5.03592	5.05262	5.75752
DQ587858P	0.278899	0.646586	1.52462	up	Piwi-interacting RNA (piRNA)	Homo sapiens	DQ587858	29	TGGCCAGGGCATCAACAGGATAGTCTCTA	10.2458	16.2896	3.28867	3.89711	9.18739	23.4145	16.2669	6.67267	8.05804	16.0066	3.09662	4.24341	4.35131	2.71048	2.83421	4.32132
DQ596580P	0.0653	0.638548	1.16927	up	Piwi-interacting RNA (piRNA)	Homo sapiens	DQ596580	29	GAGCAATCAAGGACTGGCCCCAGCATGGT	9.92895	12.0969	3.32537	3.55098	9.58185	15.4475	11.2613	7.53304	11.4688	10.785	3.151	3.66088	3.84107	2.8927	3.35043	3.73299
DQ575759P	0.999965	0.999965	1.00002	up	Piwi-interacting RNA (piRNA)	Homo sapiens	DQ575759	29	TCCGAGGCGACAGACCTGGGCCGATAAAA	186.58	232.849	7.60013	7.60015	109.592	395.292	193.663	192.768	211.38	155.591	6.52017	8.31457	7.96573	7.52075	7.64294	7.6367
DQ574220P	0.656272	0.837813	1.30347	up	Piwi-interacting RNA (piRNA)	Homo sapiens	DQ574220	31	TCCAATGAGAGTGTTACAGGACCAACAGGTT	9.11124	13.3552	3.13396	3.51631	24.1253	6.84624	9.09403	5.92965	7.70482	13.6993	4.38314	2.64648	3.51932	2.54555	2.77155	4.08479
DQ594338P	0.170037	0.638548	1.14998	up	Piwi-interacting RNA (piRNA)	Homo sapiens	DQ594338	28	TTCCAGAGGAGTCGCCTGCATGTGCTGC	40.3691	50.4642	5.21293	5.41454	63.3896	66.1168	21.8862	52.7064	51.4784	16.9226	5.74103	5.71333	4.78926	5.65475	5.58659	4.39744
DQ599815P	0.770126	0.893842	1.08774	up	Piwi-interacting RNA (piRNA)	Homo sapiens	DQ599815	31	TACACCCTCCCCTGCAGCAGGCAGACAGCTC	91.2954	123.827	6.54424	6.66557	215.93	60.6817	94.87	103.563	64.6105	105.712	7.48395	5.59837	6.91441	6.64139	5.913	7.07834
DQ582923P	0.0157767	0.638548	1.43632	up	Piwi-interacting RNA (piRNA)	Homo sapiens	DQ582923	27	TGATGTGGAACACGTGCTCATCGATGT	23.5735	37.4002	4.43996	4.96234	49.9247	47.4229	14.853	33.5015	27.0896	10.1295	5.41162	5.24085	4.23455	5.02167	4.66093	3.63728
DQ571101P	0.841347	0.928563	1.01843	up	Piwi-interacting RNA (piRNA)	Homo sapiens	DQ571101	26	AGGAAGACGAGGTGTTGAGAGATAGC	1583.66	1891.84	10.5957	10.6221	2677.82	2243.56	754.132	2034.34	1875.44	841.182	11.036	10.9423	9.88788	10.8491	10.8514	10.0867
DQ573624P	0.115079	0.638548	1.18513	up	Piwi-interacting RNA (piRNA)	Homo sapiens	DQ573624	26	TCAGGGCACAGATGGGTGCAGAGGGT	506.509	646.371	9.04299	9.28803	669.63	640.443	629.039	444.58	489.534	585.411	9.14052	9.10619	9.6174	8.733	8.8706	9.52536
DQ579077P	0.0674297	0.638548	1.10828	up	Piwi-interacting RNA (piRNA)	Homo sapiens	DQ579077	29	TGAAGGATCGAAGGATGACTGTGGTGGGA	78.293	95.7905	6.33823	6.48655	97.5274	113.018	76.8261	78.6314	91.3619	64.8857	6.33913	6.50308	6.61743	6.21618	6.40888	6.38963
DQ594045P	0.114787	0.638548	1.75404	up	Piwi-interacting RNA (piRNA)	Homo sapiens	DQ594045	28	TTCAAGGACAGGAGCTGTAGATGCAACA	16.5972	30.5535	4.03186	4.84254	25.7037	39.5471	26.4096	11.2783	15.2572	23.2561	4.47102	4.98448	5.07212	3.45765	3.78379	4.85414
DQ571026P	0.29051	0.650193	1.31356	up	Piwi-interacting RNA (piRNA)	Homo sapiens	DQ571026	29	AGCGGTTGAGGTTGCGGCTCACAGTGACT	11.9917	17.5244	3.57029	3.96377	28.4481	10.7062	13.419	15.6132	11.32	9.04193	4.62968	3.169	4.09264	3.92212	3.32644	3.46232
DQ576122P	0.00642768	0.638548	1.0458	up	Piwi-interacting RNA (piRNA)	Homo sapiens	DQ576122	30	TCCTATGTTCAGGATCTGGAGGAGCACGGG	454.478	518.589	8.85319	8.91779	606.789	596.462	352.515	521.321	501.449	340.665	8.99229	8.95503	8.80606	8.91834	8.89114	8.7501
DQ586536P	0.0758395	0.638548	1.29993	up	Piwi-interacting RNA (piRNA)	Homo sapiens	DQ586536	27	TGGAACTGAAAACTCAGAGGAGGCATC	88.7899	126.464	6.52456	6.90299	136.196	135.006	108.19	80.8227	91.1844	94.3627	6.8319	6.77019	7.10688	6.25538	6.40553	6.91277
DQ593161P	0.198332	0.638548	1.1414	up	Piwi-interacting RNA (piRNA)	Homo sapiens	DQ593161	29	CCTGGGCTTTTATGGACCTCAGAGGGGAA	79.5425	100.337	6.36858	6.55939	112.46	107.419	81.1328	76.4772	84.0061	78.1442	6.55669	6.42955	6.69193	6.17245	6.28749	6.64581
DQ576050P	0.0944414	0.638548	1.30535	up	Piwi-interacting RNA (piRNA)	Homo sapiens	DQ576050	29	TCCTAGAAGACTGACTCTTTGCTGCTGCC	30.831	45.7557	4.99459	5.37903	44.7709	63.4923	29.0039	27.6941	37.818	26.9808	5.25652	5.6601	5.22045	4.75483	5.1385	5.09045
DQ588404P	0.727762	0.873873	1.01515	up	Piwi-interacting RNA (piRNA)	Homo sapiens	DQ588404	28	TGGGAACGAGAAGACACTCGTGGAGGCA	89.8254	100.752	6.50869	6.53038	118.544	122.321	61.39	107.813	105.793	55.8705	6.63914	6.62824	6.32377	6.69753	6.62983	6.1987
DQ582218P	0.613773	0.815354	1.04756	up	Piwi-interacting RNA (piRNA)	Homo sapiens	DQ582218	31	CAGACACCGTGGAGATGGACATTTACTGACT	22.4853	26.0643	4.51114	4.57817	29.3689	32.7283	16.0957	28.1833	23.3966	15.8759	4.66871	4.72528	4.34054	4.77877	4.44756	4.3071
DQ570808P	0.253701	0.639252	1.08945	up	Piwi-interacting RNA (piRNA)	Homo sapiens	DQ570808	29	AGAGAATTAAGTGGGGCAGTAGAGAAGGC	420.112	502.163	8.75709	8.88069	421.981	499.754	584.756	364.619	359.491	536.226	8.44022	8.68568	9.51616	8.43543	8.41527	9.42057
DQ581396P	0.955778	0.982	1.00487	up	Piwi-interacting RNA (piRNA)	Homo sapiens	DQ581396	28	TGATAGAACAGCCAAGCAGTGTGGCCGG	17.7999	19.6679	4.18468	4.19169	26.8538	14.3583	17.7915	21.8009	15.2196	16.3792	4.53867	3.56179	4.47459	4.42138	3.77866	4.354
DQ597473P	0.0401037	0.638548	1.32983	up	Piwi-interacting RNA (piRNA)	Homo sapiens	DQ597473	29	GCGTCTACAAGGATGGAGGGGAGCTACTC	5097.14	6698.81	12.37	12.7812	6569.22	6830.96	6696.25	4766.31	5063.33	5461.77	12.3989	12.7273	13.2173	12.0895	12.1474	12.8729
DQ583576P	0.231968	0.638548	1.11218	up	Piwi-interacting RNA (piRNA)	Homo sapiens	DQ583576	29	TGCAGACACGATCAGGGCTTTGTGTGGAA	17.2487	21.1927	4.15195	4.30534	26.3517	22.4736	14.7528	19.1329	17.4358	15.1774	4.50923	4.18264	4.22416	4.22036	3.99318	4.2423
DQ593394P	0.367803	0.675505	1.10695	up	Piwi-interacting RNA (piRNA)	Homo sapiens	DQ593394	28	CGGTAGGAATGGATGATGATGATGCAGA	64.9692	79.8016	6.08803	6.23462	65.3617	92.5201	81.5228	61.9972	68.942	63.9683	5.78932	6.21454	6.7	5.88714	6.00586	6.37109
DQ571589P	0.580007	0.797042	1.17344	up	Piwi-interacting RNA (piRNA)	Homo sapiens	DQ571589	32	ATCGAGGCTAGAGTCACGCTTGGGTATCGGCT	1974.04	2566.99	10.9863	11.2171	2861.83	3213.51	1625.64	2142.43	1650.51	2129.18	11.1314	11.511	11.0089	10.9188	10.6607	11.3795
DQ589338P	0.420025	0.706012	1.14725	up	Piwi-interacting RNA (piRNA)	Homo sapiens	DQ589338	29	TGGGGGGGCCCAAGTCCTTCTGATCGAGG	1568.29	2088.82	10.5361	10.7343	3818.36	1249.37	1198.71	2573.01	1258.48	873.382	11.5588	10.0676	10.5765	11.2105	10.2597	10.1383
DQ582649P	0.803956	0.910089	1.00956	up	Piwi-interacting RNA (piRNA)	Homo sapiens	DQ582649	31	CCACATCTATGGAGAATGCCTTTATACACGC	11.3268	12.6449	3.36466	3.37839	17.575	15.2592	5.10055	14.9715	13.4583	5.55048	3.94612	3.64214	2.54693	3.85924	3.60964	2.62512
DQ582850P	0.0906317	0.638548	1.6433	up	Piwi-interacting RNA (piRNA)	Homo sapiens	DQ582850	32	CCCAGAGGTAACCTGGGGGCCTGAGGATGAGG	113.565	206.867	6.86642	7.58301	145.863	262.324	212.414	96.2139	100.916	143.564	6.92899	7.72145	8.09859	6.53047	6.55374	7.51505
DQ571136P	0.417807	0.704204	1.07615	up	Piwi-interacting RNA (piRNA)	Homo sapiens	DQ571136	32	AGGACTGCTAAACATGGCCAGATGCCTGGAGG	135.816	165.731	7.11696	7.22284	181.307	215.46	100.425	165.229	149.121	93.0982	7.23632	7.43716	6.99503	7.30836	7.14717	6.89535
DQ593925P	0.502999	0.753315	1.14909	up	Piwi-interacting RNA (piRNA)	Homo sapiens	DQ593925	26	TTAGGATTGGGGCTAATGGTGTACTC	19.4547	24.8509	4.2541	4.45459	19.5271	39.6591	15.3665	21.3367	25.8475	11.1799	4.09797	4.98715	4.27867	4.38938	4.58895	3.78397
DQ588999P	0.376518	0.679935	1.19531	up	Piwi-interacting RNA (piRNA)	Homo sapiens	DQ588999	27	TGGGCAGCAAAGCTCAAGAGGTGTCCT	22.0272	26.6063	4.41525	4.67264	25.6699	23.9769	30.1722	16.0283	15.5223	34.5309	4.46877	4.27486	5.27429	3.9588	3.81451	5.47245
DQ581221P	0.0274224	0.638548	1.09207	up	Piwi-interacting RNA (piRNA)	Homo sapiens	DQ581221	31	TGAGTGATGTCATTGACAGAGTCGGGCTGGT	32.1517	38.569	5.07236	5.19942	42.9209	38.5684	34.2179	33.748	30.7086	31.9983	5.20132	4.94445	5.4525	5.03136	4.83672	5.349
DQ580928P	0.250614	0.639252	1.81128	up	Piwi-interacting RNA (piRNA)	Homo sapiens	DQ580928	31	TGAGGCCCCGTACTCAAGTTCTGGTCAATGA	8.16351	18.3907	3.0235	3.8805	11.1107	35.1575	8.90383	5.83782	9.20328	9.44942	3.33406	4.81748	3.48998	2.5231	3.01089	3.5365
DQ575370P	0.545194	0.779171	1.05928	up	Piwi-interacting RNA (piRNA)	Homo sapiens	DQ575370	30	TCCCCACAAGAGCACAGGGAGGCTCGGACC	149.509	183.117	7.28426	7.36734	239.106	197.971	112.276	167.667	160.926	119.934	7.61404	7.32898	7.159	7.32305	7.26451	7.26521
DQ574987P	0.933003	0.973776	1.00796	up	Piwi-interacting RNA (piRNA)	Homo sapiens	DQ574987	29	TCCCAAAGTGCCGAGATTGCAGCCTCTGC	233.37	266.033	7.89407	7.9055	291.846	348.203	158.05	289.237	249.123	161.75	7.91334	8.12378	7.67938	8.09259	7.88965	7.69995
DQ579891P	0.489301	0.745951	1.25138	up	Piwi-interacting RNA (piRNA)	Homo sapiens	DQ579891	30	TGACTACCATCCACTGGGGTGCTATTTTGT	8.90181	12.8451	3.17646	3.49999	18.6146	13.3445	6.57624	9.23455	8.64592	8.82496	4.03979	3.46045	2.99972	3.1804	2.92569	3.4233
DQ580062P	0.330859	0.663738	1.3908	up	Piwi-interacting RNA (piRNA)	Homo sapiens	DQ580062	28	TGAGAAAAAACTGTCTGGAGGTGTGCCA	10.1114	14.7175	3.3179	3.79381	16.2016	17.9356	10.0153	6.36624	13.1363	10.8316	3.83767	3.87052	3.67324	2.64488	3.56976	3.73906
DQ589250P	0.487865	0.745189	1.04152	up	Piwi-interacting RNA (piRNA)	Homo sapiens	DQ589250	27	TGGGGACCAGAAAACGCTGATGGAAGA	138.193	158.551	7.17444	7.23314	147.526	188.18	139.947	123.36	142.391	148.829	6.94798	7.2492	7.50223	6.8808	7.07442	7.56811
DQ586963P	0.0107405	0.638548	1.25886	up	Piwi-interacting RNA (piRNA)	Homo sapiens	DQ586963	29	TGGAGAAAACCTGATGGAGCATGGTAGTG	18.4347	25.3071	4.24646	4.57858	27.7387	28.4671	19.7154	19.7613	20.5861	14.9568	4.5937	4.52334	4.61871	4.27112	4.24598	4.22228
DQ573376P	0.923263	0.97026	1.03417	up	Piwi-interacting RNA (piRNA)	Homo sapiens	DQ573376	28	TCAGAGAGAATTGGTTAGTAGAGTCCCA	8.83544	10.3084	3.1468	3.19526	7.21574	17.2123	6.4971	6.91651	9.08376	10.5061	2.7821	3.82284	2.98085	2.75906	2.99068	3.69064
DQ577107P	0.125411	0.638548	1.61363	up	Piwi-interacting RNA (piRNA)	Homo sapiens	DQ577107	29	TCGTGAAGAGATGAACAGGATGCCAGGAA	9.10909	13.9564	3.0405	3.7308	9.88829	13.601	18.3798	5	5.858	16.4693	3.18842	3.4833	4.52069	2.32312	2.43696	4.36142
DQ588355P	0.37443	0.679218	1.0369	up	Piwi-interacting RNA (piRNA)	Homo sapiens	DQ588355	26	TGGGAACCAGAAGACACTCGTGGAGG	83.7211	96.5001	6.42469	6.47696	97.819	124.499	67.1819	87.1715	103.298	60.6941	6.3438	6.64787	6.4392	6.37374	6.59063	6.30969
DQ587199P	0.124934	0.638548	1.21705	up	Piwi-interacting RNA (piRNA)	Homo sapiens	DQ587199	29	TGGAGTTATGTTCCTAGGAGGATTATGGC	27.9731	38.8688	4.83478	5.11817	35.6888	57.6279	23.2897	29.0503	34.6591	20.2097	4.95392	5.51902	4.88156	4.82982	5.02248	4.65203
DQ596644P	0.846089	0.931339	1.16064	up	Piwi-interacting RNA (piRNA)	Homo sapiens	DQ596644	26	GAGCTTAAACCTTGGGTGTGCTGTGC	18.6193	33.763	4.25887	4.47378	9.37862	75.2068	16.7035	22.2418	16.287	17.3292	3.11952	5.9097	4.39213	4.45157	3.89139	4.43363
DQ589016P	0.12565	0.638548	1.30745	up	Piwi-interacting RNA (piRNA)	Homo sapiens	DQ589016	31	TGGGCAGTGGAGCACTCAATCCATATTCTCC	13.1539	19.0855	3.74233	4.12908	15.4354	28.3203	13.5007	12.6102	15.8286	11.0228	3.76698	4.51604	4.10422	3.61766	3.84675	3.76257
DQ571064P	0.925184	0.971397	1.01176	up	Piwi-interacting RNA (piRNA)	Homo sapiens	DQ571064	32	AGCTGGAGACCCCAGAACTTGGTGTCTGCCTT	13.4184	13.9342	3.68775	3.70462	15.7166	17.0515	9.03455	14.3232	18.2149	7.71704	3.79038	3.81074	3.51274	3.79546	4.05764	3.21014
DQ578184P	0.352148	0.671627	1.26131	up	Piwi-interacting RNA (piRNA)	Homo sapiens	DQ578184	29	TCTGTGGGTTGCTGATGGTCCATGCTGTC	8.54064	11.0057	3.10446	3.43938	8.51251	12.9701	11.5346	9.46631	8.57747	7.57815	3.00716	3.42499	3.886	3.21791	2.91372	3.18173
DQ573159P	0.33655	0.665992	1.56187	up	Piwi-interacting RNA (piRNA)	Homo sapiens	DQ573159	29	TCACGCTGGTGATCACTGTGCTCTCTGCC	21.1338	36.8852	4.4148	5.05807	45.1266	43.6043	21.9248	14.2957	22.257	26.8487	5.271	5.11064	4.79257	3.79263	4.36878	5.083
DQ593818P	0.0249763	0.638548	1.16318	up	Piwi-interacting RNA (piRNA)	Homo sapiens	DQ593818	30	CTGGATATGTGTCCTGAGAAGGAGAGGTAC	150.915	196.893	7.30864	7.52671	206.738	233.399	150.541	154.319	161.519	136.906	7.41672	7.55157	7.61184	7.20072	7.27165	7.45354
DQ593251P	0.276328	0.646586	1.04794	up	Piwi-interacting RNA (piRNA)	Homo sapiens	DQ593251	28	CGAGGTGTGAGCACTGTACCAAGACGTG	12.0598	13.3065	3.56666	3.63422	14.571	16.8501	8.49851	13.1227	15.1034	7.95338	3.6864	3.7949	3.42135	3.66936	3.76776	3.26287
DQ595838P	0.329529	0.663292	1.54326	up	Piwi-interacting RNA (piRNA)	Homo sapiens	DQ595838	30	TTTGAGCGGACCAGCGCGTCGGGCGGAAGC	123.447	250.181	6.93016	7.55615	423.095	255.485	71.9618	120.595	178.043	71.7018	8.4474	7.68474	6.5363	6.85379	7.4101	6.52659
DQ578453P	0.969734	0.988457	1.00131	up	Piwi-interacting RNA (piRNA)	Homo sapiens	DQ578453	28	TCTTTGCTGATGGGGACATTGAGGCTCA	28.6939	32.2977	4.86336	4.86525	38.2365	39.7659	18.8908	33.2468	32.7101	20.1247	5.04502	4.992	4.55872	5.01176	4.93426	4.64404
DQ592361P	0.746039	0.883498	1.03937	up	Piwi-interacting RNA (piRNA)	Homo sapiens	DQ592361	31	TGTTGGTCAGACAAAGCTTCATAGGGAAGGT	20.539	22.3663	4.14508	4.20079	30.7231	28.2805	8.09541	26.9254	27.8055	6.88601	4.73966	4.51441	3.3483	4.71725	4.70032	3.01766
DQ586585P	0.443098	0.718209	1.25965	up	Piwi-interacting RNA (piRNA)	Homo sapiens	DQ586585	28	TGGAAGATGCCTGGGCTGGATGGAAGTC	160.749	226.382	7.36898	7.70201	181.655	318.162	179.328	136.048	137.169	209.03	7.23912	8.01084	7.85605	7.02545	7.01868	8.06282
DQ596091P	0.0628887	0.638548	2.03887	up	Piwi-interacting RNA (piRNA)	Homo sapiens	DQ596091	28	GAAGAAGAAACTGTTGCCTGGTGAGAGA	153.654	351.082	7.31521	8.34299	321.046	486.003	246.198	110.139	172.788	178.035	8.04827	8.64783	8.33286	6.72996	7.36973	7.84595
DQ598142P	0.37784	0.680403	1.18349	up	Piwi-interacting RNA (piRNA)	Homo sapiens	DQ598142	30	GGGGAACGAGCAGACACTCGTGGAGGCGTC	417.883	563.118	8.76137	9.00442	702.497	674.473	312.386	421.73	482.635	349.282	9.22279	9.16489	8.62558	8.65403	8.83823	8.79184
DQ574519P	0.164502	0.638548	1.15742	up	Piwi-interacting RNA (piRNA)	Homo sapiens	DQ574519	30	TCCAGAGACAAGGAGATGGTGAAAGAAGGT	136.174	170.22	7.13961	7.35053	160.434	172.43	177.796	109.032	124.629	174.862	7.06409	7.14386	7.84364	6.71404	6.88274	7.82206
DQ594117P	0.212753	0.638548	1.37554	up	Piwi-interacting RNA (piRNA)	Homo sapiens	DQ594117	29	TTCACGATAACTGTGCGTCCCTTCAGAGT	546.876	830.227	9.11778	9.57777	1080.73	902.359	507.591	664.182	464.04	512.405	9.82986	9.58781	9.31565	9.2307	8.77289	9.34975
DQ571869P	0.716169	0.868179	1.09827	up	Piwi-interacting RNA (piRNA)	Homo sapiens	DQ571869	29	CAACAACCGGGTGAGGTGTGCCATGTCCC	15.3672	19.6141	3.9861	4.12133	12.1964	32.1397	14.5061	13.7376	16.7207	15.6433	3.45702	4.70285	4.20412	3.73869	3.9317	4.28791
DQ601428P	0.0708176	0.638548	1.5063	up	Piwi-interacting RNA (piRNA)	Homo sapiens	DQ601428	31	TAGGAAGTGTGCCCTGAGGGTGGGGCTCTGT	154.835	267.148	7.34245	7.93346	250.208	359.859	191.376	167.843	160.292	136.369	7.68678	8.16764	7.94597	7.32647	7.25394	7.44695
DQ601014P	0.151505	0.638548	1.99596	up	Piwi-interacting RNA (piRNA)	Homo sapiens	DQ601014	30	TAGAGTCTCATAAGGAGCATGTGACCTAGA	16.9625	35.9694	4.06908	5.06617	35.6066	46.5576	25.7441	12.0487	14.7737	24.065	4.95109	5.21405	5.03337	3.55311	3.73949	4.91464
DQ580650P	0.81964	0.918515	1.10352	up	Piwi-interacting RNA (piRNA)	Homo sapiens	DQ580650	31	TGAGCCCAGAGCACATACAAATCCGAAGGGA	65.4142	75.7494	5.97687	6.11897	104.955	56.4219	65.8712	39.304	53.8254	103.113	6.455	5.48616	6.41576	5.25017	5.64335	7.03708
DQ584294P	0.244118	0.638548	1.91162	up	Piwi-interacting RNA (piRNA)	Homo sapiens	DQ584294	28	TGCCACGTTAAAGAGCAAGTGCTGAGTG	8.82224	17.816	3.08267	4.01747	11.8995	27.6654	13.883	6.39946	6.13829	13.929	3.42601	4.48252	4.14387	2.65352	2.48493	4.10955
DQ573903P	0.284345	0.647369	1.31907	up	Piwi-interacting RNA (piRNA)	Homo sapiens	DQ573903	27	TCATTATAGATGAGAAAGCAAGGCCTC	20.4109	32.1477	4.36128	4.7608	14.5189	53.3971	28.5272	14.6702	27.2331	19.3296	3.68269	5.40389	5.19583	3.8297	4.66759	4.58654
DQ592058P	0.206799	0.638548	1.46662	up	Piwi-interacting RNA (piRNA)	Homo sapiens	DQ592058	29	TGTGTGGAAAGGTGTGTTCACAGCACAGA	7.55202	12.2216	2.87086	3.42335	5	12.2861	19.3787	5	5	12.6561	2.32246	3.35214	4.59546	2.32312	2.32209	3.96736
DQ580937P	0.422685	0.707419	1.31983	up	Piwi-interacting RNA (piRNA)	Homo sapiens	DQ580937	30	TGAGGCCTAGCAAAGGGTGGAGGGTGGGAG	26400.6	29620.3	14.5475	14.9478	35825.2	32649.8	20386	21612.5	29798.3	27791.1	14.7414	15.083	15.0191	13.8978	14.3267	15.4179
DQ595847P	0.211879	0.638548	1.61096	up	Piwi-interacting RNA (piRNA)	Homo sapiens	DQ595847	29	TTTGAGGATGGATAAGAGTGATGTGGCCA	9.07896	16.3389	3.20744	3.89536	10.7284	25.3839	12.9044	8.60365	8.61956	10.0137	3.28917	4.35869	4.03824	3.08351	2.92116	3.61766
DQ581351P	0.377029	0.679987	1.21873	up	Piwi-interacting RNA (piRNA)	Homo sapiens	DQ581351	26	TGATAACTGTGTACTTCTGGTGACTG	16.9057	21.5878	4.07945	4.36484	22.6622	22.5055	19.5956	13.7544	14.024	22.9389	4.30056	4.18402	4.60993	3.74041	3.66724	4.83071
DQ588942P	0.0897747	0.638548	1.9556	up	Piwi-interacting RNA (piRNA)	Homo sapiens	DQ588942	28	TGGGCAAACTGTAATTAAAAACTAGGGC	19.7154	43.689	4.3409	5.30851	28.3463	64.6242	38.0965	17.503	18.8112	22.832	4.62444	5.68463	5.61646	4.08743	4.11232	4.82295
DQ580226P	0.0627655	0.638548	1.19378	up	Piwi-interacting RNA (piRNA)	Homo sapiens	DQ580226	27	TGAGAATGTATGGTTGGTAGGGCATGA	36.0152	47.6861	5.23575	5.49129	37.4473	60.2028	45.4081	30.3256	41.5301	36.19	5.01016	5.58813	5.87557	4.88895	5.27039	5.54791
DQ593382P	0.128678	0.638548	1.11909	up	Piwi-interacting RNA (piRNA)	Homo sapiens	DQ593382	29	CGGGCAGAGTGTGACCAGGCCTGGGGGGT	233.323	293.94	7.94138	8.10371	280.176	371.264	230.38	213.217	261.818	224.933	7.84595	8.22667	8.23853	7.67357	7.95773	8.19285
DQ591817P	0.736393	0.877159	1.06666	up	Piwi-interacting RNA (piRNA)	Homo sapiens	DQ591817	31	TGTGGAAGACAGTATGGTGATTCCTCAAGGA	731.679	819.419	9.52877	9.62187	687.364	948.576	822.317	569.849	618.145	1007.04	9.19096	9.66825	10.0064	9.02855	9.1969	10.3609
DQ591155P	0.16999	0.638548	1.3668	up	Piwi-interacting RNA (piRNA)	Homo sapiens	DQ591155	28	TGTCGTACTTGGTGGCAGGAGAGAGTGC	652.719	961.924	9.39649	9.84729	943.741	1189.46	752.568	566.41	660.038	731.71	9.65311	10.0064	9.88236	9.02142	9.30974	9.85831
DQ584550P	0.87092	0.943951	1.01421	up	Piwi-interacting RNA (piRNA)	Homo sapiens	DQ584550	27	TGCCATGTCAACTCAGGATTGAGGGAA	14.0768	16.7705	3.58685	3.6072	20.6195	24.6919	5	18.5588	18.5548	5.11685	4.16989	4.31758	2.33414	4.18235	4.0914	2.48679
DQ586323P	0.407552	0.699181	1.18376	up	Piwi-interacting RNA (piRNA)	Homo sapiens	DQ586323	32	TGCTTTTAGATGACAGTGATCTTCACCTCATC	255.582	365.593	8.01746	8.26084	411.071	538.66	147.047	307.205	295.091	164.45	8.39947	8.79955	7.58349	8.19442	8.13305	7.72491
DQ573226P	0.913598	0.965082	1.00989	up	Piwi-interacting RNA (piRNA)	Homo sapiens	DQ573226	28	TCACTGAGACGATGAGTACTGCCAGGGA	38.6247	42.026	5.27187	5.28606	46.7749	50.7982	28.5049	44.8439	46.4442	24.5859	5.32167	5.34264	5.19387	5.43277	5.43433	4.94849
DQ572045P	0.599834	0.809551	1.13584	up	Piwi-interacting RNA (piRNA)	Homo sapiens	DQ572045	27	TATACGGGTTTGGCACCACAGGGTGGA	24.9008	31.6933	4.69109	4.87486	24.9674	43.2353	26.8773	28.8233	23.9262	21.953	4.43141	5.09833	5.09483	4.81931	4.48534	4.76863
DQ584392P	0.176868	0.638548	1.32965	up	Piwi-interacting RNA (piRNA)	Homo sapiens	DQ584392	30	TGCCAGGACCAGATGCGAGAGATCCTGAGC	14.6722	21.4476	3.91496	4.32601	19.2257	28.8941	16.2229	13.2663	15.2405	15.5099	4.08127	4.54891	4.34786	3.68865	3.78171	4.27453
DQ599286P	0.337223	0.666129	1.09889	up	Piwi-interacting RNA (piRNA)	Homo sapiens	DQ599286	26	TAAGAGGACACCCGAGGATGACTGAA	37.2933	45.5218	5.29667	5.43271	41.6787	55.3713	39.5153	36.8583	36.5813	38.4402	5.16539	5.45535	5.6774	5.15282	5.10265	5.63456
DQ584810P	0.335032	0.664864	1.34596	up	Piwi-interacting RNA (piRNA)	Homo sapiens	DQ584810	27	TGCCGAGGCTTCCTGTGTTGGCCGTGC	41.9571	68.1271	5.46831	5.89694	46.1899	112.148	46.0433	38.9474	44.6432	42.2806	5.30263	6.49248	5.89571	5.23848	5.38359	5.78286
DQ575189P	0.979271	0.992507	1.00203	up	Piwi-interacting RNA (piRNA)	Homo sapiens	DQ575189	29	TCCCAGCACAAGGCAGGTGGAACCTCAGA	24.2117	26.2825	4.65524	4.65817	26.4849	27.2565	25.1063	20.9107	23.0741	28.6504	4.51523	4.46237	4.9969	4.35918	4.42529	5.18126
DQ578060P	0.15671	0.638548	1.90489	up	Piwi-interacting RNA (piRNA)	Homo sapiens	DQ578060	27	TCTGGGCAGTGTCTTAGGGACTAAGGT	10.2708	22.6162	3.37038	4.30008	16.4475	37.662	13.739	7.90438	10.7124	12.1955	3.86377	4.90827	4.12821	2.96177	3.2394	3.90996
DQ580587P	0.926194	0.971659	1.006	up	Piwi-interacting RNA (piRNA)	Homo sapiens	DQ580587	26	TGAGCAGCTGGATGTCGCGTGCGGCC	51.2443	58.3769	5.679	5.68763	77.0506	66.6817	31.3984	60.2155	61.0648	32.4526	6.00241	5.72816	5.33232	5.83283	5.83133	5.37283
DQ587268P	0.0764688	0.638548	1.64177	up	Piwi-interacting RNA (piRNA)	Homo sapiens	DQ587268	30	TGGATATCAGGCCAGGACAGTTACCTGGGA	10.2861	17.5057	3.35984	4.07509	16.8833	19.2961	16.3377	7.94338	9.44069	13.4743	3.89565	3.97218	4.35745	2.97051	3.04677	4.06226
DQ594370P	0.920822	0.968934	1.02067	up	Piwi-interacting RNA (piRNA)	Homo sapiens	DQ594370	28	TTCCATAAAAGTGTGAGGTGTGTGGCCC	31.0171	35.0347	5.0054	5.03492	27.2349	46.4943	31.3749	34.409	32.7813	25.861	4.56258	5.21133	5.33085	5.05832	4.9362	5.02167
DQ571024P	0.22532	0.638548	1.0836	up	Piwi-interacting RNA (piRNA)	Homo sapiens	DQ571024	29	AGCGGCGTGACGAGACTCGCGTGGGAAGA	500.448	592.245	8.97799	9.09382	677.857	743.453	355.425	574.07	572.21	355.065	9.1705	9.29676	8.81421	9.04102	9.07256	8.8204
DQ580662P	0.217589	0.638548	1.05181	up	Piwi-interacting RNA (piRNA)	Homo sapiens	DQ580662	31	TGAGCCGAGATGGCAGCAGTACAGTCCAGCT	51.8407	61.6381	5.72511	5.79798	77.3231	70.0486	37.5424	60.927	57.5973	36.9977	6.00505	5.79763	5.59125	5.85251	5.74767	5.57514
DQ578851P	0.163483	0.638548	1.15163	up	Piwi-interacting RNA (piRNA)	Homo sapiens	DQ578851	28	TGAACTAGGGCCCACAGGGTGATGTGTC	9.23189	10.8348	3.21099	3.41466	9.52495	12.6597	10.3197	7.37813	11.6173	8.70027	3.14123	3.38875	3.714	2.8586	3.37296	3.40141
DQ570698P	0.467632	0.732485	1.123	up	Piwi-interacting RNA (piRNA)	Homo sapiens	DQ570698	31	ACTTGTGATGTCTTCAAAGGAACCACTGATG	1818.57	2104.86	10.8127	10.98	1897.21	2343.59	2073.77	1410.83	1577.77	2467.13	10.563	11.0139	11.3632	10.3004	10.5788	11.5588
DQ588446P	0.0644006	0.638548	1.22363	up	Piwi-interacting RNA (piRNA)	Homo sapiens	DQ588446	31	TGGGAACGAGCAGACACTCGTGGAGGCGTCT	199.161	277.207	7.68094	7.97211	333.704	335.33	162.588	220.029	227.651	149.803	8.10731	8.09185	7.71716	7.71716	7.74645	7.57922
DQ597973P	0.763288	0.890189	1.06588	up	Piwi-interacting RNA (piRNA)	Homo sapiens	DQ597973	27	GGCCGTGATCGTATAGTGGTTAGTACT	702.641	759.949	9.30234	9.39438	1092.2	808.192	379.453	1243.89	473.557	390.48	9.84801	9.41137	8.92377	10.1411	8.80606	8.9598
DQ577858P	0.442068	0.71761	1.09838	up	Piwi-interacting RNA (piRNA)	Homo sapiens	DQ577858	28	TCTGCACTCGCGTGGGAACGAGAAGACA	38.1501	45.1901	5.16457	5.29994	50.671	62.5636	22.3358	49.8166	46.8741	17.7595	5.43865	5.64117	4.82001	5.57239	5.45187	4.46944
DQ588901P	0.760267	0.889545	1.0758	up	Piwi-interacting RNA (piRNA)	Homo sapiens	DQ588901	32	TGGGATGGTCAGACACGCCTGCCCAGCTATCA	20.3661	23.1917	4.31598	4.42139	31.642	21.4008	16.5324	24.0639	25.6181	11.4164	4.78293	4.10896	4.37227	4.56058	4.57492	3.81244
DQ575019P	0.9072	0.96198	1.01726	up	Piwi-interacting RNA (piRNA)	Homo sapiens	DQ575019	29	TCCCAACGTGGTGGAGGATGAGATTGATC	19.7113	21.4682	4.3211	4.34579	21.7932	25.2128	17.3987	23.2751	22.2668	13.5919	4.24598	4.34786	4.44353	4.51991	4.36963	4.07377
DQ593144P	0.488112	0.745243	1.09237	up	Piwi-interacting RNA (piRNA)	Homo sapiens	DQ593144	26	CCTGCAGTGTTTAGTGCTTGGTGAGG	30.1278	35.5768	4.87577	5.00323	46.6237	39.1088	20.998	36.6801	37.2997	16.4036	5.31741	4.96998	4.7223	5.14847	5.12276	4.35607
DQ586542P	0.196852	0.638548	1.81516	up	Piwi-interacting RNA (piRNA)	Homo sapiens	DQ586542	30	TGGAACTGCTGTGTGACCAGAAACAGCCTC	35.6365	66.9804	5.12234	5.98244	80.9783	58.2155	61.7473	21.5782	28.6367	56.6946	6.0762	5.53901	6.33211	4.40598	4.7399	6.22115
DQ576855P	0.643426	0.831188	1.07715	up	Piwi-interacting RNA (piRNA)	Homo sapiens	DQ576855	29	TCGCAGGTGGTCGGTAAAGACACGTGGGA	303.13	375.782	8.31018	8.41739	330.278	553.974	243.093	318.984	344.74	245.667	8.09259	8.84502	8.31457	8.24698	8.34809	8.33547
DQ585312P	0.355489	0.67334	1.46063	up	Piwi-interacting RNA (piRNA)	Homo sapiens	DQ585312	29	TGCGCTGTGTGGTATTGATGCTGATCCCC	9.15258	15.0177	3.21643	3.76303	11.6643	23.6127	9.77602	8.51756	8.03334	10.9068	3.40184	4.25515	3.63209	3.07071	2.82889	3.7497
DQ587609P	0.513587	0.759065	1.12923	up	Piwi-interacting RNA (piRNA)	Homo sapiens	DQ587609	29	TGGCAGATAACAGGGACTTCTCTGGAGAA	18.2042	23.5867	4.2369	4.41225	22.6133	34.0463	14.1004	17.8169	20.1581	16.6377	4.29678	4.77604	4.16392	4.11688	4.21725	4.37659
DQ571158P	0.21952	0.638548	1.48091	up	Piwi-interacting RNA (piRNA)	Homo sapiens	DQ571158	27	AGGAGGAAGAGGTGTGGGAGGAAGGTC	17448.3	21665.8	13.9989	14.5654	23758.7	21727.3	19511.5	12691.9	17342.8	22310.2	14.2678	14.5013	14.927	13.2634	13.7475	14.9858
DQ587888P	0.467074	0.732262	1.10275	up	Piwi-interacting RNA (piRNA)	Homo sapiens	DQ587888	29	TGGCCATTGTCAACAAGACCGTGTGGGAC	16.6631	21.2714	3.80765	3.94875	33.678	24.7315	5.40473	21.8122	22.7077	5.46947	4.87158	4.32198	2.65271	4.42261	4.39964	2.6007
DQ574157P	0.398594	0.693003	1.14998	up	Piwi-interacting RNA (piRNA)	Homo sapiens	DQ574157	29	TCCAAGCGGAAGAAAAGAATTGCGTTGGC	20.5775	26.2007	4.41072	4.61233	25.66	33.1365	19.8057	18.1237	21.1915	22.4173	4.46809	4.7399	4.629	4.14231	4.29048	4.79937
DQ586412P	0.215756	0.638548	1.26191	up	Piwi-interacting RNA (piRNA)	Homo sapiens	DQ586412	31	TGGAAAGATGCTTCTCTTCCTCAAGGTATGC	14.9323	18.1089	3.72378	4.05939	10.2085	19.17	24.9483	6.43697	12.42	25.94	3.22644	3.96316	4.98856	2.66189	3.48428	5.02518
DQ585910P	0.0876629	0.638548	1.5135	up	Piwi-interacting RNA (piRNA)	Homo sapiens	DQ585910	30	TGCTGAGGGATAGAGCCTGAGCCTGGTGGA	126.787	210.459	7.03038	7.62827	190.394	256.473	184.51	93.8918	127.567	158.903	7.30129	7.69104	7.89247	6.49742	6.92016	7.67357
DQ582634P	0.353955	0.672362	1.3632	up	Piwi-interacting RNA (piRNA)	Homo sapiens	DQ582634	27	CCACACATGATGGTTCTGCGGGCTGTG	72.7127	112.41	6.22699	6.67399	117.275	152.219	67.7362	60.8858	72.4902	84.7621	6.62016	6.94918	6.45263	5.85179	6.07899	6.75019
DQ572754P	0.586229	0.800904	1.10932	up	Piwi-interacting RNA (piRNA)	Homo sapiens	DQ572754	26	TCAAGGAAGCAGAAATGGTCAGGCTC	11.8678	13.8527	3.53222	3.68189	7.54912	15.4921	18.5169	8.43711	9.64625	17.5199	2.8442	3.66767	4.5338	3.0612	3.08601	4.44944
DQ574453P	0.46035	0.729072	1.26189	up	Piwi-interacting RNA (piRNA)	Homo sapiens	DQ574453	30	TCCACTGGTACACGGGCGAGGGCATGGATG	39038.2	45662.5	15.0828	15.4183	23596	78408	34983.4	25601.8	49178.2	42334.7	14.2365	16.2188	15.7997	14.0887	15.1691	15.9905
DQ570434P	0.00814269	0.638548	1.17876	up	Piwi-interacting RNA (piRNA)	Homo sapiens	DQ570434	29	ACCATAAACATAGGTGGGTTAGTGGGGAC	115.345	150.94	6.91213	7.1494	178.625	160.461	113.734	127.991	120.277	97.7677	7.22241	7.05049	7.17532	6.94326	6.82538	6.96776
DQ593231P	0.987624	0.995415	1.00201	up	Piwi-interacting RNA (piRNA)	Homo sapiens	DQ593231	30	CGAGAAGACACTCATGGAGGAGTCGGCCGA	31.5578	34.3787	4.84084	4.84373	48.6369	40.7243	13.7749	38.4592	43.7035	12.5107	5.37554	5.0238	4.13185	5.22009	5.35116	3.95125
DQ581849P	0.977925	0.992129	1.00606	up	Piwi-interacting RNA (piRNA)	Homo sapiens	DQ581849	26	TGATGGGAAATCCTACGTAAAGTACC	11.5607	12.4479	3.37318	3.38189	13.4621	18.4648	5.41681	17.1718	11.887	5.62312	3.58435	3.90542	2.6559	4.05933	3.41399	2.64622
DQ581387P	0.19055	0.638548	1.65225	up	Piwi-interacting RNA (piRNA)	Homo sapiens	DQ581387	32	TGATACGAGGGGCTGCCTGATCTAGGACCAGC	30.8337	61.0206	5.01512	5.73955	49.8028	97.3361	35.9227	28.5749	31.3036	32.6225	5.40567	6.28226	5.53074	4.80097	4.86275	5.38165
DQ571980P	0.584778	0.799439	1.06746	up	Piwi-interacting RNA (piRNA)	Homo sapiens	DQ571980	29	TAGTTGATGTGCATGGCGGACACCTGTGC	23.5561	28.1414	4.55915	4.65333	27.9147	40.2745	16.235	28.2327	27.6214	14.8143	4.60324	5.00816	4.34859	4.78324	4.69039	4.20383
DQ586502P	0.785326	0.900992	1.02887	up	Piwi-interacting RNA (piRNA)	Homo sapiens	DQ586502	30	TGGAACACAAAGTGCCACACAACGCAGCCT	15.7159	16.4043	3.90741	3.94847	13.1175	13.0763	23.019	9.64847	12.6803	24.819	3.55004	3.43222	4.86316	3.24495	3.5155	4.96179
DQ586409P	0.146593	0.638548	1.38396	up	Piwi-interacting RNA (piRNA)	Homo sapiens	DQ586409	27	TGGAAAGAGCAGAGGCTGAGGAGCACC	587.458	854.252	9.21531	9.68411	737.039	935.479	890.236	434.483	500.352	827.538	9.28699	9.6382	10.1271	8.70563	8.88881	10.0515
DQ588357P	0.059972	0.638548	1.14902	up	Piwi-interacting RNA (piRNA)	Homo sapiens	DQ588357	30	TGGGAACCAGAAGACACTCGTGGAGGAGTC	50.8655	64.1519	5.66019	5.8606	72.1822	81.8385	38.435	57.3368	63.7097	31.5499	5.91117	6.04155	5.62908	5.76367	5.89106	5.32584
DQ590365P	0.364367	0.67528	1.03439	up	Piwi-interacting RNA (piRNA)	Homo sapiens	DQ590365	29	TGGTGGGAGTCATGTGTCTGCCCAGGTGA	337.548	382.764	8.23495	8.28373	522.014	496.138	130.141	465.495	427.52	119.63	8.78407	8.67361	7.39349	8.77857	8.66533	7.26096
DQ583530P	0.817401	0.916889	1.02577	up	Piwi-interacting RNA (piRNA)	Homo sapiens	DQ583530	30	TGCACTTCTGTGTGGGAGGTGGAAATGGGA	280.426	314.413	8.17419	8.2109	321.915	375.849	245.476	324.062	307.91	209.305	8.05275	8.24973	8.3302	8.26896	8.18961	8.06401
DQ596710P	0.0586206	0.638548	1.44261	up	Piwi-interacting RNA (piRNA)	Homo sapiens	DQ596710	29	GAGGATTGCTTGAGCATGGAAGGCCGAAG	103.737	160.417	6.74307	7.27175	174.331	161.326	145.594	96.7849	89.9919	124.435	7.18919	7.05795	7.56811	6.5375	6.38464	7.30707
DQ585833P	0.125391	0.638548	1.80623	up	Piwi-interacting RNA (piRNA)	Homo sapiens	DQ585833	31	TGCTGAAAGAGAAGGAAAGCAACATTCTCCA	20.3631	34.7207	4.19725	5.05023	27.5492	35.0375	41.5756	9.42541	15.8975	35.7665	4.58132	4.81305	5.75633	3.20963	3.85395	5.52818
DQ588346P	0.692691	0.856788	1.04897	up	Piwi-interacting RNA (piRNA)	Homo sapiens	DQ588346	30	TGGGAACCAGAAGACACTCCTGGAGGAGTC	13.0131	14.8079	3.73992	3.80889	15.238	18.4666	10.7192	11.6594	14.4165	12.9633	3.74723	3.90598	3.77346	3.50723	3.70692	4.00561
DQ582384P	0.727001	0.873844	1.02854	up	Piwi-interacting RNA (piRNA)	Homo sapiens	DQ582384	27	CAGGAGAAGGTGCTAGGTTGAGGCCTC	112.141	130.969	6.87222	6.91283	120.421	180.312	92.1756	109.522	130.74	96.1601	6.66167	7.1995	6.87731	6.72104	6.95654	6.93909
DQ587326P	0.0344448	0.638548	1.48894	up	Piwi-interacting RNA (piRNA)	Homo sapiens	DQ587326	29	TGGATGATCTGAGATCAGGAGTTCGAGAC	126.395	200.693	6.98279	7.55708	150.372	210.616	241.091	89.5336	105.689	183.962	6.96742	7.40356	8.30026	6.42467	6.62594	7.89777
DQ584284P	0.599908	0.809551	1.1824	up	Piwi-interacting RNA (piRNA)	Homo sapiens	DQ584284	32	TGCCACGCCAATGGGAGGACACAGGTGGGCGG	15688.7	16658.6	13.8678	14.1095	22749.7	16066.3	11159.9	12093.9	19023.6	15948.6	14.1885	13.9972	14.1429	13.2173	13.8735	14.5125
DQ585134P	0.037298	0.638548	1.38336	up	Piwi-interacting RNA (piRNA)	Homo sapiens	DQ585134	30	TGCCTTACTTTGTACGACGCTCTCGGATGC	19.178	29.859	4.25118	4.71936	41.1885	33.1987	15.1899	23.0325	22.9442	11.5572	5.14885	4.74551	4.26372	4.50397	4.41619	3.83339
DQ584681P	0.230877	0.638548	1.38482	up	Piwi-interacting RNA (piRNA)	Homo sapiens	DQ584681	27	TGCCCATTGCTAAAGGTAGAGCCCGGC	11.7972	17.165	3.57094	4.04065	17.7923	19.6538	14.0489	8.80562	11.6002	14.9858	3.96838	3.99408	4.15949	3.1162	3.37096	4.22567
DQ588364P	0.323422	0.661057	1.07298	up	Piwi-interacting RNA (piRNA)	Homo sapiens	DQ588364	30	TGGGAACCTGCAGACACTTGTGGAGGAGTC	61.3255	72.4879	5.93065	6.03227	82.8043	91.871	42.7883	75.4519	71.2977	37.2268	6.1042	6.2004	5.79221	6.15474	6.05406	5.58314
DQ586245P	0.112436	0.638548	1.90708	up	Piwi-interacting RNA (piRNA)	Homo sapiens	DQ586245	29	TGCTTCTCAGAGCTGCTGTCCAACCTGCA	7.27035	15.4917	2.81558	3.74695	21.7714	17.548	7.15577	6.43482	9.50494	5.8713	4.2439	3.84448	3.15246	2.66153	3.05784	2.72738
DQ578475P	0.167352	0.638548	1.43163	up	Piwi-interacting RNA (piRNA)	Homo sapiens	DQ578475	29	TGAAAAAGGAGAAAGGGTCACTGAGCAGG	272.439	409.425	8.07243	8.59008	369.424	442.102	416.75	172.501	242.867	401.95	8.22667	8.48986	9.05372	7.35945	7.85344	9.00439
DQ592843P	0.214086	0.638548	1.29921	up	Piwi-interacting RNA (piRNA)	Homo sapiens	DQ592843	30	TTACCCTGTGTGGGATGCAAGGCCTCTTTA	14.7231	21.8685	3.91022	4.28785	20.6101	32.7216	12.2739	14.602	17.1566	12.4108	4.16918	4.7244	3.96996	3.82421	3.96766	3.93878
DQ590835P	0.16416	0.638548	1.69237	up	Piwi-interacting RNA (piRNA)	Homo sapiens	DQ590835	28	TGTAGTGCGCTATGCCGATCGGGTGTCC	262.474	554.249	8.08864	8.84768	979.054	369.329	314.364	317.563	252.897	216.963	9.69425	8.21162	8.63717	8.24006	7.90207	8.12378
DQ573138P	0.385552	0.685245	1.36061	up	Piwi-interacting RNA (piRNA)	Homo sapiens	DQ573138	28	TCACCTGTGTCAACCCGGCTCGGAGGTG	12.0337	17.111	3.52196	3.96621	25.7993	13.7807	11.7531	13.1262	16.0324	6.94243	4.47947	3.50585	3.91331	3.66974	3.86715	3.02898
DQ574030P	0.568952	0.790775	1.27021	up	Piwi-interacting RNA (piRNA)	Homo sapiens	DQ574030	29	TCCAAATCGTTCCTTGGGCCCGAGACTCC	11.6067	16.6381	3.55053	3.8956	17.9269	23.1272	8.86019	11.0126	9.86782	13.9398	3.98123	4.22129	3.48428	3.4233	3.11738	4.11092
DQ599712P	0.0353879	0.638548	1.97679	up	Piwi-interacting RNA (piRNA)	Homo sapiens	DQ599712	27	TACAAAGTGACTAATGGGGCTTTTACT	22.3832	46.9651	4.47937	5.46253	44.562	35.3853	60.948	15.6622	19.3948	32.0925	5.25113	4.82453	6.31195	3.92663	4.15678	5.35471
DQ578974P	0.599609	0.809551	1.1491	up	Piwi-interacting RNA (piRNA)	Homo sapiens	DQ578974	29	TGAAGAGAGCAGTGGTTCTCCCAGCATGC	144.64	195.795	7.24804	7.44854	145.632	306.88	134.873	135.952	146.05	151.917	6.9273	7.96901	7.44933	7.02221	7.12038	7.60152
DQ583511P	0.220802	0.638548	1.83083	up	Piwi-interacting RNA (piRNA)	Homo sapiens	DQ583511	26	TGCACTGCCCATGGTGGGGGCTTGTT	39.5639	91.6502	5.38134	6.25384	88.9377	146.936	39.0769	39.092	39.8412	39.7583	6.20787	6.89705	5.6566	5.2431	5.21485	5.68608
DQ572599P	0.294092	0.651813	1.19727	up	Piwi-interacting RNA (piRNA)	Homo sapiens	DQ572599	30	TCAAAGTCAGAGGGCTGGAGCAACCTGGGT	99.1601	130.733	6.69125	6.951	108.357	156.79	127.053	99.6282	93.4293	104.423	6.50362	7.00396	7.34542	6.57558	6.4392	7.05898
DQ570324P	0.0266559	0.638548	1.12444	up	Piwi-interacting RNA (piRNA)	Homo sapiens	DQ570324	26	ACAGCAGCCAGGGATAGCGAAGGTGG	400.844	491.736	8.68498	8.85418	430.672	457.689	586.846	324.01	368.08	510.441	8.48054	8.55664	9.52536	8.26777	8.44022	9.34693
DQ586587P	0.199933	0.638548	1.50997	up	Piwi-interacting RNA (piRNA)	Homo sapiens	DQ586587	29	TGGAAGATGGCAGCTTTTGAAAAATGGGT	9.05057	14.8043	3.12808	3.7226	19.0404	17.8557	7.51675	7.32075	13.089	6.74197	4.06883	3.86625	3.23273	2.84455	3.56138	2.97832
DQ600551P	0.489835	0.745951	1.14045	up	Piwi-interacting RNA (piRNA)	Homo sapiens	DQ600551	26	TACTCTTTGCTGATGGATGCGGATGA	13.4818	17.0256	3.78867	3.97828	21.1034	19.3736	10.5999	12.8365	14.8685	12.7404	4.19996	3.97871	3.75617	3.64147	3.74723	3.97731
DQ580803P	0.0210471	0.638548	2.08196	up	Piwi-interacting RNA (piRNA)	Homo sapiens	DQ580803	28	TGAGGAAGCAGGAAAGCGCTTCAGTGTC	44.8507	102.059	5.47982	6.53776	65.7283	96.529	143.919	33.6721	33.5348	67.3452	5.7947	6.26976	7.54882	5.02925	4.97175	6.43845
DQ572516P	0.0430024	0.638548	1.38249	up	Piwi-interacting RNA (piRNA)	Homo sapiens	DQ572516	26	TCAAAACTAGTTGTGGCAGAGGGACC	131.611	205.481	7.10823	7.57551	199.765	266.393	150.284	126.998	143.947	123.887	7.3713	7.7468	7.60842	6.9317	7.09387	7.29913
DQ594354P	0.182444	0.638548	1.46931	up	Piwi-interacting RNA (piRNA)	Homo sapiens	DQ594354	30	TTCCAGGTGAAGGTGGTCATGGTCTGATTC	157.137	243.106	7.22543	7.78058	207.153	351.629	170.534	83.9841	247.929	139.499	7.41802	8.13193	7.79178	6.31083	7.88073	7.48474
DQ570101P	0.186512	0.638548	1.06388	up	Piwi-interacting RNA (piRNA)	Homo sapiens	DQ570101	31	AAGATGCCTGAGGATTCAGTGCCTGGTGAGG	54.0592	64.7951	5.73639	5.82573	80.3437	81.5947	32.4468	61.8513	68.9252	31.4012	6.06318	6.03419	5.37981	5.88529	6.00454	5.31934
DQ601871P	0.34709	0.670157	1.05737	up	Piwi-interacting RNA (piRNA)	Homo sapiens	DQ601871	30	TAGTAGTTCAAAGGCAGTTGGAGGAAGTGA	23.7921	27.3742	4.59635	4.67683	26.0064	35.077	21.0392	20.4789	31.3099	19.5876	4.49047	4.8145	4.72552	4.3209	4.86296	4.6052
DQ582855P	0.840884	0.928563	1.03191	up	Piwi-interacting RNA (piRNA)	Homo sapiens	DQ582855	30	CCCAGATTTGAGCTATGATGTGTGGAGAGG	168.911	198.708	7.47178	7.5171	216.622	247.09	132.411	154.68	182.662	169.389	7.4915	7.64109	7.41869	7.20577	7.44175	7.76783
DQ588482P	0.504128	0.753661	1.08409	up	Piwi-interacting RNA (piRNA)	Homo sapiens	DQ588482	29	TGGGAAGAAGGAGCACGCCTGGGCTGGGA	1657.92	1937.61	10.7381	10.8546	1870.99	2253.2	1688.62	1611.31	1552.58	1809.88	10.5497	10.9515	11.0626	10.5064	10.5568	11.1512
DQ573402P	0.146185	0.638548	1.17729	up	Piwi-interacting RNA (piRNA)	Homo sapiens	DQ573402	29	TCAGAGGGAAGAGGTCAGGCCTTGGAATC	325.418	424.321	8.402	8.63748	391.362	509.37	372.229	294.39	333.625	348.239	8.30976	8.71831	8.88436	8.13305	8.28514	8.78782
DQ593361P	0.0397937	0.638548	1.08586	up	Piwi-interacting RNA (piRNA)	Homo sapiens	DQ593361	29	CGGGAACGAGAAGACACTCATGGAGGAGT	127.06	152.849	7.05422	7.17306	170.956	167.729	119.863	133.325	133.648	114.205	7.15357	7.10753	7.25809	6.99346	6.98661	7.18258
DQ576131P	0.163652	0.638548	1.36193	up	Piwi-interacting RNA (piRNA)	Homo sapiens	DQ576131	30	TCCTCAAACAGGGACCCCGAGGATGATGGC	26.6933	40.4907	4.80087	5.24653	31.7141	53.5119	36.2462	23.0877	25.1048	31.8874	4.78567	5.40726	5.54666	4.50745	4.55082	5.34435
DQ586829P	0.0309289	0.638548	1.12998	up	Piwi-interacting RNA (piRNA)	Homo sapiens	DQ586829	30	TGGACAGGTCCCAAACAGTGGTGGCTGTGA	22.498	27.4397	4.5348	4.7111	32.0248	26.171	24.1234	26.2177	19.6156	21.6605	4.80192	4.4029	4.92849	4.68316	4.17459	4.74665
DQ573870P	0.428948	0.710616	1.0941	up	Piwi-interacting RNA (piRNA)	Homo sapiens	DQ573870	29	TCATGGTAGCCTCCCAGGGGAGAAGGTTC	250.05	313.275	8.01825	8.148	339.95	411.366	188.509	257.748	284.963	207.439	8.13745	8.38477	7.92177	7.92177	8.08202	8.05096
DQ597945P	0.94753	0.978916	1.04854	up	Piwi-interacting RNA (piRNA)	Homo sapiens	DQ597945	27	GGCCAGCCTGGTCCACATGGGTCGGAA	37.9057	33.4823	4.699	4.76737	32.4618	55.1601	12.8251	85.8201	15.2978	12.5993	4.8215	5.45082	4.02979	6.34681	3.78857	3.96161
DQ578081P	0.124414	0.638548	1.97692	up	Piwi-interacting RNA (piRNA)	Homo sapiens	DQ578081	30	TCTGGGTAATGCAGATGGAGCCGTAGCCCA	8.282	17.5154	3.03688	4.02014	16.8818	24.1856	11.4788	5.71238	8.88428	10.2493	3.89524	4.29048	3.87468	2.49608	2.9569	3.65765
DQ575152P	0.969694	0.988457	1.00523	up	Piwi-interacting RNA (piRNA)	Homo sapiens	DQ575152	28	TCCCAGACGGGGCAGCTGGCCGGGCGGA	2982.43	3262.28	11.5316	11.5391	4695.97	3130.54	1960.32	3462.42	3738.03	1746.83	11.8489	11.4776	11.2908	11.6774	11.8208	11.0966
DQ573999P	0.257863	0.639421	1.42853	up	Piwi-interacting RNA (piRNA)	Homo sapiens	DQ573999	29	TCCAAAGGAGTGCTTGTGGAGATCGGATC	21.0747	36.1592	4.45183	4.96636	45.067	46.2262	17.1846	23.0211	21.1596	19.0436	5.26863	5.20285	4.42759	4.50303	4.28791	4.56455
DQ575737P	0.288417	0.649643	1.27536	up	Piwi-interacting RNA (piRNA)	Homo sapiens	DQ575737	26	TCCGACGTTACAATGGTGGAGTTGGC	121.032	182.11	6.96144	7.31235	292.633	136.618	117.079	146.49	120.884	95.7213	7.92012	6.79242	7.22451	7.11861	6.83351	6.93221
DQ582209P	0.752863	0.886719	1.07409	up	Piwi-interacting RNA (piRNA)	Homo sapiens	DQ582209	32	CAGAAGTTAGGAAGGGCTGTCTGGTCCTCACT	24.1587	28.1692	4.63981	4.74292	23.0082	34.0714	27.4281	27.352	19.9975	25.1265	4.32598	4.77685	5.12593	4.73954	4.20335	4.97653
DQ576757P	0.539013	0.77614	1.38407	up	Piwi-interacting RNA (piRNA)	Homo sapiens	DQ576757	29	TCGAAACTTGAAAAAGTACAGGGCTGTGT	9.44258	14.0163	3.20099	3.66991	19.6669	14.2843	8.09782	5.31515	11.5832	11.4294	4.10896	3.55158	3.34919	2.41998	3.36738	3.81561
DQ571700P	0.00880488	0.638548	1.03339	up	Piwi-interacting RNA (piRNA)	Homo sapiens	DQ571700	32	ATGCTGTGGGATACGTCCAGGAGACTCTGGAA	153.15	180.885	7.2043	7.25168	230.011	234.933	77.7097	193.177	191.673	74.5998	7.56194	7.56273	6.63037	7.52305	7.50864	6.58119
DQ600380P	0.152533	0.638548	2.27409	up	Piwi-interacting RNA (piRNA)	Homo sapiens	DQ600380	29	TACGAGAGTACAAGGTAGTGGGTCGCTGC	188.367	547.814	7.61564	8.80093	965.741	453.389	224.313	215.088	151.052	198.961	9.67505	8.53333	8.19442	7.68555	7.1655	7.99587
DQ589302P	0.134399	0.638548	1.33373	up	Piwi-interacting RNA (piRNA)	Homo sapiens	DQ589302	26	TGGGGCCCTGAATGACCAGGTGGAGC	91.1948	127.834	6.50899	6.92445	105.789	137.242	140.47	72.2734	72.1614	129.15	6.46522	6.80113	7.507	6.08906	6.07364	7.36427
DQ579539P	0.513066	0.759065	1.16905	up	Piwi-interacting RNA (piRNA)	Homo sapiens	DQ579539	28	TGACAGTGATCTTCACCTCATCTGCACC	157.687	231.403	7.32559	7.55092	254.221	351.952	88.0351	191.726	176.423	104.912	7.70985	8.13305	6.80986	7.51203	7.39951	7.06523
DQ573610P	0.790643	0.90444	1.02246	up	Piwi-interacting RNA (piRNA)	Homo sapiens	DQ573610	28	TCAGGGAAAGACAGGTTTTGGATAAGGG	131.018	152.833	7.09996	7.13201	159.785	194.304	104.41	132.836	144.411	115.808	7.05674	7.29442	7.04486	6.98777	7.1003	7.2118
DQ579205P	0.14709	0.638548	1.51044	up	Piwi-interacting RNA (piRNA)	Homo sapiens	DQ579205	29	TGAATGACAAGAGGAGCCAGAAGGGTGGG	944.648	1471.28	9.86632	10.4613	1453.61	1443.68	1516.56	639.002	826.277	1368.66	10.2028	10.2786	10.9025	9.18347	9.64308	10.7724
DQ572868P	0.214469	0.638548	1.25529	up	Piwi-interacting RNA (piRNA)	Homo sapiens	DQ572868	30	TCACAAAGATCTTTGGAGAGAAGGAGGTGG	1233.56	1684.42	10.3111	10.6392	1615.75	2149.67	1287.83	1025.42	1373.96	1301.3	10.3524	10.8797	10.6854	9.85306	10.3578	10.7226
DQ576560P	0.175504	0.638548	1.09544	up	Piwi-interacting RNA (piRNA)	Homo sapiens	DQ576560	26	TCCTGTCTGGGATTTGGTTAGAGAGT	15.6296	19.8377	3.6521	3.7836	26.5322	27.9809	5	20.3045	21.5844	5	4.51781	4.49885	2.33414	4.30756	4.31973	2.329
DQ595186P	0.0834243	0.638548	1.10246	up	Piwi-interacting RNA (piRNA)	Homo sapiens	DQ595186	31	TTGCTGTGATGACTATCTTAGGACACCTTTG	250.331	308.814	8.03579	8.17651	372.424	303.072	250.945	290.91	222.925	237.157	8.23735	7.94246	8.34971	8.1097	7.72088	8.27679
DQ591977P	0.0588901	0.638548	1.18335	up	Piwi-interacting RNA (piRNA)	Homo sapiens	DQ591977	29	TGTGGTTTGCAGTTGCTTCGAGGAGGCAT	50.8018	69.0089	5.62373	5.8666	76.1368	100.626	30.2638	56.9302	67.7177	27.7574	5.98703	6.33272	5.28005	5.75448	5.97819	5.1385
DQ580897P	0.83853	0.927964	1.01308	up	Piwi-interacting RNA (piRNA)	Homo sapiens	DQ580897	31	TGAGGATGTAGAATGCAGTTTGGAGATGCTT	43.4097	47.6012	5.16401	5.18276	65.5491	63.8985	13.3559	59.9613	58.0924	12.1754	5.79272	5.66942	4.08612	5.82796	5.75601	3.90806
DQ570044P	0.583048	0.798493	1.144	up	Piwi-interacting RNA (piRNA)	Homo sapiens	DQ570044	29	AACGAGAAGACACTCGTGGAGGCGTCGGC	291.049	401.533	8.11453	8.30862	733.182	318.995	152.422	395.3	339.183	138.665	9.2801	8.01532	7.63046	8.54935	8.31876	7.47549
DQ590791P	0.226781	0.638548	1.19229	up	Piwi-interacting RNA (piRNA)	Homo sapiens	DQ590791	29	TGTAGAAGTGAGGGAGGAGCACAGTGGTC	2059.31	2597.46	11.0391	11.2928	2642.05	2778.53	2371.8	1733.05	1942.51	2502.36	11.0139	11.3089	11.5556	10.6056	10.9155	11.5961
DQ575325P	0.0981064	0.638548	1.03203	up	Piwi-interacting RNA (piRNA)	Homo sapiens	DQ575325	28	TCCCATTCCAGAGGAGTCGCCTGCATGT	66.9025	77.7232	6.01897	6.06445	99.0603	98.3703	35.7391	85.5658	80.2823	34.8593	6.36828	6.30032	5.52476	6.34345	6.22471	5.48875
DQ601306P	0.209863	0.638548	1.15621	up	Piwi-interacting RNA (piRNA)	Homo sapiens	DQ601306	29	TAGCGTGGGAACGAGAAGACACTCGTGGA	55.3178	68.5708	5.6218	5.8312	93.2243	85.1301	27.3579	75.6176	69.6774	20.6584	6.27338	6.09685	5.12336	6.1575	6.02241	4.68549
DQ574844P	0.438685	0.715443	1.03658	up	Piwi-interacting RNA (piRNA)	Homo sapiens	DQ574844	30	TCCATCTTGATTTGGAAGGCTGCGGGAGGT	288.56	331.912	8.15801	8.20984	415.594	393.954	186.187	365.116	333.84	166.724	8.41754	8.3083	7.90367	8.44022	8.28701	7.7468
DQ570096P	0.218932	0.638548	1.26686	up	Piwi-interacting RNA (piRNA)	Homo sapiens	DQ570096	27	AAGAGTCAGTGTGTGAGAGAGGTGGTC	451.649	624.576	8.86146	9.20272	563.935	794.103	515.689	351.141	479.211	524.594	8.87777	9.38063	9.34975	8.36772	8.82331	9.39336
DQ595908P	0.847725	0.931688	1.03057	up	Piwi-interacting RNA (piRNA)	Homo sapiens	DQ595908	30	TTTGGGAGAAAAGCCGAGCAGATGCTGAAA	78.3501	93.344	6.341	6.38444	87.5512	136.949	55.5317	84.3787	88.0836	62.5879	6.18005	6.79715	6.1761	6.31929	6.35546	6.34825
DQ577735P	0.256823	0.639361	1.35161	up	Piwi-interacting RNA (piRNA)	Homo sapiens	DQ577735	30	TCTGACTTCTTTGATTTCATGGGCTGCTGC	14.5134	22.2279	3.89944	4.33412	21.5542	31.6508	13.4785	13.1785	15.6551	14.7067	4.22846	4.67341	4.10048	3.67683	3.82873	4.19276
DQ588662P	0.107686	0.638548	1.1239	up	Piwi-interacting RNA (piRNA)	Homo sapiens	DQ588662	28	TGGGACGATGGGGCAGCCAGGTAAGCTC	421.54	520.058	8.7867	8.95522	506.848	618.588	434.738	396.681	451.282	416.657	8.73401	9.01585	9.11579	8.55239	8.7501	9.05762
DQ580128P	0.537185	0.775261	1.06171	up	Piwi-interacting RNA (piRNA)	Homo sapiens	DQ580128	29	TGAGAAGAAGGAGATTGTGGTGTGAATGT	72.8766	86.3805	6.21724	6.30364	112.992	91.4821	54.6669	81.9241	85.196	51.5098	6.56527	6.19372	6.15192	6.27658	6.31035	6.0648
DQ588673P	0.324881	0.661327	1.20295	up	Piwi-interacting RNA (piRNA)	Homo sapiens	DQ588673	26	TGGGACTCTTCTTTGTGCTTGCGGTC	14.0371	18.5065	3.83831	4.10489	19.8032	23.7596	11.9567	11.69	17.1878	13.2337	4.11797	4.26372	3.93298	3.50944	3.96918	4.03632
DQ600950P	0.263814	0.642266	1.63302	up	Piwi-interacting RNA (piRNA)	Homo sapiens	DQ600950	30	TAGAGCAGGTCGACATTACCTTTATATGTC	12.732	29.0537	3.59688	4.30442	13.1428	63.8551	10.1633	12.179	18.7553	7.26161	3.55244	5.66834	3.69248	3.57148	4.10896	3.1102
DQ573548P	0.190704	0.638548	1.91452	up	Piwi-interacting RNA (piRNA)	Homo sapiens	DQ573548	31	TCAGCTGAGAAAGGAAGCCGACAATAAGGGC	66.3805	142.144	5.98392	6.92091	88.0773	238.209	100.146	33.095	67.1348	98.9118	6.18965	7.58386	6.98921	5.0039	5.96668	6.98118
DQ582818P	0.734526	0.876922	1.11076	up	Piwi-interacting RNA (piRNA)	Homo sapiens	DQ582818	28	CCCACAGAATCAGACCATGACTACCTTC	46.3375	46.511	5.12684	5.27838	17.4888	56.221	65.8233	13.6237	27.616	97.7728	3.93986	5.47998	6.4153	3.72305	4.6894	6.96805
DQ594438P	0.149192	0.638548	1.40554	up	Piwi-interacting RNA (piRNA)	Homo sapiens	DQ594438	29	TTCCCTAGACCGCGAGGCAGGACGGAGGC	1376.78	2148.22	10.4639	10.9551	2415.3	2760.68	1268.67	1201.22	1757.95	1171.17	10.906	11.3	10.6592	10.0867	10.7337	10.5714
DQ595295P	0.723093	0.871762	1.0314	up	Piwi-interacting RNA (piRNA)	Homo sapiens	DQ595295	28	TTGGAGGGACCACAGAGGAAGGTGGCAA	1002.8	1130.41	10.012	10.0566	1052.57	1475.59	863.072	1043.46	1107.46	857.473	9.77649	10.3079	10.0855	9.87931	10.0494	10.1073
DQ598813P	0.283654	0.647272	1.15327	up	Piwi-interacting RNA (piRNA)	Homo sapiens	DQ598813	27	TAAACCCACACAGATGGGATTTGGGCA	11.2741	13.6629	3.5273	3.73303	15.1631	11.8539	13.9717	10.6119	11.6907	11.5197	3.73924	3.30775	4.15211	3.37003	3.38423	3.82765
DQ574588P	0.658203	0.839163	1.10184	up	Piwi-interacting RNA (piRNA)	Homo sapiens	DQ574588	27	TCCAGCTCCTAACCGCGAGTGATCTGC	198.094	246.955	7.61448	7.75439	237.727	368.203	134.934	266.271	210.788	117.224	7.60463	8.20865	7.4499	7.97013	7.64167	7.23164
DQ574794P	0.489142	0.745951	1.02248	up	Piwi-interacting RNA (piRNA)	Homo sapiens	DQ574794	30	TCCATATGCAGGGTGCATGGAGAAGCCTGT	48.4289	55.5965	5.62672	5.65879	64.0425	68.4748	34.2723	52.4384	58.7337	34.1147	5.75601	5.76407	5.4563	5.64803	5.77679	5.45535
DQ594372P	0.111967	0.638548	1.20963	up	Piwi-interacting RNA (piRNA)	Homo sapiens	DQ594372	30	TTCCATACTGAGGGTGTGAGCTGTTGGTGT	141.082	189.464	7.2077	7.48227	160.193	220.229	187.971	131.658	139.089	152.498	7.06158	7.4659	7.91932	6.97722	7.03986	7.60601
DQ575659P	0.22107	0.638548	1.51528	up	Piwi-interacting RNA (piRNA)	Homo sapiens	DQ575659	31	TCCCTGGTGGTCTAGTGGTTAGGATTCGGCA	39731.8	60810.7	15.0419	15.6415	120315	40459.7	21657.3	57219.1	38189.4	23786.8	16.4639	15.3858	15.0749	15.2818	14.769	15.0749
DQ595427P	0.0558801	0.638548	1.57754	up	Piwi-interacting RNA (piRNA)	Homo sapiens	DQ595427	26	TTGGGCAGTCGATGGGACTGGGCGCC	21.7372	40.6312	4.46963	5.12731	49.194	53.3478	19.3518	23.0997	26.818	15.2938	5.38743	5.40111	4.59339	4.50966	4.64673	4.25251
DQ594008P	0.254816	0.639252	1.10893	up	Piwi-interacting RNA (piRNA)	Homo sapiens	DQ594008	28	TTCAACAACTGGACTGGAGGCTCTTGGT	25.728	31.4696	4.75082	4.89999	34.0576	35.586	24.7652	24.4535	27.2566	25.4741	4.88811	4.83406	4.9778	4.58392	4.66911	4.99944
DQ598984P	0.945854	0.978168	1.01267	up	Piwi-interacting RNA (piRNA)	Homo sapiens	DQ598984	28	TAACAAAGTGGATGGCAGTGAGTGGCTC	67.6217	75.7893	6.14156	6.15973	61.8582	87.2863	78.2233	74.9652	68.2485	59.6513	5.70553	6.13549	6.63816	6.14608	5.9911	6.28749
DQ585969P	0.228975	0.638548	1.24134	up	Piwi-interacting RNA (piRNA)	Homo sapiens	DQ585969	31	TGCTGCATCCACAAGCCCACGAGCCAGGAGC	138.26	195.829	7.18328	7.49518	171.653	272.537	143.298	125.136	147.162	142.484	7.16199	7.78359	7.53996	6.91022	7.13046	7.50917
DQ583112P	0.7025	0.861263	1.13248	up	Piwi-interacting RNA (piRNA)	Homo sapiens	DQ583112	29	TGCAAAGGCAGAGTGTAGGGCTATAACCT	27.7541	34.43	4.82279	5.00228	42.3411	36.5048	24.444	18.9643	32.9279	31.3699	5.18569	4.87077	4.95037	4.20963	4.94199	5.31674
DQ577081P	0.0420997	0.638548	1.88992	up	Piwi-interacting RNA (piRNA)	Homo sapiens	DQ577081	31	TCGTAATAGTTGATGTAGACCCTGCGGGGGG	788.413	1600.12	9.66672	10.585	1507.8	1738.18	1554.38	760.511	642.848	961.881	10.2494	10.5603	10.9455	9.45903	9.25959	10.2815
DQ593918P	0.186007	0.638548	1.22899	up	Piwi-interacting RNA (piRNA)	Homo sapiens	DQ593918	27	TTAGCCAGGATGAGGCGCTAGAGGAGC	119.446	161.854	6.95844	7.25591	156.563	195.512	133.486	135.689	118.063	104.585	7.02738	7.30836	7.432	7.01868	6.79541	7.06125
DQ600405P	0.563582	0.78757	1.19728	up	Piwi-interacting RNA (piRNA)	Homo sapiens	DQ600405	29	TACGCCCGCTTCTCACCCTACTTGTTTTC	26.8424	29.4163	4.3679	4.62767	19.854	15.3377	53.0573	8.74578	15.2397	56.5418	4.1232	3.64841	6.11139	3.10625	3.78128	6.21618
DQ583805P	0.879729	0.948345	1.03931	up	Piwi-interacting RNA (piRNA)	Homo sapiens	DQ583805	32	TGCAGTAACCAGTCCAGGAAGCCAAACAACCT	36.155	40.9447	5.2201	5.27573	48.7996	40.5012	33.5333	28.0476	32.86	47.5575	5.37981	5.01742	5.42997	4.77266	4.94063	5.94702
DQ582459P	0.205882	0.638548	1.37526	up	Piwi-interacting RNA (piRNA)	Homo sapiens	DQ582459	28	CAGGTTAGTTTTACCCTACTGATGATGT	200.516	313.834	7.71909	8.1788	238.697	360.61	342.195	203.139	215.035	183.373	7.6105	8.17136	8.75453	7.60349	7.66413	7.88965
DQ588381P	0.785096	0.900992	1.01757	up	Piwi-interacting RNA (piRNA)	Homo sapiens	DQ588381	30	TGGGAACGAGAAGACACTCATGGAGGAGTT	61.0509	67.7267	5.91451	5.93964	80.9017	82.1335	40.1448	73.2254	74.5467	35.3805	6.07474	6.04686	5.69733	6.10995	6.12129	5.51229
DQ576988P	0.0908366	0.638548	1.15477	up	Piwi-interacting RNA (piRNA)	Homo sapiens	DQ576988	28	TCGGATCACACGGGGGCTTGGAGAACGA	154.499	201.596	7.33584	7.54344	225.94	241.322	137.528	162.063	168.458	132.977	7.53996	7.60926	7.48109	7.27248	7.32732	7.40771
DQ577035P	0.635255	0.826348	1.06798	up	Piwi-interacting RNA (piRNA)	Homo sapiens	DQ577035	28	TCGGGGCATAACATCTTTATAGGATGGA	11.7289	13.3415	3.58654	3.68142	11.1957	17.441	11.3878	10.915	11.7747	12.4971	3.34919	3.83673	3.85835	3.40956	3.3998	3.95027
DQ595353P	0.00410342	0.638548	1.49177	up	Piwi-interacting RNA (piRNA)	Homo sapiens	DQ595353	30	TTGGCATCAATATGGTGACCTCTCGGGAGC	1781.4	2875.12	10.848	11.425	3449.85	2700.61	2474.91	1930.61	1642.56	1771.04	11.411	11.2395	11.6244	10.7761	10.6513	11.1165
DQ597588P	0.468139	0.732564	1.17874	up	Piwi-interacting RNA (piRNA)	Homo sapiens	DQ597588	31	GCTGCTCATGAAGTGCTTTCCCAGGCTGGGA	57.5473	81.411	5.90826	6.14551	52.6614	136.438	55.134	48.0904	69.5366	55.015	5.48217	6.78896	6.16539	5.53074	6.01796	6.1761
DQ590345P	0.670541	0.845079	1.02155	up	Piwi-interacting RNA (piRNA)	Homo sapiens	DQ590345	27	TGGTGGCCTGAAAAGTTCTATGAGGGA	28.2272	31.6631	4.75948	4.79024	38.4021	41.1628	15.4245	33.4165	36.9572	14.3078	5.05179	5.03545	4.28348	5.01896	5.11368	4.14581
DQ583130P	0.116702	0.638548	1.59447	up	Piwi-interacting RNA (piRNA)	Homo sapiens	DQ583130	31	TGCAAAGTTAAAGCCTTCAACTGCAGCTGAG	34.0487	60.2837	5.14623	5.81931	55.6605	77.4949	47.6956	25.3861	34.6262	42.1338	5.55721	5.95564	5.94508	4.64065	5.02093	5.77711
DQ590838P	0.277164	0.646586	1.2272	up	Piwi-interacting RNA (piRNA)	Homo sapiens	DQ590838	27	TGTAGTTGCCTTACAAATGGATGGATC	39.1294	54.4577	5.36117	5.65655	67.0543	58.6175	37.7014	37.7099	40.848	38.8302	5.82308	5.54899	5.59756	5.18569	5.24612	5.65171
DQ580430P	0.252759	0.639252	1.26739	up	Piwi-interacting RNA (piRNA)	Homo sapiens	DQ580430	30	TGAGATCAAGAGCCACAGAAAGAAGGGGAA	358.672	484.179	8.48354	8.8254	501.132	400.139	551.266	260.346	292.34	523.329	8.70359	8.33286	9.43975	7.94175	8.12121	9.38766
DQ590741P	0.174924	0.638548	3.2489	up	Piwi-interacting RNA (piRNA)	Homo sapiens	DQ590741	31	TGTACATCACTACTTACTGCTGCCCACAGGT	9.05648	33.8628	3.07384	4.77379	60.2381	14.0961	27.2542	5	7.04504	15.1244	5.66942	3.53321	5.11874	2.32312	2.65822	4.24017
DQ587152P	0.688658	0.854598	1.05687	up	Piwi-interacting RNA (piRNA)	Homo sapiens	DQ587152	31	TGGAGGTGACTGGATGGTGGGGTGGTCCCCC	99.1407	115.894	6.68727	6.76707	108.423	142.457	96.8009	112.626	101.581	83.2153	6.50465	6.85997	6.93658	6.76599	6.56839	6.72744
DQ573393P	0.175997	0.638548	3.34574	up	Piwi-interacting RNA (piRNA)	Homo sapiens	DQ573393	29	TCAGAGCTGCTGTCCAACCTGCACTCGCG	11.3001	51.3192	3.50594	5.24827	92.9809	45.3845	15.5923	9.4177	10.2551	14.2274	6.27172	5.17401	4.29907	3.20813	3.17386	4.13584
DQ578051P	0.0985225	0.638548	1.35951	up	Piwi-interacting RNA (piRNA)	Homo sapiens	DQ578051	29	TCTGGGAATGTGAAGCCTGGAGCAGGAGT	70.8714	107.485	6.20618	6.64926	90.3335	132.314	99.8077	71.662	73.7055	67.2467	6.22578	6.738	6.98401	6.07956	6.1042	6.43478
DQ589555P	0.0546932	0.638548	1.24368	up	Piwi-interacting RNA (piRNA)	Homo sapiens	DQ589555	30	TGGGTGCTGGAGGAGTAGAGACATCACCAA	68.534	94.5829	6.12531	6.43993	99.0218	123.824	60.9033	77.8713	79.9509	47.78	6.3679	6.64105	6.31083	6.20145	6.21751	5.95697
DQ597099P	0.372022	0.677672	1.38639	up	Piwi-interacting RNA (piRNA)	Homo sapiens	DQ597099	31	GCAGAGCAAAGAGTGCCTAGAGGCCAAGAGT	10.2687	17.509	3.34352	3.81485	5	27.5685	19.9586	6.48636	12.6992	11.6205	2.32246	4.4777	4.64438	2.67213	3.51696	3.84146
DQ591473P	0.117448	0.638548	1.36592	up	Piwi-interacting RNA (piRNA)	Homo sapiens	DQ591473	26	TGTGAGCTAGAATAAGAGGTGCAGGA	22.0003	33.314	4.51795	4.96782	32.4196	41.9725	25.5498	21.0241	21.5571	23.4197	4.81931	5.06068	5.02347	4.36878	4.31758	4.86749
DQ572582P	0.600156	0.809575	1.08671	up	Piwi-interacting RNA (piRNA)	Homo sapiens	DQ572582	28	TCAAAGGCAAAGTGAGGCTGAGTGTGGA	28.9126	35.4264	4.92411	5.04408	24.9024	45.6478	35.7291	25.5579	28.418	32.7619	4.42611	5.18191	5.52421	4.64922	4.73174	5.39136
DQ571170P	0.886768	0.9508	1.01018	up	Piwi-interacting RNA (piRNA)	Homo sapiens	DQ571170	26	AGGAGTTCGGGGCCATAGTATGCGAT	23.2061	25.2593	4.46036	4.47497	33.6932	29.9344	12.1503	30.2269	28.312	11.0794	4.87258	4.59922	3.95311	4.88294	4.72762	3.77052
DQ570728P	0.318808	0.659676	1.26396	up	Piwi-interacting RNA (piRNA)	Homo sapiens	DQ570728	28	AGAACGTGTGGAAAACTAATGACTGAGC	1833.92	2570.43	10.8857	11.2236	3495.61	2081.89	2133.79	2137.53	2038.28	1325.96	11.4403	10.8326	11.398	10.9103	11.0032	10.7434
DQ578882P	0.0931439	0.638548	1.1705	up	Piwi-interacting RNA (piRNA)	Homo sapiens	DQ578882	29	TGAACTGATAGGACCAGAAGGTACTGGGA	11.6286	14.2849	3.47412	3.70124	16.0711	18.6672	8.1162	13.5363	14.5769	6.77267	3.82464	3.92749	3.35159	3.71424	3.72259	2.98552
DQ586026P	0.217758	0.638548	1.87848	up	Piwi-interacting RNA (piRNA)	Homo sapiens	DQ586026	27	TGCTGGAACCAGAGCTTACATGGCTGC	18.4717	33.5289	4.06186	4.97142	24.1632	41.8138	34.6098	12.5955	10.3785	32.441	4.3854	5.05594	5.47291	3.61651	3.19727	5.37178
DQ586528P	0.709139	0.865088	1.07034	up	Piwi-interacting RNA (piRNA)	Homo sapiens	DQ586528	26	TGGAACGCCAAGAGGAGTCTCTGTCC	19.1346	22.9803	4.31055	4.40862	23.8434	29.9795	15.1179	18.9402	19.228	19.2355	4.36963	4.60109	4.25515	4.20652	4.14446	4.58067
DQ573840P	0.520845	0.764021	1.31426	up	Piwi-interacting RNA (piRNA)	Homo sapiens	DQ573840	30	TCATGATAGATCTTCAGATGTTTGGTGGGC	15.31	28.8412	3.93752	4.33177	60.5348	16.9157	9.07301	20.6298	12.9382	12.362	5.67471	3.80286	3.51774	4.33517	3.54635	3.93104
DQ576542P	0.120842	0.638548	1.50383	up	Piwi-interacting RNA (piRNA)	Homo sapiens	DQ576542	30	TCCTGTAGGAAGGGGCTGAGGCCTAAGTTT	87.0458	148.259	6.49189	7.08053	112.532	209.888	122.357	81.2123	88.5924	91.3327	6.55799	7.39592	7.28766	6.26253	6.36365	6.84948
DQ598231P	0.746241	0.883638	1.07087	up	Piwi-interacting RNA (piRNA)	Homo sapiens	DQ598231	27	GGGTGTGACAAGACAAGTGACTACTGT	15.3613	17.8425	3.97308	4.07187	14.4178	23.7602	15.3495	17.5244	15.2926	13.2669	3.67456	4.26412	4.27694	4.08987	3.78799	4.04139
DQ576867P	0.802956	0.909693	1.08454	up	Piwi-interacting RNA (piRNA)	Homo sapiens	DQ576867	30	TCGCCATGGAAGGACATCACCTGGGAGGAC	2201.57	2439.46	11.0605	11.1776	2887.85	2346.88	2083.67	1311.76	2584.91	2708.05	11.1418	11.017	11.3739	10.2028	11.2623	11.7165
DQ584361P	0.221333	0.638548	1.48292	up	Piwi-interacting RNA (piRNA)	Homo sapiens	DQ584361	31	TGCCAGCAATGCCGTGATGGCTTCTTTGGGC	7.17675	11.6301	2.8549	3.42334	14.5062	13.2834	7.10078	6.23618	7.74069	7.5534	3.68084	3.45231	3.13686	2.61189	2.77802	3.17479
DQ586984P	0.104078	0.638548	1.51803	up	Piwi-interacting RNA (piRNA)	Homo sapiens	DQ586984	28	TGGAGAAGAAATGAGCTTGCCTGTGGCC	9.28695	14.9915	3.24187	3.84406	19.0052	13.2567	12.7128	8.36135	9.82874	9.67075	4.06729	3.44962	4.01529	3.04752	3.11051	3.56757
DQ593662P	0.628486	0.822399	1.15164	up	Piwi-interacting RNA (piRNA)	Homo sapiens	DQ593662	31	CTGAAAGGAAAATGGGTCATCAAGAGACAAT	15.5284	18.9591	3.7711	3.97479	18.8871	30.4045	7.58554	23.808	16.5021	6.27522	4.05764	4.62124	3.24548	4.55015	3.91084	2.8523
DQ576086P	0.683123	0.852408	1.14099	up	Piwi-interacting RNA (piRNA)	Homo sapiens	DQ576086	30	TCCTAGTCAAAGAAAGTGGTGACAGACGGC	287.356	356.532	8.18579	8.37608	423.109	378.011	268.476	204.488	264.522	393.057	8.44871	8.2582	8.42132	7.61299	7.9733	8.97107
DQ581653P	0.339629	0.666814	1.10517	up	Piwi-interacting RNA (piRNA)	Homo sapiens	DQ581653	31	TGATGAAGCCGTTTAGCCGATCCAGGGCAGT	18.3881	22.048	4.24212	4.38639	21.1597	26.4952	18.4892	15.4512	20.0103	19.7029	4.20383	4.4242	4.53115	3.90706	4.20474	4.61456
DQ588171P	0.380318	0.681501	1.28274	up	Piwi-interacting RNA (piRNA)	Homo sapiens	DQ588171	32	TGGCTGCCTGGGTGCCAGGGACTCTGAAGCTT	48.5411	71.7677	5.67396	6.03319	60.6348	103.946	50.7222	47.6778	45.0543	52.8912	5.6774	6.3827	6.03947	5.51694	5.3941	6.11083
DQ584546P	0.75511	0.887678	1.03357	up	Piwi-interacting RNA (piRNA)	Homo sapiens	DQ584546	28	TGCCATGGTGTCACGGGAAGCTGCAGTA	34.603	38.4585	5.10954	5.15718	42.4709	46.6967	26.2078	34.3456	46.3802	23.0833	5.19024	5.21831	5.06298	5.05441	5.43277	4.84143
DQ584793P	0.511301	0.758309	1.03661	up	Piwi-interacting RNA (piRNA)	Homo sapiens	DQ584793	29	TGCCGAACATCCCAGGGGACCTGGAGAGC	81.8682	94.8738	6.39764	6.44951	93.2793	126.766	64.576	84.5555	97.1718	63.8772	6.27561	6.67725	6.39568	6.32317	6.50184	6.3679
DQ593244P	0.0127398	0.638548	1.13268	up	Piwi-interacting RNA (piRNA)	Homo sapiens	DQ593244	28	CGAGCTAATTCCGTGCCGATGGAGGTGT	21.2506	26.4968	4.45813	4.63787	30.9168	28.9874	19.5863	23.7714	22.9524	17.0281	4.74884	4.55535	4.60942	4.54872	4.41658	4.4091
DQ588529P	0.881326	0.948516	1.0122	up	Piwi-interacting RNA (piRNA)	Homo sapiens	DQ588529	28	TGGGAAGTCCAAGATCATGAGCATCTGG	22.1366	24.2628	4.51909	4.53658	22.6507	27.82	22.3178	18.9566	21.9083	25.545	4.29969	4.49173	4.81832	4.20865	4.34343	5.00519
DQ580975P	0.751193	0.886184	1.05415	up	Piwi-interacting RNA (piRNA)	Homo sapiens	DQ580975	30	TGAGGGCAAAATGTCCAGGGTGAATGGAGT	52.8509	61.6765	5.79225	5.86832	49.3984	74.2089	61.4222	55.8218	49.8814	52.8496	5.39554	5.88529	6.32413	5.73118	5.53683	6.10872
DQ579552P	0.206511	0.638548	2.62903	up	Piwi-interacting RNA (piRNA)	Homo sapiens	DQ579552	28	TGACAGTGGTAGTACAAAGAATGGTAGG	183.098	411.906	7.05441	8.44894	188.758	673.77	373.188	46.9605	111.185	391.148	7.2908	9.16173	8.8943	5.49299	6.70632	8.96394
DQ590787P	0.970372	0.988795	1.01236	up	Piwi-interacting RNA (piRNA)	Homo sapiens	DQ590787	27	TGTACTTTCTGGAGTTCAATGATCGCA	11.1311	14.5755	3.41939	3.43712	14.7977	23.9288	5	9.1618	16.7765	7.45505	3.70641	4.2708	2.33414	3.16998	3.93418	3.15402
DQ587112P	0.210119	0.638548	1.20313	up	Piwi-interacting RNA (piRNA)	Homo sapiens	DQ587112	26	TGGAGGACTGTGATGAGGGCCACTGC	141.712	189.329	7.21393	7.48073	167.483	234.182	166.321	139.708	135.553	149.874	7.12346	7.55879	7.75994	7.05457	7.006	7.58122
DQ583454P	0.294635	0.652004	1.36812	up	Piwi-interacting RNA (piRNA)	Homo sapiens	DQ583454	27	TGCACCTGAGAGAAGATGAACACGGCC	10.6172	16.2589	3.43228	3.88448	12.035	25.3969	11.3447	8.87969	11.0809	11.891	3.44231	4.35949	3.85162	3.128	3.29477	3.87409
DQ593212P	0.155611	0.638548	1.23348	up	Piwi-interacting RNA (piRNA)	Homo sapiens	DQ593212	29	CGAACATACATGCAGGAGACACGGTTGCC	49135.9	52818.4	15.3949	15.6977	69089.9	60892.3	28473	57616.9	60175.3	29615.5	15.6657	15.9314	15.4959	15.2902	15.4384	15.4561
DQ578059P	0.64843	0.833766	1.03955	up	Piwi-interacting RNA (piRNA)	Homo sapiens	DQ578059	30	TCTGGGCAACAAGAGCAAAACACAGTCTTA	38.1165	42.3424	5.2747	5.33066	36.5798	37.7086	52.7389	34.5002	26.9053	52.9441	4.97827	4.91294	6.10076	5.06116	4.65029	6.11265
DQ570052P	0.210403	0.638548	1.17289	up	Piwi-interacting RNA (piRNA)	Homo sapiens	DQ570052	26	AACTCAAAGGCCGGTGCCAGTGCAGG	51.2587	67.2344	5.75137	5.98144	77.4284	70.4657	53.8092	52.7618	46.6726	54.3418	6.00681	5.8058	6.1317	5.6566	5.44313	6.15438
DQ576695P	0.313569	0.659133	1.17144	up	Piwi-interacting RNA (piRNA)	Homo sapiens	DQ576695	27	TCCTTGGGAGAGTCAAAGGAAGGTGAC	218.613	287.106	7.84466	8.07294	318.772	327.481	215.065	193.201	236.851	225.787	8.03852	8.0591	8.12121	7.52411	7.8116	8.19825
DQ586874P	0.360048	0.673901	1.23956	up	Piwi-interacting RNA (piRNA)	Homo sapiens	DQ586874	30	TGGACCCTTTGTCCTGGATGGAGCCCGAGA	27.9393	38.8712	4.87069	5.18052	44.6936	43.9443	27.9757	25.3028	26.0252	32.4897	5.25504	5.12456	5.16196	4.63731	4.59922	5.37554
DQ594491P	0.386483	0.685814	1.69475	up	Piwi-interacting RNA (piRNA)	Homo sapiens	DQ594491	31	TTCCTATGCACAGACTGGGCTGGGCCTGATC	166.766	377.279	7.41282	8.17389	185.536	755.486	190.817	118.401	158.264	223.633	7.26521	9.31565	7.94079	6.8262	7.22666	8.18559
DQ575882P	0.534148	0.773411	1.06284	up	Piwi-interacting RNA (piRNA)	Homo sapiens	DQ575882	32	TCCGTAGTGTAGTGGTTATCACGTTCGCCTCA	1558.97	1772.24	10.5633	10.6512	2571.41	1460.76	1284.56	2442.15	1103.5	1131.24	10.9788	10.2952	10.6796	11.1203	10.044	10.5256
DQ580373P	0.611645	0.814987	1.06318	up	Piwi-interacting RNA (piRNA)	Homo sapiens	DQ580373	27	TGAGAGGAGCGCACGTACGTTGAGAGT	123.815	152.646	6.93198	7.02037	165.899	223.81	68.2288	158.205	145.882	67.3586	7.1099	7.48796	6.46327	7.23993	7.11657	6.43945
DQ571816P	0.171796	0.638548	1.22541	up	Piwi-interacting RNA (piRNA)	Homo sapiens	DQ571816	30	ATTGGTTTTAGTCCTGGAGATGGGCACGCA	106.035	146.42	6.77936	7.07263	143.652	191.674	103.934	119.606	112.338	86.1617	6.90447	7.27165	7.04176	6.83946	6.72285	6.77577
DQ580359P	0.875307	0.945604	1.04694	up	Piwi-interacting RNA (piRNA)	Homo sapiens	DQ580359	30	TGAGAGCTGCTCATGAAGTGCTTTCCCAGG	11.1995	14.6004	3.49914	3.56532	12.2846	25.4055	6.11109	10.9906	13.7209	8.88699	3.46538	4.36045	2.87013	3.42038	3.63896	3.43807
DQ580321P	0.0534303	0.638548	2.53722	up	Piwi-interacting RNA (piRNA)	Homo sapiens	DQ580321	31	TGAGAGAGTAGAAGAGCTAAGTCTTAGCCTT	34.06	119.353	4.94275	6.286	47.7674	269.01	41.2811	17.6679	60.5608	23.9512	5.34938	7.76445	5.74415	4.10556	5.81764	4.90504
DQ601529P	0.2879	0.649643	1.2267	up	Piwi-interacting RNA (piRNA)	Homo sapiens	DQ601529	30	TAGGATGAAAACACTGGGGCTGAAATGCAA	9.64399	12.5211	3.25245	3.54724	8.31648	18.9283	10.3185	6.31983	11.3243	11.2879	2.97877	3.94963	3.71331	2.63361	3.32676	3.79698
DQ583728P	0.839538	0.928108	1.01546	up	Piwi-interacting RNA (piRNA)	Homo sapiens	DQ583728	30	TGCAGGAGAAGCAAATTCTGGAGGCTGGAT	108.687	122.194	6.81288	6.83501	114.428	159.81	92.3441	111.291	131.871	82.8988	6.58437	7.03986	6.8808	6.74836	6.96742	6.72285
DQ572382P	0.0925784	0.638548	1.83893	up	Piwi-interacting RNA (piRNA)	Homo sapiens	DQ572382	27	TATGTGGTCCGAATCAGTGGTGGGAAC	244.227	520.295	8.00953	8.8884	737.819	484.982	338.084	253.185	233.272	246.223	9.28917	8.64646	8.72955	7.90207	7.78774	8.33878
DQ591820P	0.364423	0.67528	1.08167	up	Piwi-interacting RNA (piRNA)	Homo sapiens	DQ591820	29	TGTGGAAGGCCCGCTCGAGGCTGTTGTGC	22.7434	28.0061	4.55162	4.66488	26.7902	39.3139	17.9143	22.9687	27.2466	18.0149	4.53533	4.97459	4.48473	4.49823	4.66819	4.48844
DQ585553P	0.125973	0.638548	1.24825	up	Piwi-interacting RNA (piRNA)	Homo sapiens	DQ585553	27	TGCTAGAAGGAACGGACAACTCCAGCT	13.081	16.8348	3.63487	3.95478	9.24103	18.6884	22.5748	7.60171	11.523	20.1184	3.10314	3.92905	4.83216	2.90377	3.3577	4.64314
DQ591080P	0.371944	0.677672	1.16013	up	Piwi-interacting RNA (piRNA)	Homo sapiens	DQ591080	32	TGTCCCATGCACTCCAGCCTGGATGACGGAGC	15.9863	20.2001	4.03556	4.24985	25.7785	18.8196	16.0022	16.3699	13.7322	17.8569	4.4777	3.94089	4.33096	3.99003	3.6404	4.47626
DQ575775P	0.991174	0.996452	1.00134	up	Piwi-interacting RNA (piRNA)	Homo sapiens	DQ575775	30	TCCGCAACGACGAGGAGTTAAACAAGCTGC	31.6626	35.4269	5.05055	5.05248	38.4917	41.8381	25.9511	33.4059	29.9914	31.5905	5.05403	5.05657	5.04685	5.01798	4.80458	5.32908
DQ571485P	0.912878	0.964704	1.00935	up	Piwi-interacting RNA (piRNA)	Homo sapiens	DQ571485	32	AGTGGGCTTACTAATCTGTGCAGGGCTGCTTA	11.9394	12.6787	3.59855	3.61198	14.6665	13.1619	10.2077	12.7384	13.685	9.39463	3.69515	3.44198	3.69881	3.63348	3.63601	3.52616
DQ588374P	0.477353	0.737704	1.04625	up	Piwi-interacting RNA (piRNA)	Homo sapiens	DQ588374	28	TGGGAACGAGAAGACACTCATGGAGGAA	94.1313	109.199	6.61167	6.67689	112.609	130.711	84.2762	101.849	98.4549	82.0899	6.55946	6.72285	6.74836	6.61104	6.51708	6.70688
DQ587019P	0.62548	0.820985	1.05712	up	Piwi-interacting RNA (piRNA)	Homo sapiens	DQ587019	26	TGGAGAGTATCCAGGTCCTAGAGGAA	20.4853	23.5044	4.40971	4.48985	25.4616	23.3268	21.7247	20.4926	23.0123	17.9509	4.45794	4.23656	4.77504	4.32395	4.42182	4.48337
DQ576990P	0.887025	0.9508	1.01221	up	Piwi-interacting RNA (piRNA)	Homo sapiens	DQ576990	29	TCGGATCATTCCCATATGACAGAGGAGAA	21.0357	22.81	4.34687	4.36438	26.9508	28.9726	12.5065	25.3892	26.7356	10.9823	4.54552	4.55382	3.99379	4.64139	4.64065	3.75856
DQ584638P	0.12371	0.638548	1.32551	up	Piwi-interacting RNA (piRNA)	Homo sapiens	DQ584638	30	TGCCCAGAAGCTGCTTAGTGTAGAGGAGGA	138.044	207.518	7.18236	7.58891	209.396	266.566	146.593	126.994	147.71	139.429	7.43908	7.75009	7.57757	6.93076	7.13525	7.48109
DQ583428P	0.797384	0.907404	1.06523	up	Piwi-interacting RNA (piRNA)	Homo sapiens	DQ583428	32	TGCACCACGGAAGACCCTACCAATGGCGCCGA	43.7567	56.3247	5.49528	5.58645	50.572	90.7197	27.6824	50.2289	47.4774	33.5638	5.43621	6.18282	5.14032	5.58929	5.47306	5.4235
DQ575220P	0.0284041	0.638548	1.48089	up	Piwi-interacting RNA (piRNA)	Homo sapiens	DQ575220	26	TCCCAGGAAGGAGAGTGCCCTGCGTG	395.943	631.686	8.69057	9.25703	637.175	641.231	616.652	336.261	399.259	452.31	9.06457	9.11317	9.59337	8.3168	8.57492	9.18
DQ571031P	0.210666	0.638548	1.17863	up	Piwi-interacting RNA (piRNA)	Homo sapiens	DQ571031	32	AGCGTTGGTGGTATAGTGGTGAGCATAGCTGC	6012.78	7577.98	11.4974	11.7345	19609.4	1988.74	1135.81	15368.1	1603.31	1066.88	13.938	10.755	10.5104	13.4433	10.6114	10.4374
DQ588401P	0.337108	0.666129	1.09218	up	Piwi-interacting RNA (piRNA)	Homo sapiens	DQ588401	29	TGGGAACGAGAAGACACTCGTGGAGGAGT	98.9316	120.981	6.63774	6.76494	141.947	154.83	66.1652	128.231	109.331	59.2322	6.89031	6.98163	6.42289	6.9454	6.68556	6.28226
DQ582861P	0.848343	0.931688	1.0325	up	Piwi-interacting RNA (piRNA)	Homo sapiens	DQ582861	30	CCCAGGAAACCAGGCTGGAACAAAGGTGTC	51.9556	60.7925	5.77306	5.8192	78.558	54.415	49.4045	49.5319	50.851	55.4839	6.03512	5.42887	5.99362	5.56509	5.56491	6.18919
DQ596113P	0.827355	0.922027	1.03161	up	Piwi-interacting RNA (piRNA)	Homo sapiens	DQ596113	26	GAAGATGTCAGTATTGAATATGGTGG	24.292	25.5441	4.20738	4.25227	34.0536	35.9176	6.66116	32.8463	34.5065	5.52328	4.88758	4.84828	3.02096	4.99119	5.01525	2.6157
DQ600117P	0.0949894	0.638548	1.34218	up	Piwi-interacting RNA (piRNA)	Homo sapiens	DQ600117	29	TACCAGAGGTGCTGTAGGCTTGCAGGAAC	26.4459	38.4235	4.76756	5.19214	37.9561	44.2493	33.0653	21.3673	33.6374	24.333	5.02958	5.13752	5.4093	4.3908	4.97919	4.93269
DQ589684P	0.568174	0.79033	1.02858	up	Piwi-interacting RNA (piRNA)	Homo sapiens	DQ589684	30	TGGGTTGCTCCATTAGGGTCCTGCTGGGAT	29.4414	33.008	4.91724	4.95789	39.0772	35.2079	24.739	36.7012	27.5613	24.0617	5.07844	4.82032	4.97491	5.15044	4.68736	4.91392
DQ593500P	0.237521	0.638548	1.92475	up	Piwi-interacting RNA (piRNA)	Homo sapiens	DQ593500	29	CTACCTGGCAAGTTAGGATACAGCAGGAA	9.76527	22.0091	3.25244	4.19711	17.873	38.0304	10.124	5.75636	11.627	11.9125	3.97731	4.92538	3.68865	2.5059	3.37472	3.87671
DQ587142P	0.841368	0.928563	1.02051	up	Piwi-interacting RNA (piRNA)	Homo sapiens	DQ587142	31	TGGAGGTAACACGTACGCAAAATCTGATGGC	16.6553	17.9333	3.86365	3.89294	20.7247	26.0894	6.98573	20.5585	23.2254	6.18211	4.17649	4.39714	3.10519	4.32936	4.43482	2.82675
DQ586790P	0.758204	0.888975	1.04945	up	Piwi-interacting RNA (piRNA)	Homo sapiens	DQ586790	29	TGGACACAAGAGTGTGGAACAGGTATGAC	8.7035	9.76798	3.13643	3.20606	6.69003	14.3016	8.31234	7.73014	9.90737	8.47299	2.6765	3.55426	3.38741	2.92684	3.12384	3.35861
DQ571003P	0.414111	0.702418	1.29634	up	Piwi-interacting RNA (piRNA)	Homo sapiens	DQ571003	32	AGCCTGAGCAACATAGCGAGACCCCGTCTCTA	256.061	426.522	7.99015	8.36459	836.327	231.237	212.003	369.785	235.103	163.295	9.46449	7.5344	8.09489	8.4603	7.79876	7.7114
DQ598102P	0.829144	0.922864	1.04218	up	Piwi-interacting RNA (piRNA)	Homo sapiens	DQ598102	30	GGGACTTGTATCTTTAATTGCCTGGGCTTG	24.7156	31.1441	4.64877	4.70837	35.0378	45.685	12.7096	28.8647	28.3636	16.9184	4.92623	5.18423	4.01466	4.82066	4.7285	4.39714
DQ574419P	0.170416	0.638548	2.4077	up	Piwi-interacting RNA (piRNA)	Homo sapiens	DQ574419	30	TCCACGGTGTCTAAGCAGGACCTGGCCGCC	19.4268	64.4242	4.33347	5.60113	118.128	53.7437	21.4006	19.5949	21.0536	17.6319	6.6325	5.41441	4.75648	4.25931	4.28076	4.46036
DQ577378P	0.213808	0.638548	1.51266	up	Piwi-interacting RNA (piRNA)	Homo sapiens	DQ577378	27	TCTCACTCAGATAGGGACACTGAGGTC	15.7302	28.0567	4.01965	4.61674	23.8177	44.0558	16.2964	14.2649	16.9179	16.0078	4.36733	5.12888	4.354	3.79007	3.94732	4.32156
DQ570307P	0.465352	0.731478	1.2814	up	Piwi-interacting RNA (piRNA)	Homo sapiens	DQ570307	29	ACAGAGCCCAGTACAGTACCTATTATTAA	55.9552	70.3757	5.68562	6.04334	70.7685	57.9087	82.4499	27.8875	43.7141	96.2642	5.88781	5.52818	6.71404	4.76474	5.35251	6.9396
DQ597358P	0.254855	0.639252	1.21557	up	Piwi-interacting RNA (piRNA)	Homo sapiens	DQ597358	27	GCCCTTCCCCTGCTTGTGCCGTGTACC	40.6194	52.8094	5.37733	5.65897	47.8708	55.9433	54.614	31.6018	33.5297	56.7267	5.35369	5.47291	6.1503	4.93984	4.97068	6.22146
DQ597868P	0.820165	0.9187	1.02487	up	Piwi-interacting RNA (piRNA)	Homo sapiens	DQ597868	29	GGCACAGCGGTGTGACGAGACTCGCGTGG	279.021	308.054	8.02141	8.05685	408.06	370.244	145.858	400.353	314.947	121.762	8.38212	8.21857	7.56984	8.5649	8.21772	7.28162
DQ575117P	0.135084	0.638548	1.21198	up	Piwi-interacting RNA (piRNA)	Homo sapiens	DQ575117	29	TCCCACTGACTCAGATGCTGAGGGGCCAG	26.6505	36.4115	4.78902	5.06639	38.8628	46.5961	23.7755	29.3219	28.1823	22.4472	5.0708	5.21601	4.91235	4.84398	4.72116	4.80192
DQ580340P	0.499539	0.751499	1.02052	up	Piwi-interacting RNA (piRNA)	Homo sapiens	DQ580340	30	TGAGAGCACTACCTTCCTTCAGGAGGGGAT	47.7313	55.8847	5.50146	5.53077	78.322	66.6532	22.679	63.9435	55.7512	23.4993	6.0254	5.72628	4.84062	5.93431	5.69634	4.87372
DQ593741P	0.147452	0.638548	1.2041	up	Piwi-interacting RNA (piRNA)	Homo sapiens	DQ593741	26	CTGCAGAAGGAGCAGCCAGGAGTGTC	265.031	358.967	8.11684	8.3848	401.319	366.074	309.508	251.472	254.828	288.791	8.35084	8.19572	8.60784	7.8864	7.91865	8.54547
DQ587658P	0.548442	0.780734	1.05518	up	Piwi-interacting RNA (piRNA)	Homo sapiens	DQ587658	32	TGGCAGGTGACTCCCTCAGCAGTGTATGCCCT	16.9534	18.9423	4.10235	4.17984	15.3712	19.663	21.7927	15.1078	14.6233	21.129	3.7616	3.99498	4.78293	3.86735	3.72597	4.71372
DQ593616P	0.380198	0.681501	1.07113	up	Piwi-interacting RNA (piRNA)	Homo sapiens	DQ593616	26	CTCCTCAGGCCCAGGACGTGGGCGAT	52.0274	62.3226	5.76421	5.86335	52.6749	84.1075	50.1855	47.9818	60.7173	47.3831	5.48268	6.08295	6.02442	5.52728	5.82173	5.94363
DQ578500P	0.612231	0.815223	1.11647	up	Piwi-interacting RNA (piRNA)	Homo sapiens	DQ578500	29	TGAAAAGCATATGCCAAGGGACAGACTAA	14.9991	17.0304	3.69641	3.85535	17.6555	25.9756	7.46006	20.1645	19.1993	5.63355	3.95582	4.38968	3.22055	4.29758	4.14195	2.6497
DQ588818P	0.41345	0.702276	1.05925	up	Piwi-interacting RNA (piRNA)	Homo sapiens	DQ588818	28	TGGGAGTTGGATGTGGGCAGCCTTGGGA	268.96	314.713	8.07717	8.16021	363.865	381.425	198.849	313.276	324.572	169.033	8.20612	8.27148	8.00303	8.22244	8.24973	7.75932
DQ589007P	0.217682	0.638548	7.19904	up	Piwi-interacting RNA (piRNA)	Homo sapiens	DQ589007	29	TGGGCAGGTGACAAATGTGTCCTAAGCGA	1299.16	3670.42	8.72066	11.5685	1481.15	6654.88	2875.24	33.671	582.986	3280.83	10.2217	12.6695	11.8141	5.02868	9.10051	12.0328
DQ579960P	0.254863	0.639252	1.42952	up	Piwi-interacting RNA (piRNA)	Homo sapiens	DQ579960	28	TGACTGAGACTGAGCTGATGCCAAGCTA	11.2153	17.978	3.407	3.92253	16.2512	29.6551	8.02777	14.8933	12.3225	6.43022	3.84275	4.58854	3.3363	3.85088	3.47401	2.8961
DQ587005P	0.661462	0.840581	1.09627	up	Piwi-interacting RNA (piRNA)	Homo sapiens	DQ587005	29	TGGAGACGGCACACTGGAAATCAGAGTGA	3896.57	4404.86	11.9377	12.0703	5111.34	4007.16	4096.09	2861.27	4557.68	4270.77	12.01	11.795	12.4059	11.3705	12.0211	12.4215
DQ589795P	0.968724	0.988442	1.00788	up	Piwi-interacting RNA (piRNA)	Homo sapiens	DQ589795	31	TGGTAGAAAATCCATTCTGGGCCTGGGCCGG	38.7173	43.8732	5.31346	5.32479	34.1437	64.6735	32.8023	43.3126	43.6791	29.1603	4.89216	5.68568	5.39651	5.38624	5.35048	5.20365
DQ585450P	0.13799	0.638548	1.41309	up	Piwi-interacting RNA (piRNA)	Homo sapiens	DQ585450	32	TGCTAACTGGGCCACTTTACAGAGGCAGAAGC	15.1292	22.8479	3.94269	4.44154	20.8419	27.3412	20.3605	13.0822	13.5208	18.7845	4.18235	4.46719	4.67509	3.66621	3.61802	4.54384
DQ587526P	0.881061	0.948516	1.01774	up	Piwi-interacting RNA (piRNA)	Homo sapiens	DQ587526	29	TGGCAATGTGGACAGGGTTTGTCTTTTGT	13.8943	16.1231	3.77921	3.80457	18.255	22.6966	7.4178	16.1593	16.573	8.95066	4.00904	4.19654	3.20813	3.97039	3.91876	3.44846
DQ586784P	0.852677	0.933422	1.03428	up	Piwi-interacting RNA (piRNA)	Homo sapiens	DQ586784	30	TGGACAAGTGACCTGCCACACTGCAAGACC	24.1954	26.5103	4.62004	4.66867	24.4444	29.5193	25.5672	19.9092	19.5638	33.1132	4.40063	4.5802	5.02518	4.28168	4.17156	5.40688
DQ579573P	0.372015	0.677672	1.18175	up	Piwi-interacting RNA (piRNA)	Homo sapiens	DQ579573	28	TGACATAGCAGGAAGAGGACAAGGCAGC	1010.86	1244.91	9.9645	10.2054	1338.39	972.637	1423.69	756.337	785.249	1491	10.0974	9.70259	10.8163	9.44934	9.56828	10.8759
DQ593258P	0.331172	0.663833	1.26077	up	Piwi-interacting RNA (piRNA)	Homo sapiens	DQ593258	26	CGATCTCAGCAAGAGGAATGCGGTAG	32.1105	43.4057	5.04395	5.37825	46.5209	42.0829	41.6133	22.4229	32.4008	41.5078	5.31427	5.06338	5.7571	4.46099	4.91711	5.75374
DQ587458P	0.226092	0.638548	1.26787	up	Piwi-interacting RNA (piRNA)	Homo sapiens	DQ587458	28	TGGCAAAGATAAGCTCATGGGAAGGAGG	1295.23	1800.59	10.3859	10.7283	2073.22	1979.65	1348.91	1152.96	1393.03	1339.69	10.7007	10.7421	10.7421	10.0249	10.3809	10.7519
DQ597757P	0.139739	0.638548	1.04248	up	Piwi-interacting RNA (piRNA)	Homo sapiens	DQ597757	29	GGAGAAAACCTGATGGAGCATGGTAGTGT	21.5197	25.1421	4.42985	4.48987	27.5421	34.448	13.4362	23.0082	27.8464	13.7045	4.58092	4.79343	4.09525	4.50231	4.70222	4.08501
DQ595747P	0.3146	0.659345	1.2553	up	Piwi-interacting RNA (piRNA)	Homo sapiens	DQ595747	30	TTTCAAGGTGACTGAGAGGTTTATTTTCAT	17.1151	27.7358	3.79874	4.12677	39.438	38.7695	5	21.2726	25.0147	5.05789	5.09105	4.95513	2.33414	4.38287	4.54552	2.46783
DQ589315P	0.465727	0.73156	1.07294	up	Piwi-interacting RNA (piRNA)	Homo sapiens	DQ589315	30	TGGGGCTTAGCGGGTGTTCTCCCCGTGTGC	24.5702	29.018	4.65331	4.75488	37.7531	28.1379	21.1629	29.0032	26.5403	18.1672	5.02167	4.50598	4.73698	4.82857	4.63032	4.50103
DQ588356P	0.261405	0.640222	1.04742	up	Piwi-interacting RNA (piRNA)	Homo sapiens	DQ588356	29	TGGGAACCAGAAGACACTCGTGGAGGAGT	83.1171	96.2866	6.40641	6.47325	111.283	115.793	61.7841	95.3971	98.692	55.2621	6.53859	6.54609	6.33508	6.51708	6.52017	6.182
DQ593909P	0.627163	0.821331	1.16829	up	Piwi-interacting RNA (piRNA)	Homo sapiens	DQ593909	26	CTTAGGTCGCTGGTTCGATTCCGGCT	730.377	673.014	8.39122	8.61562	1253.05	688.148	77.8409	1682.05	465.219	43.861	10.0226	9.19096	6.63332	10.5568	8.77748	5.83937
DQ587021P	0.248378	0.639252	1.30465	up	Piwi-interacting RNA (piRNA)	Homo sapiens	DQ587021	30	TGGAGAGTTCATTTATGGTCTTAGGAAAGC	22.0178	30.8288	4.47389	4.85755	34.6857	34.9935	22.8073	17.4634	29.9277	18.6623	4.91199	4.81146	4.8492	4.0854	4.80059	4.53567
DQ601580P	0.318722	0.659676	1.06516	up	Piwi-interacting RNA (piRNA)	Homo sapiens	DQ601580	26	TAGGCAGAAGAGACTGTAGCCTGATC	25.6543	29.7987	4.63002	4.72109	35.0359	39.0929	15.2673	31.6224	32.0072	13.3333	4.92538	4.96803	4.26986	4.94117	4.89969	4.04922
DQ572513P	0.255284	0.639252	1.22141	up	Piwi-interacting RNA (piRNA)	Homo sapiens	DQ572513	30	TCAAAACAAGAGCACTGAAGTGCTGGGGAC	23.022	29.7763	4.48374	4.77229	31.8367	38.054	19.4381	26.1079	30.4959	12.4622	4.79143	4.92589	4.59954	4.67772	4.82808	3.94542
DQ573127P	0.131728	0.638548	1.59851	up	Piwi-interacting RNA (piRNA)	Homo sapiens	DQ573127	28	TCACCTCTGTGCGTGTGTGTGTATGTGT	589.063	1053.43	9.23783	9.91456	949.267	1518.48	692.546	654.338	591.042	521.808	9.65605	10.3435	9.74413	9.21085	9.122	9.38063
DQ578616P	0.978196	0.992129	1.00168	up	Piwi-interacting RNA (piRNA)	Homo sapiens	DQ578616	29	TGAAAGCGGACCAGTAGTGTGACCACTGA	42.5201	47.1765	5.48444	5.48686	38.7299	54.0495	48.75	38.3987	43.351	45.8107	5.06382	5.42262	5.97413	5.21789	5.33491	5.90051
DQ579191P	0.246684	0.638548	1.15011	up	Piwi-interacting RNA (piRNA)	Homo sapiens	DQ579191	32	TGAATCCTCCAAATAAGGGAGACCAGTGCCTT	27197.8	26715.3	14.5065	14.7083	37710.6	30074.4	12360.9	33942.7	33655	13995.8	14.8801	14.9542	14.2906	14.6237	14.5693	14.3267
DQ575320P	0.13336	0.638548	1.6792	up	Piwi-interacting RNA (piRNA)	Homo sapiens	DQ575320	29	TCCCATGTGAGCAGAAGAGGTGCACGCCA	49.2775	90.9099	5.6624	6.41018	95.2274	108.162	69.3403	34.6085	53.4215	59.8024	6.30761	6.43945	6.48348	5.06477	5.63232	6.29013
DQ596571P	0.397321	0.692585	1.15901	up	Piwi-interacting RNA (piRNA)	Homo sapiens	DQ596571	27	GAGCAAAGGCAGTCAGGCCAGAGATGG	394.135	505.217	8.66874	8.88163	390.396	607.018	518.236	342.991	351.303	488.111	8.30493	8.98359	9.35639	8.34107	8.37659	9.28856
DQ600366P	0.0536394	0.638548	1.55584	up	Piwi-interacting RNA (piRNA)	Homo sapiens	DQ600366	27	TACGAAGCCACCATGAGGACGAAAGAG	17.0119	28.4663	4.11921	4.75691	27.5099	33.7378	24.1513	13.3551	18.4867	19.1939	4.57787	4.7623	4.93055	3.6972	4.0823	4.57814
DQ589678P	0.6629	0.840823	1.07266	up	Piwi-interacting RNA (piRNA)	Homo sapiens	DQ589678	28	TGGGTTGACTCAATCCAGAAAAGGAAGA	20.2711	24.775	4.39384	4.49502	29.5454	30.4593	14.3202	19.6047	23.6409	17.5676	4.67589	4.62415	4.18502	4.26009	4.46682	4.45459
DQ574039P	0.222011	0.638548	1.12534	up	Piwi-interacting RNA (piRNA)	Homo sapiens	DQ574039	30	TCCAAATGTGACTGAGAGGTGGCTTCTGGG	45.2338	56.9823	5.57246	5.74282	49.0456	72.4037	49.4975	39.5474	48.0348	48.1191	5.38429	5.84748	5.99671	5.25709	5.49124	5.96906
DQ582358P	0.39966	0.694088	1.1302	up	Piwi-interacting RNA (piRNA)	Homo sapiens	DQ582358	27	CAGCTTTGGGACTCAGACTGGCTTCCT	193.127	245.006	7.66266	7.83923	228.082	311.696	195.24	177.969	191.307	210.105	7.55157	7.98875	7.97737	7.41128	7.50767	8.06902
DQ571937P	0.00969466	0.638548	1.18503	up	Piwi-interacting RNA (piRNA)	Homo sapiens	DQ571937	26	TAGTGGTCCAAGGCAGAAGGGATGGT	182.001	236.242	7.57201	7.81694	210.667	253.932	244.128	159.331	175.809	210.862	7.44794	7.68018	8.32268	7.24485	7.39294	8.07823
DQ585426P	0.169862	0.638548	1.39777	up	Piwi-interacting RNA (piRNA)	Homo sapiens	DQ585426	27	TGCTAAACATGGCCAGATGCCTGGAGG	9.05618	13.344	3.17554	3.65867	10.6374	18.7503	10.6443	6.4826	9.97588	10.71	3.27896	3.93544	3.7616	2.67047	3.13269	3.72346
DQ573863P	0.889292	0.952054	1.0157	up	Piwi-interacting RNA (piRNA)	Homo sapiens	DQ573863	30	TCATGGAGGAGTCGGCCGAGCAGGCACAGC	98.4678	113.453	6.68177	6.70424	147.939	117.085	75.3356	104.876	103.722	86.8058	6.95129	6.56904	6.5924	6.65929	6.60047	6.78557
DQ593062P	0.298225	0.653634	1.41205	up	Piwi-interacting RNA (piRNA)	Homo sapiens	DQ593062	30	CCTACAGCACCAGCCCAGGAAGCCAACGAA	597.609	956.714	9.27133	9.76912	1263.06	1049.91	557.168	509.194	688.207	595.426	10.0364	9.81555	9.45544	8.89904	9.36134	9.55361
DQ575489P	0.112356	0.638548	1.51672	up	Piwi-interacting RNA (piRNA)	Homo sapiens	DQ575489	31	TCCCGGCACATGTTGTGGGTGCTGCTCTGGT	75.1849	123.34	6.26322	6.86418	135.173	128.308	106.538	71.3157	60.0726	94.1665	6.82294	6.69444	7.07515	6.07313	5.80846	6.90807
DQ583654P	0.877267	0.946851	1.07368	up	Piwi-interacting RNA (piRNA)	Homo sapiens	DQ583654	29	TGCAGCAGCAGTGTGACTTGCTCAAGGTC	50.4376	71.9281	5.37105	5.47361	142.277	10.6617	62.8452	51.4074	14.7401	85.1653	6.89112	3.16678	6.36294	5.62021	3.73735	6.75558
DQ592916P	0.533688	0.773392	1.08771	up	Piwi-interacting RNA (piRNA)	Homo sapiens	DQ592916	30	CCCCACTGCTGCTGACTCTAACTGTGTTCC	10.3703	11.8557	3.3957	3.517	15.1653	10.2239	10.1779	10.7074	11.1941	9.20934	3.73949	3.11665	3.69485	3.38563	3.30875	3.49273
DQ588123P	0.56418	0.787989	1.78953	up	Piwi-interacting RNA (piRNA)	Homo sapiens	DQ588123	27	TGGCTCCCGAACCATGGACTTCACTGT	38.7395	102.936	5.15601	5.99559	49.7033	233.363	25.7404	19.7867	28.7373	67.6946	5.40306	7.55057	5.03313	4.27234	4.74805	6.44763
DQ598264P	0.581967	0.797865	1.03988	up	Piwi-interacting RNA (piRNA)	Homo sapiens	DQ598264	27	GGTCAGTGTGTGGCACGAGGAACAGGC	292.801	338.803	8.2625	8.31892	352.642	320.648	343.119	282.958	295.367	300.078	8.17136	8.02119	8.76421	8.06401	8.13377	8.58972
DQ581704P	0.0374889	0.638548	1.47038	up	Piwi-interacting RNA (piRNA)	Homo sapiens	DQ581704	31	TGATGAGAGTAAAATGCCTACAAGGGGCAGA	13.8848	22.0017	3.82038	4.37657	15.6554	25.0773	25.2723	11.1324	13.4855	17.0365	3.78606	4.33798	5.00568	3.43852	3.61267	4.40997
DQ573016P	0.136842	0.638548	11.1547	up	Piwi-interacting RNA (piRNA)	Homo sapiens	DQ573016	30	TCACATGAAAGGGTTGTGATTGATTTGAGC	223.538	1680.02	6.96047	10.4401	2939.64	1170.07	930.349	51.1569	59.5918	559.864	11.1644	9.97274	10.183	5.61343	5.79763	9.47033
DQ573662P	0.23879	0.638548	1.07415	up	Piwi-interacting RNA (piRNA)	Homo sapiens	DQ573662	29	TCAGTCACTTGGGGAAGTTCAGGAGGCTG	100.429	119.289	6.69871	6.8019	123.133	146.666	88.0684	108.608	116.761	75.9169	6.69818	6.89535	6.81217	6.70688	6.78315	6.60609
DQ584740P	0.0738262	0.638548	1.21312	up	Piwi-interacting RNA (piRNA)	Homo sapiens	DQ584740	32	TGCCCTAGAGAAGAAGCCAGGAGGGGTTGCCG	399.948	534.48	8.7118	8.99052	481.184	586.966	535.291	386.389	390.258	423.197	8.64512	8.93068	9.39576	8.52011	8.53515	9.08014
DQ575134P	0.360096	0.673901	1.15174	up	Piwi-interacting RNA (piRNA)	Homo sapiens	DQ575134	29	TCCCAGAACTTTGGGAGGCCGAGCCAAGC	317.026	411.646	8.37338	8.57719	524.764	406.916	303.258	320.24	323.444	307.394	8.79184	8.36317	8.57655	8.25394	8.24801	8.61818
DQ597806P	0.196416	0.638548	1.06594	up	Piwi-interacting RNA (piRNA)	Homo sapiens	DQ597806	29	GGATATGGGACTGGACTGCACTCTGCGGA	31.8847	37.4386	5.01071	5.10283	43.8392	44.0561	24.4206	37.4246	36.3535	21.876	5.2299	5.1291	4.9495	5.17652	5.09414	4.76147
DQ590388P	0.293386	0.651007	1.37826	up	Piwi-interacting RNA (piRNA)	Homo sapiens	DQ590388	27	TGGTGGTTCGTGATGCCAAGCACATGA	82.7273	133.63	6.38572	6.84856	113.449	215.24	72.1996	57.8961	106.855	83.4303	6.57076	7.43368	6.54125	5.77543	6.64787	6.73386
DQ597334P	0.899517	0.957186	1.01261	up	Piwi-interacting RNA (piRNA)	Homo sapiens	DQ597334	28	GCCCCAAGGTGAGAGGGAACGGTGCTGC	475.946	520.285	8.93628	8.95435	490.257	566.087	504.513	385.035	452.387	590.416	8.67719	8.87777	9.30809	8.51532	8.75117	9.54233
DQ579975P	0.0834821	0.638548	1.10398	up	Piwi-interacting RNA (piRNA)	Homo sapiens	DQ579975	29	TGACTGATGCGGGGATGGAATTTTGTTTC	48.0585	59.1988	5.49034	5.63305	72.3649	80.549	24.6824	61.0099	60.9032	22.2623	5.91408	6.01705	4.96803	5.85921	5.82487	4.78694
DQ581966P	0.169447	0.638548	1.16479	up	Piwi-interacting RNA (piRNA)	Homo sapiens	DQ581966	30	CACAAAGATCTTTGGAGAGAAGGAGGTGGT	1270.6	1600.71	10.352	10.5721	1507.6	1992.92	1301.6	1085.5	1436.78	1289.52	10.2478	10.7653	10.7031	9.9269	10.4374	10.6917
DQ585934P	0.960079	0.984429	1.01445	up	Piwi-interacting RNA (piRNA)	Homo sapiens	DQ585934	27	TGCTGATGCAAGTTGTCCCCCAAGGCC	16.8336	16.9235	3.97363	3.99434	20.577	18.6316	11.562	15.4009	26.4277	8.67225	4.16765	3.92387	3.89149	3.90191	4.62381	3.39518
DQ587558P	0.376807	0.679983	1.1482	up	Piwi-interacting RNA (piRNA)	Homo sapiens	DQ587558	30	TGGCACCAGGTGCTCTAACTACAGGTGGGA	13.3238	15.8326	3.51665	3.71602	20.7907	20.4235	6.28362	14.8762	19.9323	5.16303	4.18044	4.04681	2.9208	3.84855	4.19782	2.50357
DQ587954P	0.099373	0.638548	1.67656	up	Piwi-interacting RNA (piRNA)	Homo sapiens	DQ587954	29	TGGCCTAGGTCAGGAGCTCAGAAGTGCCA	44.0242	84.0943	5.51788	6.26338	62.5492	122.498	67.2359	34.3692	45.6417	52.0618	5.71977	6.62983	6.44053	5.05594	5.40862	6.08906
DQ586449P	0.198043	0.638548	1.12998	up	Piwi-interacting RNA (piRNA)	Homo sapiens	DQ586449	32	TGGAAAGTGAGGAGCATCTCTGCCCAGCCGCC	2163.52	2708.81	11.0762	11.2525	3311.05	3374.4	1440.97	2668.18	2457.34	1365.05	11.3632	11.5649	10.8293	11.2588	11.2044	10.7653
DQ583001P	0.61225	0.815223	1.14089	up	Piwi-interacting RNA (piRNA)	Homo sapiens	DQ583001	26	TGATTGCACAGGTACCACAGCAAGCC	34.3413	41.5597	5.12058	5.31073	46.1982	40.2588	38.2222	24.0776	30.2402	48.7063	5.30343	5.00761	5.62115	4.56164	4.81348	5.9866
DQ573995P	0.42684	0.710432	1.27175	up	Piwi-interacting RNA (piRNA)	Homo sapiens	DQ573995	30	TCCAAAGGAAGCTGGAGATGACCTAGAGCT	13.4521	19.2286	3.79239	4.13921	19.2778	26.8538	11.5542	11.8416	13.5222	14.9927	4.0854	4.44251	3.88971	3.53221	3.61849	4.22647
DQ571416P	0.149796	0.638548	1.57497	up	Piwi-interacting RNA (piRNA)	Homo sapiens	DQ571416	31	AGGTTTGAGCAGTTAGGGTTCTCAGAAGGGC	66.8164	116.857	6.08021	6.73553	92.5951	169.767	88.2076	44.8768	72.7855	82.787	6.26586	7.12546	6.81529	5.43433	6.08527	6.72104
DQ571989P	0.393364	0.69044	1.24899	up	Piwi-interacting RNA (piRNA)	Homo sapiens	DQ571989	29	TAGTTGGGTGCAAGGCTGGGGTGGGCGGG	30829.3	33227.8	14.7216	15.0423	34346.7	46951.9	18384.9	37057.7	36903.9	18526.3	14.6931	15.6087	14.8251	14.7414	14.6998	14.7234
DQ587955P	0.0873642	0.638548	1.65663	up	Piwi-interacting RNA (piRNA)	Homo sapiens	DQ587955	30	TGGCCTAGGTCAGGAGCTCAGAAGTGCCAC	51.6032	95.5275	5.74826	6.47651	85.741	121.958	78.8838	43.03	49.3812	62.3985	6.15338	6.6244	6.65174	5.37479	5.52421	6.34576
DQ591059P	0.232363	0.638548	1.6504	up	Piwi-interacting RNA (piRNA)	Homo sapiens	DQ591059	26	TGTCCAGGCGCCCATACTCACTGGCA	53.5197	98.6225	5.77101	6.49382	86.4864	140.383	68.9983	43.033	45.9309	71.5951	6.1645	6.84186	6.47511	5.37506	5.41553	6.52244
DQ587356P	0.729972	0.874165	1.18491	up	Piwi-interacting RNA (piRNA)	Homo sapiens	DQ587356	26	TGGATGTATACGTGCAAATCACAGGG	94.4644	124.918	6.53847	6.78325	191.264	80.1896	103.299	60.0575	87.0691	136.267	7.30836	6.00918	7.03221	5.83012	6.34046	7.44483
DQ592048P	0.0925608	0.638548	1.27302	up	Piwi-interacting RNA (piRNA)	Homo sapiens	DQ592048	26	TGTGTGCTAAATGTGTTCGTGACAGG	276.929	400.59	8.18518	8.53344	518.252	409.214	274.303	321.631	263.98	245.176	8.76882	8.37253	8.45896	8.25723	7.96812	8.3302
DQ585623P	0.295425	0.652638	1.41059	up	Piwi-interacting RNA (piRNA)	Homo sapiens	DQ585623	26	TGCTATGAAGACACTCAGGAGCAAGA	21.6592	34.8005	4.48588	4.98219	37.0431	45.9481	21.4103	18.2528	21.778	24.9467	4.99446	5.19445	4.75765	4.1543	4.33517	4.96818
DQ581738P	0.826456	0.921823	1.0336	up	Piwi-interacting RNA (piRNA)	Homo sapiens	DQ581738	29	TGATGATGATGAGCATGGTGGAGCTGGGC	321.887	367.366	8.37652	8.4242	394.822	383.793	323.484	413.195	311.479	240.987	8.32268	8.27779	8.67213	8.61818	8.20515	8.30621
DQ570423P	0.109886	0.638548	1.42202	up	Piwi-interacting RNA (piRNA)	Homo sapiens	DQ570423	31	ACCAGGAAGAGAAAGTCCGCTCAGGAAGGGT	146.242	218.081	7.19616	7.7041	212.587	206.909	234.746	105.043	120.188	213.496	7.46301	7.37924	8.27005	6.66232	6.82487	8.10129
DQ597174P	0.302442	0.655271	1.19602	up	Piwi-interacting RNA (piRNA)	Homo sapiens	DQ597174	27	GCAGTGTTCTGGAATCCTACGTGAGAC	25600	26207.4	14.3942	14.6525	38012	29351.2	11259	30957.2	32282	13560.7	14.8869	14.9041	14.1664	14.4269	14.4728	14.2829
DQ585514P	0.332683	0.663858	1.03959	up	Piwi-interacting RNA (piRNA)	Homo sapiens	DQ585514	30	TGCTACGTGGGAACTGTTCAGGACTGTGGG	21.3434	25.01	4.41808	4.4741	25.77	35.7358	13.5242	21.0795	28.7075	14.2431	4.47696	4.83926	4.10606	4.37135	4.74465	4.13823
DQ585728P	0.490613	0.746046	1.22213	up	Piwi-interacting RNA (piRNA)	Homo sapiens	DQ585728	30	TGCTCATTTCAGAATTCCTGCGAAGAGAGC	691.187	962.715	9.42633	9.71572	463.771	1461.65	962.729	420.548	666.92	986.091	8.5871	10.3004	10.2597	8.64512	9.3196	10.3143
DQ601296P	0.537444	0.775292	1.22809	up	Piwi-interacting RNA (piRNA)	Homo sapiens	DQ601296	30	TAGCGCGTCAAAGGCAAAGTGAGGCTGAGT	13.9282	17.3844	3.75844	4.05485	15.5999	20.9638	15.5897	19.3812	13.761	8.64233	3.7822	4.08381	4.29855	4.24271	3.64235	3.39026
DQ584267P	0.434444	0.713922	1.20851	up	Piwi-interacting RNA (piRNA)	Homo sapiens	DQ584267	30	TGCCACGAAAGAGCCCAGGACCCACAGGAC	352.235	443.236	8.44865	8.72188	424.991	478.519	426.199	258.381	278.199	520.124	8.45802	8.62558	9.08205	7.92553	8.04871	9.37171
DQ581147P	0.179488	0.638548	1.74852	up	Piwi-interacting RNA (piRNA)	Homo sapiens	DQ581147	29	TGAGTAGGGTGCATGCCGTGAGTGCTGTA	37.1378	66.7775	5.18861	5.99474	65.5537	74.5136	60.2652	26.0903	26.2009	59.1222	5.79307	5.89385	6.29731	4.67636	4.60993	6.27953
DQ599889P	0.331347	0.663842	1.10183	up	Piwi-interacting RNA (piRNA)	Homo sapiens	DQ599889	31	TACAGATACACTGGAAAGAGGGGCTTGGAGT	317.946	386.775	8.36072	8.50062	350.833	474.735	334.755	272.453	335.338	346.046	8.16468	8.61818	8.71902	8.00802	8.29665	8.77748
DQ573427P	0.343846	0.668625	1.07837	up	Piwi-interacting RNA (piRNA)	Homo sapiens	DQ573427	30	TCAGATCACATGTGGGCTTGGAGAAGGAGT	147.292	181.606	7.26043	7.36928	203.376	225.091	116.35	165.536	158.114	118.226	7.39765	7.49571	7.21449	7.31095	7.22366	7.24668
DQ575030P	0.609016	0.814078	1.06064	up	Piwi-interacting RNA (piRNA)	Homo sapiens	DQ575030	28	TCCCAAGAGTGTGTTCTGTGTGGATGGA	29.9321	36.1163	4.96123	5.04616	45.783	39.3412	23.2247	33.7932	29.3316	26.6716	5.2866	4.97653	4.87536	5.03292	4.77949	5.07128
DQ573200P	0.31384	0.659133	1.09564	up	Piwi-interacting RNA (piRNA)	Homo sapiens	DQ573200	27	TCACTCATTAAGAACAGAGGAGGCTGC	125.175	153.572	7.04046	7.17223	155.167	183.974	121.576	126.822	125.975	122.727	7.01333	7.22366	7.27971	6.9265	6.90281	7.29208
DQ572577P	0.228494	0.638548	1.59079	up	Piwi-interacting RNA (piRNA)	Homo sapiens	DQ572577	28	TCAAAGGAGCCCAGAGAGAGACGAGGTA	2101.07	3413.95	11.0049	11.6746	3186.11	4245.81	2809.93	1482.69	1767.29	3053.22	11.3208	11.9023	11.8008	10.3722	10.7401	11.9023
DQ586427P	0.425765	0.709429	1.18449	up	Piwi-interacting RNA (piRNA)	Homo sapiens	DQ586427	28	TGGAAAGGACAAGAAGGCTGGAGCCTGT	24.1361	31.5609	4.61573	4.86	18.5369	36.2087	39.9371	19.2715	20.0863	33.0503	4.0308	4.85999	5.68919	4.2316	4.21054	5.40503
DQ585552P	0.122326	0.638548	1.27778	up	Piwi-interacting RNA (piRNA)	Homo sapiens	DQ585552	30	TGCTAGAACATGTCAAAGAGAAGGGAAGCT	134.112	188.192	7.13176	7.48539	204.972	188.378	171.226	114.819	131.125	156.391	7.40641	7.24993	7.79985	6.79101	6.95974	7.64451
DQ594649P	0.212302	0.638548	4.70786	up	Piwi-interacting RNA (piRNA)	Homo sapiens	DQ594649	30	TTCTCAGAGCTGCTGTCCAACCTGCACTGG	12.4133	84.1909	3.56988	5.80495	171.591	60.9437	20.0375	6.60752	13.0645	17.5679	7.16093	5.60274	4.65118	2.6956	3.5592	4.45484
DQ572424P	0.256233	0.639252	1.44028	up	Piwi-interacting RNA (piRNA)	Homo sapiens	DQ572424	30	TATTCATGAGGCACTCTAGGGACAAGGGGG	848.48	1355.47	9.74706	10.2734	1223.98	1985.35	857.095	604.286	1025.28	915.875	9.99948	10.7519	10.0688	9.09815	9.93328	10.2098
DQ588979P	0.36827	0.675505	1.16236	up	Piwi-interacting RNA (piRNA)	Homo sapiens	DQ588979	30	TGGGCACGAATGCCATTGGCAGGCAATGGG	13.3861	16.9349	3.78439	4.00145	14.6195	22.2665	13.9186	13.9746	13.314	12.8696	3.69093	4.16655	4.14686	3.76316	3.59592	3.99408
DQ579224P	0.423416	0.707903	1.13982	up	Piwi-interacting RNA (piRNA)	Homo sapiens	DQ579224	29	TGAATGGAAGCCTTCTGAGGCACTGGAGC	13.1926	16.1844	3.75096	3.93977	12.2565	21.1423	15.1542	12.885	15.1636	11.5293	3.46325	4.09674	4.25931	3.64784	3.7742	3.83085
DQ580735P	0.365048	0.67528	1.06243	up	Piwi-interacting RNA (piRNA)	Homo sapiens	DQ580735	30	TGAGCTGAGCTGTAGGGACAAAGGCCCAGC	29.2322	33.9323	4.93714	5.02451	30.5456	37.6639	33.5873	25.4252	27.6584	34.6131	4.73189	4.90887	5.43277	4.64359	4.69178	5.47606
DQ589930P	0.252004	0.639252	1.43424	up	Piwi-interacting RNA (piRNA)	Homo sapiens	DQ589930	31	TGGTCACAACCAATCTCTGCCACACTCGCAC	45.9233	65.5995	5.38717	5.90746	69.3698	43.9022	83.5265	27.2367	28.042	82.4911	5.86434	5.12205	6.73599	4.7306	4.71501	6.71591
DQ576822P	0.988089	0.995433	1.00418	up	Piwi-interacting RNA (piRNA)	Homo sapiens	DQ576822	29	TCGAGGAGTCGTGGATTCACTGCAGTGTG	16.4781	15.57	3.76899	3.77501	18.5735	20.6655	7.47095	22.9008	21.3316	5.20183	4.03536	4.0665	3.22317	4.49173	4.30177	2.51346
DQ584426P	0.888501	0.951675	1.0433	up	Piwi-interacting RNA (piRNA)	Homo sapiens	DQ584426	31	TGCCAGTATTAAGGAACAGTGCTACTCTGGA	252.085	289.062	8.00382	8.06497	363.945	286.95	216.293	182.805	247.322	326.126	8.20734	7.85936	8.12821	7.44262	7.87731	8.69152
DQ595715P	0.985305	0.994903	1.00685	up	Piwi-interacting RNA (piRNA)	Homo sapiens	DQ595715	31	TTTAAAGCTGGTGCAGCCTTTCTGGAGGGCC	14.3171	15.5954	3.8496	3.85946	10.3083	22.1948	14.2831	18.4363	13.4399	11.075	3.23636	4.16046	4.18156	4.17121	3.60734	3.77027
DQ572104P	0.552998	0.782711	1.07439	up	Piwi-interacting RNA (piRNA)	Homo sapiens	DQ572104	26	TATCAGAGATGAAGTGAGGTGAAGGC	39.6204	47.1847	5.38414	5.48767	37.6601	48.8928	55.0013	36.7159	39.6621	42.4832	5.01721	5.28323	6.16256	5.15115	5.2096	5.79168
DQ587666P	0.780393	0.899296	1.08277	up	Piwi-interacting RNA (piRNA)	Homo sapiens	DQ587666	30	TGGCAGTCCAGAGAGAAGACATGAGTTCCC	72.6996	84.9654	6.19352	6.30825	63.5975	90.8939	100.405	83.833	49.2442	85.0217	5.74415	6.1864	6.99419	6.30685	5.51972	6.754
DQ580911P	0.0286829	0.638548	1.09441	up	Piwi-interacting RNA (piRNA)	Homo sapiens	DQ580911	30	TGAGGCAGAAGAGATGGGTGTGTCTTATCC	107.433	128.284	6.79267	6.92282	106.923	148.971	128.959	85.25	114.883	122.167	6.48024	6.91773	7.37049	6.33566	6.75783	7.28453
DQ590896P	0.897331	0.955963	1.01751	up	Piwi-interacting RNA (piRNA)	Homo sapiens	DQ590896	29	TGTCAACCCGGCTCGGAGGTGTGGCCTGA	27.9325	30.0261	4.8004	4.82544	35.5516	31.6214	22.9055	37.1262	28.5188	18.1526	4.9495	4.67128	4.85555	5.16771	4.73414	4.49935
DQ582450P	0.509046	0.756344	1.26702	up	Piwi-interacting RNA (piRNA)	Homo sapiens	DQ582450	29	CAGGTGAATATGGCAGATGAAGCAATGCT	23.164	28.7752	4.44545	4.78689	26.8797	31.9655	27.4803	12.8628	18.2363	38.393	4.53944	4.69178	5.12945	3.64502	4.06002	5.63132
DQ576516P	0.08461	0.638548	1.2844	up	Piwi-interacting RNA (piRNA)	Homo sapiens	DQ576516	30	TCCTGGTGCAGATGAAGGGTGCTCAGCAGT	13.1206	17.8697	3.73111	4.0922	14.6993	20.3588	18.551	10.1948	12.5087	16.6583	3.69881	4.04139	4.5364	3.31978	3.4954	4.37814
DQ594051P	0.919617	0.968244	1.01521	up	Piwi-interacting RNA (piRNA)	Homo sapiens	DQ594051	32	TTCAAGGTCATACCACAGGAAACACAAGCCCC	23.602	25.8155	4.60148	4.62327	29.8387	22.2913	25.3164	20.0524	21.2649	29.4888	4.69085	4.1695	5.00946	4.28974	4.29796	5.21675
DQ600516P	0.0175845	0.638548	1.08971	up	Piwi-interacting RNA (piRNA)	Homo sapiens	DQ600516	29	TACTCAGGAGTTTGAGGTGAGAGCATTGC	37.1658	46.0998	5.09419	5.21814	56.9557	64.7896	16.5539	45.5698	50.3153	15.6123	5.59043	5.68985	4.37413	5.45082	5.54828	4.28348
DQ594716P	0.728408	0.873873	1.13622	up	Piwi-interacting RNA (piRNA)	Homo sapiens	DQ594716	27	TTCTGCCACTTGAATTCATTTTTTTCA	14.1513	19.3286	3.56812	3.75236	29.34	23.6457	5	12.0949	24.8548	5.50422	4.66646	4.25649	2.33414	3.55891	4.53591	2.60955
DQ571875P	0.731874	0.875176	1.30981	up	Piwi-interacting RNA (piRNA)	Homo sapiens	DQ571875	31	CAACAATAGGGTTTACGACCTCGATGTTGGA	529.566	738.011	8.90609	9.29545	350.271	1168.08	695.679	930.547	342.811	315.34	8.16215	9.96849	9.75571	9.72693	8.33421	8.65712
DQ591035P	0.44508	0.718479	1.20602	up	Piwi-interacting RNA (piRNA)	Homo sapiens	DQ591035	29	TGTCCAATGTGGAGAGTGCCCTGAAATTC	61.2354	86.6617	5.98897	6.25922	91.0787	122.323	46.5837	50.3463	77.2141	56.1458	6.2364	6.62868	5.91259	5.5924	6.16922	6.2053
DQ598417P	0.205397	0.638548	1.40737	up	Piwi-interacting RNA (piRNA)	Homo sapiens	DQ598417	31	GTCATTGGCAGGTGGCTAGACAGATGCAGCA	13.6713	20.8131	3.80167	4.29467	25.0377	21.0715	16.33	10.9383	15.4748	14.6007	4.43516	4.0923	4.35654	3.41304	3.8104	4.18156
DQ575553P	0.546965	0.779599	1.06256	up	Piwi-interacting RNA (piRNA)	Homo sapiens	DQ575553	29	TCCCTAGGTGAGGAGAAGCGGCTTGAAGC	241.656	291.611	7.98375	8.0713	309.921	364.094	200.819	249.587	254.175	221.204	8.00303	8.18718	8.02368	7.87731	7.91034	8.16361
DQ588943P	0.914126	0.965374	1.00916	up	Piwi-interacting RNA (piRNA)	Homo sapiens	DQ588943	27	TGGGCAAATTCACACAGATGGAGAGTA	33.2857	37.5184	5.10069	5.11385	42.3242	45.4233	24.8075	31.9856	40.7206	27.1509	5.18498	5.17485	4.98171	4.95802	5.2431	5.10096
DQ584327P	0.092872	0.638548	1.17974	up	Piwi-interacting RNA (piRNA)	Homo sapiens	DQ584327	29	TGCCACTTCTATCACTGAGAGGTACAGGC	13.7306	17.4374	3.81595	4.05441	14.8733	21.16	16.2791	11.459	14.5174	15.2154	3.71316	4.09709	4.35298	3.48505	3.71825	4.24454
DQ592232P	0.334545	0.664864	1.04281	up	Piwi-interacting RNA (piRNA)	Homo sapiens	DQ592232	31	TGTTCCTAGACCAAAACGAGGATCAGGCTGC	12.5875	13.8915	3.68815	3.74862	12.7633	17.0366	11.8747	11.1125	14.1173	12.5325	3.51162	3.80992	3.92433	3.43598	3.675	3.95347
DQ577243P	0.204431	0.638548	2.08365	up	Piwi-interacting RNA (piRNA)	Homo sapiens	DQ577243	31	TCTACGACACAGAGCCGGGCAGGTACCTGTA	7.84461	18.0977	2.91662	3.97574	9.62483	31.0057	13.6624	5	6.26584	12.268	3.15686	4.64815	4.1222	2.32312	2.50799	3.91876
DQ575591P	0.670412	0.845079	1.0648	up	Piwi-interacting RNA (piRNA)	Homo sapiens	DQ575591	29	TCCCTGAAGAAAGAGGTGGCCTCTGGGAG	209.274	247.549	7.77196	7.86254	260.335	282.676	199.635	170.883	221.243	235.696	7.73915	7.83445	8.01401	7.34969	7.70895	8.25723
DQ574291P	0.542184	0.778239	1.236	up	Piwi-interacting RNA (piRNA)	Homo sapiens	DQ574291	31	TCCACACTCACTGGCAGGTGCTGCCCTCAAA	11.348	14.3844	3.4863	3.79198	17.6848	12.5091	12.9592	7.17651	12.2671	14.6003	3.95799	3.37393	4.04404	2.81323	3.46467	4.18101
DQ584415P	0.520575	0.763942	1.14086	up	Piwi-interacting RNA (piRNA)	Homo sapiens	DQ584415	26	TGCCAGGTGATGGGAATAAGTAGAAT	11.7195	14.1402	3.53462	3.72474	10.0321	20.8204	11.5681	7.25512	13.2463	14.657	3.20389	4.07785	3.89249	2.8305	3.58379	4.18958
DQ591413P	0.248576	0.639252	1.25707	up	Piwi-interacting RNA (piRNA)	Homo sapiens	DQ591413	26	TGTGACGACCAATGGGCTGCCGTGGA	10.9264	15.1347	3.47967	3.80974	14.3819	21.0427	9.97948	9.22685	12.6921	10.8602	3.67178	4.09083	3.66662	3.17938	3.51597	3.74366
DQ588805P	0.911189	0.96373	1.01314	up	Piwi-interacting RNA (piRNA)	Homo sapiens	DQ588805	28	TGGGAGTGAAATCAGTGTTTAGGACTAC	57.4602	61.0626	5.36863	5.38746	80.3274	91.1462	11.7141	79.7211	82.7938	9.86579	6.06232	6.19143	3.90862	6.24081	6.26806	3.59702
DQ570083P	0.317116	0.659676	1.20685	up	Piwi-interacting RNA (piRNA)	Homo sapiens	DQ570083	27	AAGACATGGGCTGTGTCAACTCAGGGT	51.3188	68.493	5.74268	6.01393	77.1	72.7185	55.6604	47.4918	45.2749	61.1899	6.00329	5.85719	6.18131	5.50939	5.39874	6.31991
DQ580361P	0.830921	0.923896	1.01811	up	Piwi-interacting RNA (piRNA)	Homo sapiens	DQ580361	30	TGAGAGCTGTCCAGGCTGAATGCCCAGTGG	22.9149	25.514	4.54777	4.57367	25.7572	32.021	18.7637	25.2827	27.2559	16.2063	4.47626	4.69602	4.54872	4.63597	4.66871	4.33863
DQ577807P	0.933061	0.973776	1.00966	up	Piwi-interacting RNA (piRNA)	Homo sapiens	DQ577807	30	TCTGATGAGACGATTGATGTGGCCAGGGTC	23.265	25.3868	4.50483	4.51869	28.055	33.8631	14.2423	30.3216	26.6115	12.862	4.61182	4.76698	4.17728	4.88879	4.63334	3.99236
DQ593548P	0.111897	0.638548	1.22484	up	Piwi-interacting RNA (piRNA)	Homo sapiens	DQ593548	26	CTCACGAAGACGTCCAGGTGTGGCCC	10.6256	13.3909	3.32871	3.6213	17.3829	14.808	7.98176	13.5808	12.1268	6.16915	3.93393	3.60259	3.3274	3.71789	3.44492	2.8233
DQ586977P	0.0729224	0.638548	1.36501	up	Piwi-interacting RNA (piRNA)	Homo sapiens	DQ586977	29	TGGAGAAATTGGGAAGCATTTTAGAGAGA	50.6728	80.2589	5.64167	6.09058	80.4562	123.488	36.8321	56.6806	65.4092	29.9285	6.06594	6.63709	5.56871	5.74975	5.93152	5.24374
DQ585789P	0.685705	0.853571	1.05592	up	Piwi-interacting RNA (piRNA)	Homo sapiens	DQ585789	27	TGCTCTCTGGAGAGGTGGTTTAAAGTG	220.614	260.523	7.83226	7.91076	267.753	332.606	181.212	176.35	277.07	208.421	7.78131	8.08381	7.86715	7.39592	8.04176	8.0591
DQ586263P	0.423872	0.708442	1.26076	up	Piwi-interacting RNA (piRNA)	Homo sapiens	DQ586263	31	TGCTTGCCCCCTGACAGATGGTATGCTAAGT	15.754	22.7355	3.96986	4.30415	18.8128	37.1325	12.2612	10.0459	21.4712	15.7448	4.05379	4.89101	3.96766	3.29995	4.3133	4.29633
DQ577751P	0.769083	0.893573	1.04183	up	Piwi-interacting RNA (piRNA)	Homo sapiens	DQ577751	26	TCTGAGACTGTGAGAATTCGGAGAGC	50.2314	54.5574	5.36238	5.42151	72.5362	73.3138	17.8223	68.9578	68.238	13.4986	5.91825	5.86974	4.47653	6.03173	5.9903	4.06512
DQ590249P	0.625691	0.820985	1.10433	up	Piwi-interacting RNA (piRNA)	Homo sapiens	DQ590249	30	TGGTGCACGAACTCATCCAGGAGGTCTGGG	24.7203	30.5038	4.67981	4.82299	21.7553	41.4496	28.3066	24.6027	28.3733	21.185	4.2432	5.04386	5.18191	4.59403	4.7291	4.71632
DQ601459P	0.795005	0.906243	1.02105	up	Piwi-interacting RNA (piRNA)	Homo sapiens	DQ601459	32	TAGGACTACAAGTGGTGGAAGGCAGCCCCTTA	55.317	61.8126	5.8394	5.86945	59.9776	73.5016	51.9588	57.5401	64.3877	44.0232	5.66331	5.87191	6.07313	5.76645	5.90782	5.84393
DQ585449P	0.633666	0.825828	1.4687	up	Piwi-interacting RNA (piRNA)	Homo sapiens	DQ585449	28	TGCTAACTGAAAAGGATACTGGGTGCGT	17.4853	27.2919	3.96117	4.51571	47.9028	19.1724	14.8003	8.09163	13.1939	31.1703	5.3543	3.96411	4.22872	2.99689	3.5774	5.30923
DQ587036P	0.717874	0.868339	1.1324	up	Piwi-interacting RNA (piRNA)	Homo sapiens	DQ587036	27	TGGAGATTTGAGCTATTGACTGTGCGA	12.4379	14.3553	3.5688	3.74818	9.62581	20.706	12.7342	13.3883	16.8279	7.09743	3.15718	4.06883	4.01854	3.69917	3.93848	3.06873
DQ600182P	0.762902	0.890189	1.06311	up	Piwi-interacting RNA (piRNA)	Homo sapiens	DQ600182	30	TACCATGGGTAAGCCACTGAGACTTGGGGC	12.4778	13.553	3.63107	3.71935	12.3453	16.1605	12.1532	14.0588	14.7816	8.59284	3.47044	3.73386	3.95377	3.77052	3.73977	3.3829
DQ592944P	0.189143	0.638548	1.66146	up	Piwi-interacting RNA (piRNA)	Homo sapiens	DQ592944	27	CCCCTAGCCAAGGGAAGCCACGAGGGA	767.158	1443.71	9.6317	10.3642	1368.37	2040.53	922.228	719.665	730.56	851.25	10.1233	10.8002	10.169	9.35691	9.43786	10.1003
DQ590349P	0.130972	0.638548	1.17698	up	Piwi-interacting RNA (piRNA)	Homo sapiens	DQ590349	26	TGGTGGCGGGCGCCTGTGGTCCCAGC	233.681	308.151	7.9276	8.16268	291.11	404.437	228.907	239.325	259.698	202.018	7.90853	8.35084	8.22868	7.82755	7.94353	8.01172
DQ584943P	0.0734342	0.638548	2.58286	up	Piwi-interacting RNA (piRNA)	Homo sapiens	DQ584943	30	TGCCTCACTATCAAGGGCAATGGGTGAAAA	15.0659	35.4433	3.66809	5.03706	22.6047	43.2567	40.4684	5	13.3172	26.8804	4.29595	5.09901	5.71622	2.32312	3.59636	5.08479
DQ572243P	0.122689	0.638548	1.58405	up	Piwi-interacting RNA (piRNA)	Homo sapiens	DQ572243	30	TATGAGGTAGGGCACGAACTTCTGAATGGA	60.5392	106.087	5.95933	6.62294	89.8962	140.747	87.6192	47.3673	58.2858	75.9644	6.21874	6.84551	6.80458	5.50568	5.76407	6.60823
DQ584197P	0.0207071	0.638548	3.12101	up	Piwi-interacting RNA (piRNA)	Homo sapiens	DQ584197	32	TGCCAATGATGGTTAAGAATTTCTTCACCTGA	1043.51	3461.73	9.92753	11.5695	1632.07	5870.07	2883.05	642.772	1768.32	719.445	10.3722	12.508	11.8283	9.19253	10.7469	9.84315
DQ573105P	0.728207	0.873873	1.04233	up	Piwi-interacting RNA (piRNA)	Homo sapiens	DQ573105	29	TCACCGAGGACAGGTGAGCCAAGTTCCCA	25.8669	29.7515	4.75474	4.81455	29.0122	35.682	24.5603	22.3839	26.1985	29.0184	4.64922	4.83698	4.95744	4.45812	4.6097	5.19639
DQ574037P	0.177475	0.638548	1.1211	up	Piwi-interacting RNA (piRNA)	Homo sapiens	DQ574037	29	TCCAAATGTGACTGAGAGGTGGCTTCTGG	32.9714	40.7196	5.11108	5.276	37.7555	48.3853	36.018	26.9486	36.5885	35.3773	5.02198	5.26917	5.53683	4.71767	5.10375	5.51183
DQ583476P	0.0640557	0.638548	1.25017	up	Piwi-interacting RNA (piRNA)	Homo sapiens	DQ583476	28	TGCACGGTGTCAGAGGGAAGCCCTCAGC	28.9158	40.534	4.91205	5.23418	38.0463	54.0098	29.5459	27.9974	32.6816	26.0682	5.03686	5.42128	5.2444	4.7706	4.93088	5.03466
DQ586909P	0.708757	0.865021	1.13208	up	Piwi-interacting RNA (piRNA)	Homo sapiens	DQ586909	31	TGGACGGACCGAATCCCTGGATGTTCAGGAG	135.768	178.981	7.14551	7.32448	121.155	276.814	138.975	137.239	119.127	150.938	6.67152	7.80714	7.49479	7.03175	6.81052	7.59426
DQ579201P	0.898047	0.956198	1.03792	up	Piwi-interacting RNA (piRNA)	Homo sapiens	DQ579201	30	TGAATGAAACCAACTCCCCGCTCTTCATCC	28.921	31.1595	4.66361	4.71731	25.6966	14.3562	53.4257	13.7138	18.6372	54.412	4.47051	3.5608	6.12061	3.73443	4.09833	6.15807
DQ570381P	0.288175	0.649643	1.2097	up	Piwi-interacting RNA (piRNA)	Homo sapiens	DQ570381	27	ACCAACAGGTATATGAGAGGACCAAGT	10.6725	13.8822	3.44188	3.71653	14.1518	17.5965	9.89823	8.57833	12.6049	10.8343	3.64744	3.84756	3.65459	3.07865	3.50723	3.73977
DQ570414P	0.101565	0.638548	1.50796	up	Piwi-interacting RNA (piRNA)	Homo sapiens	DQ570414	31	ACCACTTGCACTGCAGATATAAGGCCAGGGT	6.78198	10.5365	2.76626	3.35886	7.34409	12.8053	11.4602	5	5.71957	9.62637	2.80321	3.40335	3.87002	2.32312	2.41342	3.56225
DQ590302P	0.54365	0.778863	1.12368	up	Piwi-interacting RNA (piRNA)	Homo sapiens	DQ590302	31	TGGTGCTGTCCTTCAAGGATTCTGCAGGGCA	7.04608	8.33582	2.80672	2.97495	5.57682	12.3639	7.06674	6.67892	8.16032	6.299	2.43756	3.35929	3.128	2.71158	2.8487	2.85988
DQ581650P	0.432853	0.713069	1.11895	up	Piwi-interacting RNA (piRNA)	Homo sapiens	DQ581650	30	TGATGAAGCCGTTTAGCCGATCCAGGGCAG	32.51	40.1696	5.09271	5.25486	41.2481	46.029	33.2318	27.1334	33.8692	36.5273	5.15086	5.19691	5.4168	4.72552	4.9897	5.56292
DQ571137P	0.314924	0.659404	1.10923	up	Piwi-interacting RNA (piRNA)	Homo sapiens	DQ571137	27	AGGAGAAATGGAAATGGTTTTGGGTGA	40.1719	48.4556	5.35362	5.50318	52.5637	56.9277	35.8754	47.4895	44.5831	28.4431	5.47963	5.50099	5.52891	5.5091	5.37981	5.17194
DQ593329P	0.0524251	0.638548	1.40893	up	Piwi-interacting RNA (piRNA)	Homo sapiens	DQ593329	29	CGGACATGGGCATGGAAGGACGGTTGCCA	118.325	181.438	6.94064	7.43524	186.249	186.927	171.136	98.6417	114.5	141.834	7.26969	7.23772	7.7983	6.5659	6.75334	7.50266
DQ593327P	0.258641	0.639421	1.6724	up	Piwi-interacting RNA (piRNA)	Homo sapiens	DQ593327	30	CGGAAGGTCCTGGAAGAAGGGCGGGAGAGA	34750.3	48075	14.912	15.6539	53493.5	53491.4	37240.1	21880.6	37640.1	44730.2	15.2902	15.7746	15.897	13.911	14.7414	16.0837
DQ583733P	0.194023	0.638548	1.34997	up	Piwi-interacting RNA (piRNA)	Homo sapiens	DQ583733	27	TGCAGGAGCCAGGAGGCCGAAGTGCAT	237.601	361.197	7.95446	8.38738	393.41	399.753	290.429	204.675	222.64	285.489	8.31593	8.3302	8.51601	7.61549	7.71802	8.52986
DQ586567P	0.143847	0.638548	1.08264	up	Piwi-interacting RNA (piRNA)	Homo sapiens	DQ586567	31	TGGAAGAGAAGATCCAAGTCAAGGAAGCAGC	62.2928	72.2043	5.95925	6.0738	60.8701	63.4134	92.3293	46.2236	51.5039	89.1509	5.684	5.65723	6.88016	5.47182	5.58709	6.81884
DQ572117P	0.62702	0.821294	1.22969	up	Piwi-interacting RNA (piRNA)	Homo sapiens	DQ572117	30	TATCAGGGACCCTGTAGAGATGGGGTGGAA	513.279	755.897	9.0343	9.33259	401.258	1264.55	601.885	404.6	449.442	685.796	8.34971	10.0867	9.56136	8.58972	8.73911	9.77406
DQ592815P	0.175858	0.638548	1.98024	up	Piwi-interacting RNA (piRNA)	Homo sapiens	DQ592815	26	TTACAGAGGTCAGAGAAGAGAAGAGA	676.079	1482.08	9.41948	10.4052	1344.61	2148.61	953.02	460.923	654.093	913.223	10.1025	10.8744	10.2386	8.77024	9.28856	10.1997
DQ574870P	0.245932	0.638548	1.31088	up	Piwi-interacting RNA (piRNA)	Homo sapiens	DQ574870	29	TCCATGCCTGGACGGGACCATTCCCACAC	14.1181	20.5902	3.85085	4.24139	16.3091	30.296	15.1654	11.3594	15.4127	15.5823	3.84733	4.61485	4.26198	3.46823	3.80212	4.28221
DQ580502P	0.156351	0.638548	1.09673	up	Piwi-interacting RNA (piRNA)	Homo sapiens	DQ580502	28	TGAGATTGTAAGGGCCAACTTTGAGGGA	29.5384	37.5084	4.72438	4.85758	47.5833	53.8943	11.0474	35.7697	41.6059	11.2396	5.33912	5.41911	3.81451	5.10891	5.2734	3.79081
DQ586692P	0.114466	0.638548	1.46385	up	Piwi-interacting RNA (piRNA)	Homo sapiens	DQ586692	31	TGGAATATGGAGCTCATGTGGGCTGGGCAGC	199.47	334.013	7.71676	8.26653	280.861	450.406	270.773	207.958	204.673	185.777	7.8506	8.51357	8.43543	7.64109	7.59886	7.91034
DQ594696P	0.220632	0.638548	1.09004	up	Piwi-interacting RNA (piRNA)	Homo sapiens	DQ594696	29	TTCTGAATGGACCCTTTGTCCTGGATGGA	24.4445	29.0771	4.67521	4.79959	29.8304	31.7375	25.6633	26.0304	22.9983	24.3049	4.69039	4.67835	5.03004	4.67341	4.4206	4.93162
DQ596805P	0.0628836	0.638548	1.20492	up	Piwi-interacting RNA (piRNA)	Homo sapiens	DQ596805	27	GAGTAGAGTGCTTAGTTGAACAGGGCC	249.009	328.434	7.98837	8.25731	278.929	293.766	412.607	192.203	230.997	323.827	7.8402	7.8987	9.03303	7.51623	7.77032	8.67856
DQ580201P	0.273453	0.646586	1.26291	up	Piwi-interacting RNA (piRNA)	Homo sapiens	DQ580201	29	TGAGAAGTGTCACTGGAGGAAGAGCTCTA	38.6512	59.0973	5.29802	5.63477	51.4769	97.9826	27.8324	38.6007	49.5401	27.8129	5.45743	6.29602	5.15086	5.22365	5.52806	5.14235
DQ587792P	0.944336	0.977978	1.00626	up	Piwi-interacting RNA (piRNA)	Homo sapiens	DQ587792	27	TGGCCAAGCTCCATGAGGAGATCGAGC	46.7323	50.6549	5.34395	5.35296	66.6555	67.0185	18.2907	62.9745	61.6841	15.5382	5.81344	5.73207	4.51337	5.91008	5.84568	4.2761
DQ579873P	0.538274	0.775497	1.07477	up	Piwi-interacting RNA (piRNA)	Homo sapiens	DQ579873	27	TGACTAACCACTTCTGACCTACTGGGA	28.5127	32.5503	4.61322	4.71725	43.0917	43.2656	11.2936	35.882	40.4556	9.20052	5.20519	5.09982	3.84675	5.11709	5.2322	3.49037
DQ600456P	0.471958	0.734699	1.19121	up	Piwi-interacting RNA (piRNA)	Homo sapiens	DQ600456	29	TACTAAATTGTGGTGTCCGGACAGAGGGC	15.4908	21.6452	3.98105	4.23348	20.2169	33.9469	10.7716	13.1977	19.4608	13.8138	4.14686	4.77108	3.7825	3.68113	4.16368	4.09833
DQ589538P	0.52662	0.768711	1.17184	up	Piwi-interacting RNA (piRNA)	Homo sapiens	DQ589538	26	TGGGTGCAGCACATCCCACCGAGAGA	67.7599	85.7958	6.0955	6.32427	79.0344	110.475	67.8782	49.3338	64.1886	89.7573	6.04306	6.47351	6.45626	5.55682	5.90218	6.82751
DQ594677P	0.029629	0.638548	1.08633	up	Piwi-interacting RNA (piRNA)	Homo sapiens	DQ594677	27	TTCTCTGCAAGGGGCCACAGTGGGGTC	99.6869	119.63	6.70315	6.82261	126.601	128.223	104.067	104.415	99.768	94.8778	6.73412	6.69098	7.04272	6.65267	6.53691	6.91986
DQ579206P	0.090278	0.638548	1.40506	up	Piwi-interacting RNA (piRNA)	Homo sapiens	DQ579206	30	TGAATGACAAGAGGAGCCAGAAGGGTGGGT	538.522	792.342	9.08489	9.57552	720.577	797.623	858.826	388.005	485.011	742.551	9.26405	9.38766	10.0749	8.52631	8.84905	9.87931
DQ589185P	0.257082	0.639421	1.23135	up	Piwi-interacting RNA (piRNA)	Homo sapiens	DQ589185	30	TGGGCTTAGATTGTGGTGTGGCAGGGCAGA	1698.55	2199.51	10.7456	11.0458	2033.31	2617.07	1948.17	1254.75	1751.75	2089.15	10.6796	11.1884	11.2695	10.1588	10.7277	11.3503
DQ574125P	0.113087	0.638548	1.09291	up	Piwi-interacting RNA (piRNA)	Homo sapiens	DQ574125	31	TCCAAGACCAGAGGAAACCTAGCCCAGAGCC	76.5095	90.8799	6.2913	6.41947	79.4123	93.2156	100.012	59.9564	76.2211	93.3509	6.05002	6.22224	6.98616	5.82773	6.14768	6.89848
DQ589008P	0.303669	0.656203	1.07423	up	Piwi-interacting RNA (piRNA)	Homo sapiens	DQ589008	29	TGGGCAGGTTTCCCCAGAGCACGGTCGGC	52.42	62.5021	5.78542	5.88872	64.59	70.5935	52.3227	53.0521	51.1854	53.0225	5.76945	5.80846	6.08825	5.66289	5.57642	6.11695
DQ580933P	0.965028	0.986926	1.03219	up	Piwi-interacting RNA (piRNA)	Homo sapiens	DQ580933	30	TGAGGCCGTTTGAGTTCTGTTGTACTCCAA	10.267	16.4353	3.31424	3.35995	38.5177	5.47255	5.31568	9.6205	14.335	6.84566	5.05554	2.40035	2.62395	3.2394	3.69617	3.00716
DQ571663P	0.101161	0.638548	1.26643	up	Piwi-interacting RNA (piRNA)	Homo sapiens	DQ571663	26	ATGCCCAGGAGGAACAAAGGGTGTGC	80.3512	111.215	6.37254	6.7133	100.741	126.584	106.321	67.2871	76.7058	97.0608	6.3938	6.67547	7.07063	6.00649	6.15851	6.95261
DQ572038P	0.584766	0.799439	1.06485	up	Piwi-interacting RNA (piRNA)	Homo sapiens	DQ572038	31	TATACAGCAGGAGCCGATTTGGCAGAGAGAC	224.278	272.986	7.86327	7.95392	358.656	290.048	170.254	257.744	219.328	195.763	8.19052	7.88423	7.78701	7.92083	7.69567	7.9733
DQ596915P	0.240342	0.638548	1.53845	up	Piwi-interacting RNA (piRNA)	Homo sapiens	DQ596915	26	GATGTCACCGATGATGCTGAGCGCCT	12.8959	22.1212	3.71592	4.33739	20.3081	31.8547	14.2009	10.5387	12.6653	15.4837	4.1543	4.68473	4.17314	3.36057	3.5151	4.27208
DQ578011P	0.548521	0.780734	1.08017	up	Piwi-interacting RNA (piRNA)	Homo sapiens	DQ578011	28	TCTGGACTGTATGGTCTGGAAACAGGGC	20.2952	22.8198	4.3393	4.45056	18.7445	25.0072	24.7076	13.145	20.1119	27.6287	4.04949	4.33263	4.96955	3.67295	4.2135	5.13145
DQ590506P	0.0886667	0.638548	1.98566	up	Piwi-interacting RNA (piRNA)	Homo sapiens	DQ590506	31	TGGTGTTTACGATGAACATCGGCATGATGGC	156.606	363.164	7.3585	8.34812	412.667	477.086	199.738	144.192	168.013	157.613	8.4087	8.62034	8.01532	7.09387	7.32382	7.65781
DQ580213P	0.359176	0.673901	1.14215	up	Piwi-interacting RNA (piRNA)	Homo sapiens	DQ580213	31	TGAGAATCTAATGCCTGATGATCTGAGATGG	386.341	479.666	8.62117	8.81293	404.754	568.409	465.834	276.73	384.301	497.991	8.36446	8.88672	9.18761	8.03418	8.50974	9.3196
DQ584317P	0.184989	0.638548	1.40891	up	Piwi-interacting RNA (piRNA)	Homo sapiens	DQ584317	29	TGCCACTGTGTCTGTCTGCAAATGTAGGC	46.0984	71.2415	5.57543	6.07001	66.278	88.952	58.4944	33.4133	47.1223	57.7596	5.80548	6.15871	6.24584	5.01881	5.46166	6.24584
DQ584312P	0.839496	0.928108	1.0408	up	Piwi-interacting RNA (piRNA)	Homo sapiens	DQ584312	29	TGCCACTGCCGCTGCTATTTTTTGAGGTC	19.4884	23.8407	4.30011	4.3578	29.3296	31.7852	10.4073	18.8971	25.4254	14.1428	4.66596	4.68167	3.72578	4.20489	4.56722	4.12821
DQ570357P	0.989179	0.995866	1.00087	up	Piwi-interacting RNA (piRNA)	Homo sapiens	DQ570357	30	ACATCATGGACCAAAGGACAGACAGGCTGC	111.885	121.205	6.85149	6.85274	120.926	119.939	122.749	99.3856	99.1958	137.075	6.66713	6.59806	7.29304	6.57326	6.52584	7.45536
DQ584643P	0.267597	0.643866	1.34327	up	Piwi-interacting RNA (piRNA)	Homo sapiens	DQ584643	31	TGCCCAGAGGTAGAAGAGGGTGTTGGAAACC	112.065	161.157	6.80963	7.23538	134.666	209.929	138.878	77.1348	105.527	153.533	6.81699	7.39667	7.49247	6.18512	6.6233	7.62047
DQ570804P	0.116549	0.638548	1.35345	up	Piwi-interacting RNA (piRNA)	Homo sapiens	DQ570804	28	AGAGAAGGAACGGTGGATCCGTGCCAAG	33.1685	48.7014	5.09485	5.5315	38.6419	57.0126	50.4496	25.2005	29.3493	44.9557	5.05832	5.50443	6.03173	4.629	4.78059	5.87497
DQ574372P	0.86544	0.941098	1.02672	up	Piwi-interacting RNA (piRNA)	Homo sapiens	DQ574372	30	TCCACCCTAGCCTGACACAGAGGACACCCT	110.673	123.18	6.82278	6.86082	141.811	104.434	123.295	91.714	94.954	145.351	6.8898	6.39086	7.30179	6.46706	6.46327	7.53801
DQ597145P	0.411129	0.701006	1.3027	up	Piwi-interacting RNA (piRNA)	Homo sapiens	DQ597145	30	GCAGGACGAGCCGCAGACAAAACTCCTGAC	126.04	199.944	7.03917	7.42067	304.06	197.184	98.5861	124.296	142.453	111.372	7.97613	7.32305	6.96284	6.89705	7.07515	7.1453
DQ588375P	0.0156956	0.638548	1.17235	up	Piwi-interacting RNA (piRNA)	Homo sapiens	DQ588375	28	TGGGAACGAGAAGACACTCATGGAGGAG	200.07	260.712	7.71831	7.94772	267.299	295.932	218.906	202.609	210.007	187.594	7.77598	7.91334	8.15383	7.59959	7.6367	7.91865
DQ586135P	0.772906	0.895456	1.06652	up	Piwi-interacting RNA (piRNA)	Homo sapiens	DQ586135	29	TGCTGTCCAACCTGCACTCGCGTGGGAAC	24.6107	32.4135	4.64098	4.7339	33.2403	51.5166	12.4836	28.0556	29.1084	16.6681	4.85664	5.35556	3.98949	4.7743	4.76945	4.37921
DQ575044P	0.563831	0.787814	1.16279	up	Piwi-interacting RNA (piRNA)	Homo sapiens	DQ575044	29	TCCCAAGGGAAGCAAGTGTCTGTCATGGA	95.875	126.196	6.62284	6.84042	121.913	176.973	79.7014	73.983	107.757	105.885	6.68311	7.17532	6.66284	6.12744	6.66143	7.07964
DQ570567P	0.126321	0.638548	1.09159	up	Piwi-interacting RNA (piRNA)	Homo sapiens	DQ570567	29	ACCTTTCCTAGAGCTCCAGGGACCGGGGA	33.6526	41.6296	5.0663	5.19273	46.3447	57.0971	21.447	35.9076	43.6293	21.4208	5.30965	5.50785	4.7607	5.12003	5.34637	4.7325
DQ580135P	0.0453636	0.638548	1.23358	up	Piwi-interacting RNA (piRNA)	Homo sapiens	DQ580135	30	TGAGAAGAGAATGGGCATGGAGAAGATGGT	164.767	220.303	7.38502	7.68787	175.689	217.207	268.012	115.886	145.374	233.042	7.20109	7.44604	8.41648	6.80391	7.10842	8.24272
DQ581073P	0.0694505	0.638548	1.19276	up	Piwi-interacting RNA (piRNA)	Homo sapiens	DQ581073	29	TGAGGTGACGAGGTGAGGATGACCCAAGA	86.9818	113.706	6.48853	6.74284	93.404	129.176	118.539	75.3179	93.2359	92.3918	6.27915	6.70451	7.24485	6.15338	6.43723	6.87499
DQ596152P	0.352097	0.671627	1.14729	up	Piwi-interacting RNA (piRNA)	Homo sapiens	DQ596152	30	GAAGGTGATATTCCCCTGGAGTGGGGCTGC	84.8366	104.295	6.38702	6.58525	127.479	119.512	65.8935	122.806	80.6736	51.03	6.74597	6.59336	6.41641	6.87731	6.23275	6.051
DQ577092P	0.212391	0.638548	1.02467	up	Piwi-interacting RNA (piRNA)	Homo sapiens	DQ577092	27	TCGTCCAGGATGTCTGGGATGTGTGGT	47.5024	54.0386	5.61633	5.65149	64.5863	59.4776	38.0519	54.3145	50.9241	37.2687	5.76887	5.5705	5.6151	5.69812	5.56674	5.58413
DQ581533P	0.510752	0.757813	1.16761	up	Piwi-interacting RNA (piRNA)	Homo sapiens	DQ581533	29	TGATCAGTAGTGGGATCGCGCCTGTGAAT	355.718	494.917	8.48321	8.70677	842.96	357.302	284.49	469.328	368.684	229.141	9.47829	8.15742	8.48461	8.79108	8.44319	8.21535
DQ588670P	0.401712	0.694791	1.12564	up	Piwi-interacting RNA (piRNA)	Homo sapiens	DQ588670	29	TGGGACTCCAAACTCGAGAAGGGGAATCA	40.2156	50.0874	5.39754	5.56829	53.226	54.6245	42.4117	34.9483	39.3342	46.3642	5.4923	5.43373	5.77883	5.08079	5.19639	5.91545
DQ594160P	0.903883	0.960382	1.02447	up	Piwi-interacting RNA (piRNA)	Homo sapiens	DQ594160	29	TTCAGCAGGAAGTAGCCAGAAAGAGTCGT	114.165	134.994	6.90604	6.94092	137.052	182.603	85.3272	109.291	117.163	116.04	6.84294	7.21278	6.76704	6.71769	6.78765	7.21278
DQ595290P	0.136095	0.638548	1.14844	up	Piwi-interacting RNA (piRNA)	Homo sapiens	DQ595290	27	TTGGAGGAGGGTGCGTCCTTCTGGAAC	656.918	817.405	9.39179	9.59146	833.014	1028.23	590.969	665.239	738.67	566.846	9.45903	9.78528	9.53008	9.23713	9.45544	9.48279
DQ583590P	0.762843	0.890189	1.25342	up	Piwi-interacting RNA (piRNA)	Homo sapiens	DQ583590	27	TGCAGACTCCTTGAGCAGTGTGCTGTG	9.51807	17.9928	3.26011	3.58598	5	40.4954	8.48292	11.129	8.58018	8.84501	2.32246	5.01721	3.41826	3.43807	2.91497	3.42729
DQ583026P	0.366128	0.67528	1.15584	up	Piwi-interacting RNA (piRNA)	Homo sapiens	DQ583026	31	TGATTGGTGTTGGGAAAGGACCTGGAAGTGA	41.5105	52.4886	5.42815	5.63709	48.4375	63.2079	45.8204	32.5762	41.3635	50.5918	5.36979	5.65434	5.88714	4.98031	5.26541	6.03874
DQ599491P	0.90929	0.962836	1.02348	up	Piwi-interacting RNA (piRNA)	Homo sapiens	DQ599491	26	TAAGTGGAAGTAGCTCTCAGCAGATG	97.9356	113.607	6.67508	6.70857	90.8628	159.416	90.5425	101.976	99.0394	92.7917	6.23353	7.03758	6.85459	6.61436	6.52488	6.88599
DQ574124P	0.641765	0.830141	1.01315	up	Piwi-interacting RNA (piRNA)	Homo sapiens	DQ574124	30	TCCAAGACCAGAGGAAACCTAGCCCAGAGC	47.9947	53.3739	5.65224	5.67108	47.2703	56.0692	56.7822	39.1767	48.6158	56.1915	5.33351	5.47539	6.20435	5.24673	5.50301	6.20698
DQ587550P	0.691787	0.856193	1.22323	up	Piwi-interacting RNA (piRNA)	Homo sapiens	DQ587550	30	TGGCACAGGAAGGCCCCCACACACATGAGA	248.909	296.782	7.79085	8.08155	397.091	223.706	269.548	125.428	159.841	461.458	8.32939	7.48727	8.428	6.91441	7.2492	9.20895
DQ588814P	0.293066	0.651007	1.04727	up	Piwi-interacting RNA (piRNA)	Homo sapiens	DQ588814	27	TGGGAGTTCGAGGCTTCAATGAGCCCA	95.2156	110.515	6.55593	6.62256	133.658	140.431	57.4561	114.095	120.14	51.4116	6.80185	6.84261	6.22323	6.78153	6.82393	6.06232
DQ577548P	0.830117	0.923197	1.02852	up	Piwi-interacting RNA (piRNA)	Homo sapiens	DQ577548	29	TCTCCTGGCAAAGAGAAGGTTGGCTGTGG	23.6213	26.7821	4.61867	4.65924	18.2464	31.0694	31.0304	20.1121	24.3965	26.3553	4.00798	4.65162	5.31812	4.29274	4.50923	5.05403
DQ571880P	0.178313	0.638548	1.07462	up	Piwi-interacting RNA (piRNA)	Homo sapiens	DQ571880	29	CAACACTGGATGGGTGCTGTGAACTGGAC	27.2071	31.9039	4.83322	4.93705	30.6549	35.4571	29.5996	23.468	29.2858	28.8674	4.73633	4.82808	5.24673	4.53072	4.77835	5.1906
DQ574792P	0.158174	0.638548	1.08233	up	Piwi-interacting RNA (piRNA)	Homo sapiens	DQ574792	29	TCCATATGCAGGGTGCATGGAGAAGCCTG	41.7344	50.4682	5.4069	5.52104	57.9807	62.8363	30.5876	43.7316	52.0241	29.4475	5.61788	5.64721	5.29801	5.40249	5.6022	5.21601
DQ594956P	0.0475732	0.638548	1.13736	up	Piwi-interacting RNA (piRNA)	Homo sapiens	DQ594956	26	TTGAGTGAGAGATGGAGGATTGGGTA	140.802	177.651	7.20665	7.39234	161.583	209.687	161.683	130.915	153.072	138.419	7.07149	7.39349	7.71203	6.96805	7.18156	7.47032
DQ589723P	0.0693531	0.638548	2.42799	up	Piwi-interacting RNA (piRNA)	Homo sapiens	DQ589723	28	TGGTAAAACACCCGAGGCACCACCATGG	45.7771	134.293	5.52557	6.80533	219.654	124.608	58.6168	65.0473	32.818	39.4659	7.5154	6.64984	6.25076	5.96106	4.93882	5.67684
DQ574374P	0.410703	0.700815	1.16976	up	Piwi-interacting RNA (piRNA)	Homo sapiens	DQ574374	30	TCCACCGACATGGCAAACTGCGCCTCCAGG	20.4335	25.3379	4.35461	4.58082	29.5414	17.8472	28.6251	16.5862	16.1089	28.6053	4.67549	3.86494	5.20202	4.01113	3.87468	5.17802
DQ588299P	0.697792	0.859577	1.02832	up	Piwi-interacting RNA (piRNA)	Homo sapiens	DQ588299	29	TGGGAAAGCTAAGTGTTGATAGCTAATAA	12.0052	13.6665	3.3507	3.39099	16.1435	19.8559	5	15.6476	15.368	5	3.83085	4.00798	2.33414	3.92563	3.79747	2.329
DQ588349P	0.586885	0.801386	1.02169	up	Piwi-interacting RNA (piRNA)	Homo sapiens	DQ588349	32	TGGGAACCAGAAGACACTCCTGGAGGAGTCGG	38.4081	44.1211	5.2902	5.32116	49.3942	56.3321	26.6369	44.3512	43.8287	27.0443	5.39491	5.48379	5.08479	5.42025	5.35678	5.09358
DQ571029P	0.47597	0.737244	1.10681	up	Piwi-interacting RNA (piRNA)	Homo sapiens	DQ571029	27	AGCGTTGGTGGTATAGTGGTGAGCATA	10225.4	12186.2	12.1136	12.26	32298.7	2711.84	1548.04	26411.8	2803.4	1461.15	14.5953	11.2476	10.937	14.135	11.3632	10.8425
DQ580785P	0.0364328	0.638548	1.23782	up	Piwi-interacting RNA (piRNA)	Homo sapiens	DQ580785	28	TGAGGAAACCAGTGGATGGTAGGATTGC	16.8729	22.4283	4.11496	4.42276	21.0759	25.1466	21.0625	14.11	18.1764	18.3322	4.19654	4.34373	4.728	3.77612	4.05436	4.51441
DQ588732P	0.32362	0.661057	1.22653	up	Piwi-interacting RNA (piRNA)	Homo sapiens	DQ588732	28	TGGGAGCAGAGAATGGGGAGGGTGGAGA	30408.4	31022.7	14.7516	15.0462	32185.1	34083.9	26798.9	24171.8	35188.1	31865.2	14.5788	15.1418	15.4179	14.0249	14.6546	15.5754
DQ572116P	0.544921	0.779171	1.31458	up	Piwi-interacting RNA (piRNA)	Homo sapiens	DQ572116	29	TATCAGGGACCCTGTAGAGATGGGGTGGA	618.532	948.901	9.29364	9.68823	535.788	1586.83	724.087	496.576	520.913	838.106	8.81631	10.421	9.82737	8.86431	8.94065	10.0759
DQ577014P	0.120597	0.638548	8.25472	up	Piwi-interacting RNA (piRNA)	Homo sapiens	DQ577014	27	TCGGCCAGGTTCGGCGACAAGATGTCC	38.2391	211.008	4.55767	7.60289	194.096	289.773	149.154	10.6686	11.9779	92.0708	7.32793	7.87922	7.60152	3.37912	3.42452	6.86937
DQ587007P	0.806482	0.911777	1.01075	up	Piwi-interacting RNA (piRNA)	Homo sapiens	DQ587007	30	TGGAGACTGAGTAGGAGTGCTGGTGCATGC	145.345	163.557	7.13269	7.14812	216.767	195.351	78.5543	188.906	175.037	72.0917	7.49247	7.30707	6.64481	7.48109	7.38537	6.53161
DQ599039P	0.097307	0.638548	1.3981	up	Piwi-interacting RNA (piRNA)	Homo sapiens	DQ599039	31	TAACAGGGCTAGGAGTCCACTGAGATGCCGC	29.0666	47.1946	4.9166	5.40006	43.4373	69.5339	28.6127	26.6891	34.8238	25.6868	5.21675	5.78403	5.1994	4.70571	5.03313	5.01096
DQ580850P	0.250236	0.639252	1.25905	up	Piwi-interacting RNA (piRNA)	Homo sapiens	DQ580850	30	TGAGGAGAGTGAGGGTCACCCTGTAGGCCA	105.697	150.456	6.77959	7.11193	131.265	205.259	114.843	87.5986	111.687	117.806	6.7753	7.3713	7.18919	6.38212	6.71404	7.24261
DQ570398P	0.345889	0.669259	1.29145	up	Piwi-interacting RNA (piRNA)	Homo sapiens	DQ570398	30	ACCACACTGTTATGGGATCTTTGGGGCATC	15.0566	22.9579	3.94659	4.31558	16.5014	38.6384	13.7337	14.9071	17.2805	12.9822	3.87052	4.94825	4.12797	3.85277	3.97871	4.0083
DQ572562P	0.342073	0.667783	1.14286	up	Piwi-interacting RNA (piRNA)	Homo sapiens	DQ572562	29	TCAAAGACAGGGTGACCAGAGAAGAGGGA	758.948	917.133	9.60384	9.79648	930.334	910.608	910.458	632.447	722.819	921.579	9.62828	9.60501	10.1561	9.1599	9.42408	10.2275
DQ584290P	0.279369	0.646586	1.27826	up	Piwi-interacting RNA (piRNA)	Homo sapiens	DQ584290	29	TGCCACGGTGACCCAAGAGGCAGGGTTGT	170.841	254.019	7.38535	7.73953	259.302	387.458	115.295	127.167	268.674	116.681	7.73517	8.28701	7.19642	6.93486	7.99812	7.22308
DQ590612P	0.941647	0.97698	1.01084	up	Piwi-interacting RNA (piRNA)	Homo sapiens	DQ590612	27	TGGTTTAGAGTACCACACTTGGAGAGC	74.9312	87.9538	6.28132	6.29687	101.785	113.762	48.3145	78.9934	84.5705	61.2297	6.41089	6.51867	5.96106	6.22224	6.30032	6.3214
DQ585254P	0.36032	0.674038	1.40566	up	Piwi-interacting RNA (piRNA)	Homo sapiens	DQ585254	29	TGCGAGATGCTGCTTCTCAGAGCTGCTGT	8.92738	13.9866	3.17029	3.66154	13.2483	20.4854	8.22619	7.40411	8.90926	10.4688	3.56179	4.04949	3.37334	2.86489	2.9604	3.68558
DQ589685P	0.0865178	0.638548	1.13869	up	Piwi-interacting RNA (piRNA)	Homo sapiens	DQ589685	31	TGGGTTGCTCCATTAGGGTCCTGCTGGGATA	24.0158	30.1073	4.64414	4.83151	34.2884	33.1493	22.8844	26.3673	23.5911	22.089	4.90024	4.74079	4.8535	4.69178	4.46339	4.77724
DQ572199P	0.280419	0.646586	1.2656	up	Piwi-interacting RNA (piRNA)	Homo sapiens	DQ572199	29	TATGAAATGTTTTGGTGAAAGTGGATTTT	13.1018	20.0219	3.45128	3.7911	30.7707	24.2951	5	15.9828	18.3226	5	4.7412	4.29796	2.33414	3.95602	4.06883	2.329
DQ576449P	0.233339	0.638548	1.45891	up	Piwi-interacting RNA (piRNA)	Homo sapiens	DQ576449	26	TCCTGGAGCAGACCAAGAAGAAAGGA	63.699	101.44	6.02103	6.56592	126.086	97.2014	81.0331	53.2925	54.1442	83.6604	6.72875	6.27953	6.68949	5.66834	5.65618	6.73857
DQ587862P	0.457845	0.727729	1.1909	up	Piwi-interacting RNA (piRNA)	Homo sapiens	DQ587862	29	TGGCCAGTCATCCAGGTCCAGAGATCAGA	23.8961	29.2821	4.56907	4.82112	29.9656	28.6678	29.2128	17.0778	19.2858	35.3246	4.69813	4.53436	5.23089	4.04922	4.14786	5.51012
DQ586729P	0.927998	0.972288	1.06986	up	Piwi-interacting RNA (piRNA)	Homo sapiens	DQ586729	26	TGGAATGGAATGGTGACTAGATTCAA	663.817	667.971	9.14745	9.24487	411.49	881.091	711.33	1213.93	267.881	509.643	8.4014	9.53767	9.79555	10.1056	7.99388	9.34282
DQ580520P	0.192257	0.638548	1.18893	up	Piwi-interacting RNA (piRNA)	Homo sapiens	DQ580520	27	TGAGCAAAGAGATGGGAGGAGACCCTC	7470.38	8166.78	12.8058	13.0554	9397.23	8538.39	6564.73	6987.66	8698.16	6725.31	12.922	13.0817	13.1626	12.4922	12.7625	13.1626
DQ596707P	0.960931	0.984871	1.01711	up	Piwi-interacting RNA (piRNA)	Homo sapiens	DQ596707	29	GAGGATGTCTGGGAATTTGATGCGTTGCT	21.4625	19.4796	3.99407	4.01854	25.5671	25.3233	7.54831	30.5709	28.8167	5	4.46266	4.35472	3.23824	4.90175	4.75145	2.329
DQ597789P	0.0941076	0.638548	1.17988	up	Piwi-interacting RNA (piRNA)	Homo sapiens	DQ597789	28	GGAGGTGATGAACTGTCTGAGCCTGACC	1675.73	2215.75	10.741	10.9797	2962.28	2396.19	1288.78	2031.51	1800.72	1194.95	11.1946	11.0578	10.6867	10.8404	10.7839	10.5989
DQ575195P	0.352185	0.671627	1.10818	up	Piwi-interacting RNA (piRNA)	Homo sapiens	DQ575195	31	TCCCAGCAGTGGTTGGTCAGGATGTGAGAGT	13.0232	15.2304	3.69504	3.84323	14.5094	19.9946	11.1872	13.6507	16.4204	8.99839	3.68127	4.01757	3.83085	3.72743	3.90345	3.45423
DQ589838P	0.37476	0.679319	1.10932	up	Piwi-interacting RNA (piRNA)	Homo sapiens	DQ589838	30	TGGTAGGAATGGATGATGATGCTGCAGAGA	35.9246	44.049	5.2428	5.39248	35.2467	49.9289	46.9714	34.2747	34.7713	38.7278	4.93675	5.31892	5.92177	5.05113	5.02925	5.64803
DQ585628P	0.43911	0.715586	1.3493	up	Piwi-interacting RNA (piRNA)	Homo sapiens	DQ585628	26	TGCTATGAGAGGTTGATGGATTAATT	77.6675	118.09	6.25379	6.686	55.4318	167.106	131.731	55.5964	59.2953	118.111	5.54728	7.10383	7.4069	5.72547	5.79105	7.24485
DQ601422P	0.307407	0.656867	1.22362	up	Piwi-interacting RNA (piRNA)	Homo sapiens	DQ601422	26	TAGGAAGTGAGGAGCGCCTCTTCCCG	299.792	424.792	8.28416	8.57531	437.625	605.012	231.74	331.302	331.017	237.056	8.50402	8.97493	8.24698	8.29935	8.27679	8.27634
DQ594159P	0.734681	0.876922	1.01722	up	Piwi-interacting RNA (piRNA)	Homo sapiens	DQ594159	31	TTCAGCAGCGCTGTGATGGAATCTGAGGAGC	20.2938	22.5282	4.07117	4.09579	27.6681	33.5522	6.36431	25.2251	29.5914	6.06484	4.58854	4.75483	2.94402	4.63133	4.78926	2.79291
DQ571657P	0.335501	0.665276	1.83722	up	Piwi-interacting RNA (piRNA)	Homo sapiens	DQ571657	30	ATGCCAGAGAACACAGGTATCAAGGTTCGC	9.94544	18.5747	3.13378	4.0113	9.68109	31.6227	14.4204	5	6.56087	18.2754	3.16589	4.67147	4.19654	2.32312	2.56831	4.50991
DQ589053P	0.81742	0.916889	1.02386	up	Piwi-interacting RNA (piRNA)	Homo sapiens	DQ589053	30	TGGGCATTTTGGATGGAGCTTGCTGTCTGC	18.8033	20.8731	4.28374	4.31776	19.2394	24.3548	19.0253	20.2651	18.6384	17.5063	4.08331	4.30177	4.56819	4.30386	4.09884	4.44852
DQ582451P	0.285611	0.647972	1.65348	up	Piwi-interacting RNA (piRNA)	Homo sapiens	DQ582451	30	CAGGTGAATATGGCAGATGAAGCAATGCTT	7.61106	12.9949	2.89842	3.62392	11.953	17.4583	9.57323	5.18837	5.89925	11.7456	3.43376	3.83853	3.59948	2.39491	2.44272	3.85761
DQ601388P	0.331839	0.663858	1.3358	up	Piwi-interacting RNA (piRNA)	Homo sapiens	DQ601388	28	TAGGAAAGAAGAAGAGAGACAGGGATGG	2946.23	3916.27	11.4852	11.9029	3892.72	3755.84	4100.26	1877.19	2217.25	4744.24	11.6046	11.6891	12.4151	10.7226	11.0999	12.6331
DQ571160P	0.143813	0.638548	2.08054	up	Piwi-interacting RNA (piRNA)	Homo sapiens	DQ571160	26	AGGAGGCAAACCCAGAGAAAAGAGAG	2566.04	5088	11.2759	12.3329	5320.73	5813.85	4129.41	1565.8	2158.86	3973.46	12.0577	12.4922	12.4487	10.4687	11.0705	12.2886
DQ598763P	0.483511	0.741874	1.30491	up	Piwi-interacting RNA (piRNA)	Homo sapiens	DQ598763	27	TAAAATGCCACCTGCGGGCAGGAGGTG	14.3511	21.6416	3.86324	4.2472	16.51	35.4786	12.9362	17.6405	13.1229	12.2898	3.87123	4.82952	4.04084	4.10153	3.5685	3.9197
DQ596658P	0.176121	0.638548	1.83044	up	Piwi-interacting RNA (piRNA)	Homo sapiens	DQ596658	30	GAGGAAGCAGCCTCAGAACAGATGGAAGAT	101.533	198.153	6.61615	7.48834	132.93	292.039	169.489	61.7493	84.6724	158.177	6.79242	7.89012	7.78248	5.88218	6.30284	7.66342
DQ593078P	0.318878	0.659676	1.63274	up	Piwi-interacting RNA (piRNA)	Homo sapiens	DQ593078	31	CCTATCCAGAAATCCAGTTCGTTGGAAAGGA	71.7712	127.724	6.16138	6.86867	146.472	156.766	79.9358	51.1747	61.4613	102.678	6.93658	7.00307	6.66636	5.61383	5.83996	7.03034
DQ583687P	0.459679	0.728926	1.40245	up	Piwi-interacting RNA (piRNA)	Homo sapiens	DQ583687	29	TGCAGCTCAACAACCAGCGCACCAAGGGC	14.6022	19.7708	3.74962	4.23756	20.7614	21.8547	16.6961	7.20191	12.9461	23.6587	4.17899	4.14231	4.39139	2.81893	3.54661	4.88331
DQ594729P	0.673375	0.846462	1.02812	up	Piwi-interacting RNA (piRNA)	Homo sapiens	DQ594729	30	TTCTGGACAGAGAGAAGCAATCACGCCACC	109.823	118.992	6.76411	6.80411	113.364	94.3202	149.292	90.2552	74.6706	164.544	6.56839	6.24045	7.60349	6.44166	6.12357	7.72709
DQ587366P	0.0301368	0.638548	1.20082	up	Piwi-interacting RNA (piRNA)	Homo sapiens	DQ587366	26	TGGATGTCTGCCTCTACTAACTGGGA	38.6932	51.6798	5.32387	5.58788	61.6657	55.7747	37.599	42.8318	41.9559	31.292	5.70209	5.46699	5.59457	5.36668	5.29136	5.31357
DQ582819P	0.893662	0.953882	1.01304	up	Piwi-interacting RNA (piRNA)	Homo sapiens	DQ582819	27	CCCACAGCAGGAAGTCAGGGCCACTCA	125.561	135.641	7.00014	7.01883	130.502	128.506	147.916	96.5135	109.274	170.895	6.77019	6.69699	7.58932	6.53428	6.68484	7.78131
DQ590616P	0.299267	0.654832	1.12959	up	Piwi-interacting RNA (piRNA)	Homo sapiens	DQ590616	29	TGGTTTATGGTGTAAGGGCTGAGAGCTTT	14.2299	17.9834	3.84209	4.01789	19.9175	24.2798	9.7529	15.2922	16.8732	10.5242	4.12901	4.29758	3.62708	3.8879	3.94266	3.69572
DQ593232P	0.81864	0.917574	1.04139	up	Piwi-interacting RNA (piRNA)	Homo sapiens	DQ593232	27	CGAGAAGACACTCGTGGAGGCGTCGGC	173.642	215.85	7.31544	7.37395	375.569	200.572	71.4071	235.158	217.541	68.2263	8.25211	7.34542	6.52433	7.80988	7.68018	6.45626
DQ570081P	0.416321	0.703942	1.1581	up	Piwi-interacting RNA (piRNA)	Homo sapiens	DQ570081	30	AAGACAGTGAGTGAGGACAGGCCTCAGGCT	89.0772	112.009	6.51279	6.72455	117.37	124.225	94.4306	74.6193	84.2993	108.313	6.62065	6.64378	6.90921	6.13745	6.29404	7.10688
DQ599774P	0.0779634	0.638548	1.58281	up	Piwi-interacting RNA (piRNA)	Homo sapiens	DQ599774	30	TACACAAAATGTAGCTCTGAGCTGGGCAGC	8.08337	12.9847	2.99593	3.65841	10.7251	15.4823	12.7466	5.04706	8.34129	10.8618	3.28867	3.66645	4.02012	2.37003	2.87353	3.74422
DQ590480P	0.807582	0.912176	1.07481	up	Piwi-interacting RNA (piRNA)	Homo sapiens	DQ590480	28	TGGTGTGTGTCTGTGTCTTCTGCCTAGA	33.891	40.153	5.11678	5.22087	32.5278	55.7127	32.2185	44.027	28.8813	28.7648	4.82632	5.46537	5.37091	5.4093	4.75575	5.18529
DQ570183P	0.144119	0.638548	2.50679	up	Piwi-interacting RNA (piRNA)	Homo sapiens	DQ570183	27	AAGTGCTGTAGCGCTTGACGTGGATGC	7.54827	21.4626	2.90718	4.23302	15.4084	35.4413	13.5382	5.78823	6.14121	10.7154	3.7645	4.82722	4.10732	2.51157	2.48576	3.7242
DQ587269P	0.44891	0.721654	1.348	up	Piwi-interacting RNA (piRNA)	Homo sapiens	DQ587269	26	TGGATATGATGACTGATTACCTGAGA	645.935	781.558	8.99775	9.42857	853.482	1121.05	370.14	1001.33	783.957	152.515	9.49875	9.91456	8.87239	9.82593	9.56014	7.60717
DQ576847P	0.254729	0.639252	1.30466	up	Piwi-interacting RNA (piRNA)	Homo sapiens	DQ576847	31	TCGCACCCAAAGACCATCAAGGGAAGGTGAT	32.6627	48.5824	5.09852	5.4822	47.9473	65.0205	32.7796	32.6754	31.6712	33.6416	5.35678	5.6938	5.39601	4.98353	4.88461	5.42743
DQ586713P	0.280361	0.646586	1.13174	up	Piwi-interacting RNA (piRNA)	Homo sapiens	DQ586713	27	TGGAATGAGAGATGCACAGACTGGGCC	36.0147	44.5785	5.23025	5.4088	38.1296	52.2566	43.3494	28.2688	34.8829	44.8922	5.04207	5.37392	5.81039	4.78531	5.03466	5.87077
DQ574707P	0.835649	0.926368	1.02175	up	Piwi-interacting RNA (piRNA)	Homo sapiens	DQ574707	30	TCCAGGTAGAAGGCCAGGTGGTGGTTCAGT	79.3543	89.2432	6.36722	6.39826	84.3143	93.1056	90.3098	84.1316	79.2399	74.6915	6.1245	6.2208	6.84948	6.31345	6.2053	6.58291
DQ591197P	0.264128	0.642723	1.39716	up	Piwi-interacting RNA (piRNA)	Homo sapiens	DQ591197	26	TGTCTCAGAGGTGTTAAGGCTCAAGG	6.18802	9.25351	2.6774	3.15989	7.7404	12.5563	7.46377	5.46341	5.1677	7.93295	2.8814	3.37729	3.22098	2.44411	2.32986	3.25823
DQ572998P	0.0396596	0.638548	1.66626	up	Piwi-interacting RNA (piRNA)	Homo sapiens	DQ572998	31	TCACAGTGCTGCAGAGATATTGTTTATGGCC	450.31	789.978	8.82677	9.56338	818.666	667.445	883.824	362.863	360.469	627.596	9.4272	9.15284	10.1101	8.428	8.41754	9.63478
DQ591294P	0.56131	0.787116	1.23489	up	Piwi-interacting RNA (piRNA)	Homo sapiens	DQ591294	28	TGTGAACCATCATGTGCAGCCTTAACTT	7.31248	9.26905	2.86876	3.17315	11.5454	9.06807	7.1937	5.04259	6.60228	10.2926	3.38847	2.96933	3.16164	2.36898	2.57567	3.66162
DQ593193P	0.379221	0.681487	1.26287	up	Piwi-interacting RNA (piRNA)	Homo sapiens	DQ593193	31	CCTTCTTCAAATGTTGAGACTGGGCATGAAA	24.8113	36.7314	4.69261	5.02931	34.9177	54.0041	21.2723	21.0553	27.8495	25.5291	4.9192	5.42069	4.74805	4.37064	4.7025	5.00468
DQ600613P	0.206105	0.638548	2.14199	up	Piwi-interacting RNA (piRNA)	Homo sapiens	DQ600613	31	TACTGGTTTACACCCCAGAGTGGAATGCTTC	89.9359	212.798	6.46909	7.56804	328.466	171.445	138.483	65.4501	68.8115	135.546	8.07991	7.13625	7.48796	5.9683	6.00181	7.43716
DQ594017P	0.094233	0.638548	2.34574	up	Piwi-interacting RNA (piRNA)	Homo sapiens	DQ594017	29	TTCAACCAGGTTGTGTTGAAGAGGTTGTT	75.5361	206.667	6.28865	7.5187	283.22	218.819	117.961	69.8963	69.7384	86.9736	7.86446	7.45681	7.23482	6.05371	6.02329	6.78896
DQ578277P	0.465605	0.731478	1.31281	up	Piwi-interacting RNA (piRNA)	Homo sapiens	DQ578277	29	TCTTCGTAAGCTGAGGATGTATGTCGCCT	31.526	43.0525	4.95186	5.34452	40.4899	53.3401	35.3276	20.0464	25.5904	48.9412	5.1272	5.39949	5.50687	4.2886	4.57449	5.99248
DQ584394P	0.204119	0.638548	1.24145	up	Piwi-interacting RNA (piRNA)	Homo sapiens	DQ584394	29	TGCCAGGACCTGAAATGGGCCGACCAGGA	46.5032	62.799	5.5624	5.87443	43.6834	76.2307	68.483	33.5935	41.9405	63.9757	5.22408	5.93152	6.46768	5.02661	5.28894	6.37164
DQ587647P	0.172767	0.638548	2.10792	up	Piwi-interacting RNA (piRNA)	Homo sapiens	DQ587647	27	TGGCAGGGACAGACCTGGTCATAGAGC	208.22	471.843	7.58066	8.65648	275.045	793.567	346.917	90.7818	202.958	330.919	7.8116	9.37928	8.77857	6.45008	7.58627	8.70563
DQ587741P	0.813497	0.91576	1.02948	up	Piwi-interacting RNA (piRNA)	Homo sapiens	DQ587741	27	TGGCATGGAGATCCCCCAGAGGAGTGG	75.6995	85.8696	6.29239	6.33431	82.1346	103.871	71.6029	86.0121	82.65	58.4363	6.09389	6.38177	6.52727	6.35191	6.26523	6.26003
DQ576894P	0.645954	0.832559	1.02396	up	Piwi-interacting RNA (piRNA)	Homo sapiens	DQ576894	30	TCGCGTGGGAACGAGAAGACACTCGTGGAG	2357.78	2590.39	11.2011	11.2353	3087.97	3110.39	1572.8	2692.9	2726.08	1654.35	11.2695	11.4731	10.9632	11.2668	11.3162	11.0205
DQ597377P	0.422337	0.707419	1.22925	up	Piwi-interacting RNA (piRNA)	Homo sapiens	DQ597377	30	GCCTCAAGACCCACAGGGCCACGTGCTGAA	16.4451	21.1979	4.03474	4.33252	24.6591	19.2164	19.7181	12.1753	14.668	22.492	4.41089	3.96766	4.619	3.57084	3.7288	4.80458
DQ596322P	0.972747	0.989954	1.01088	up	Piwi-interacting RNA (piRNA)	Homo sapiens	DQ596322	28	GACCAGACTCAGGGGTAGCCTTTTCAAA	14.732	15.6937	3.88657	3.90219	11.6574	19.7635	15.6602	18.47	14.9407	10.7851	3.40036	4.00106	4.30516	4.17305	3.7532	3.73347
DQ573375P	0.18598	0.638548	1.36719	up	Piwi-interacting RNA (piRNA)	Homo sapiens	DQ573375	26	TCAGAGAGAAGATAGCCACGGACAAG	38.4554	54.1925	5.23562	5.68683	41.98	57.753	62.8445	26.1717	27.807	61.3875	5.17444	5.5234	6.36265	4.68064	4.7009	6.32532
DQ597192P	0.302382	0.655271	1.05087	up	Piwi-interacting RNA (piRNA)	Homo sapiens	DQ597192	31	GCATGGACAACAGAGGTCCTTATCCAGGGGA	117.767	137.702	6.95279	7.02438	142.838	156.861	113.408	113.69	124.305	115.304	6.89705	7.00458	7.17152	6.77724	6.87731	7.20382
DQ571043P	0.566258	0.789272	1.15559	up	Piwi-interacting RNA (piRNA)	Homo sapiens	DQ571043	30	AGCTAGTTCACTCCTTTCGCCGTGCGTGGT	9.82859	13.2351	3.27364	3.48227	21.2431	12.3136	6.14864	10.7458	11.8271	6.91291	4.20963	3.35576	2.8814	3.39026	3.40804	3.02263
DQ591221P	0.444862	0.718446	1.10262	up	Piwi-interacting RNA (piRNA)	Homo sapiens	DQ591221	31	TGTCTGCTTCTCAGGGACCTGTACCCACCAC	18.396	22.0639	4.24567	4.3866	23.5509	24.5604	18.0803	17.4091	17.5646	20.2143	4.35354	4.31081	4.49545	4.08022	4.00426	4.65252
DQ595280P	0.600824	0.810373	1.13384	up	Piwi-interacting RNA (piRNA)	Homo sapiens	DQ595280	29	TTGGAGCTCAGAGAGGGTGAACTTGTCAA	73.8498	95.4058	6.25046	6.43168	97.2787	131.111	57.8282	59.7456	84.3298	77.4741	6.33714	6.72744	6.23045	5.82004	6.29549	6.63584
DQ587148P	0.425872	0.709429	1.07293	up	Piwi-interacting RNA (piRNA)	Homo sapiens	DQ587148	28	TGGAGGTCCATCCTGATCCTACTTTTTT	64.129	79.5904	5.81097	5.91252	115.494	101.298	21.9795	82.9796	86.9556	22.4517	6.59806	6.34173	4.79778	6.29175	6.33878	4.80239
DQ593419P	0.54798	0.78061	1.04779	up	Piwi-interacting RNA (piRNA)	Homo sapiens	DQ593419	30	CGTGAAGGTACATTTGTCAAGGCAGGAGGT	87.0882	102.252	6.5031	6.57044	101.763	130.177	74.8148	88.9813	95.0986	77.1848	6.40949	6.71893	6.58291	6.41425	6.46522	6.62983
DQ589207P	0.361405	0.674393	1.20794	up	Piwi-interacting RNA (piRNA)	Homo sapiens	DQ589207	29	TGGGCTTGTAGACCTTGAGGGCTTCCTGA	14.7246	19.963	3.91973	4.19227	19.6124	27.9705	12.3062	14.1548	15.8799	14.139	4.10422	4.4984	3.9742	3.7801	3.85188	4.1272
DQ581149P	0.44409	0.718446	1.24261	up	Piwi-interacting RNA (piRNA)	Homo sapiens	DQ581149	32	TGAGTAGGTGCAACAAAGACCACAGGGTCCAC	16.7622	20.0422	3.9397	4.25307	15.4253	21.8041	22.8971	9.44023	11.8443	29.002	3.76592	4.13892	4.85437	3.21318	3.4101	5.19583
DQ584191P	0.217946	0.638548	1.17144	up	Piwi-interacting RNA (piRNA)	Homo sapiens	DQ584191	31	TGCCAATAGAGGCTTCATATAGGAGCAGAGA	12.284	15.9997	3.52058	3.74886	18.3219	23.0345	6.6428	15.7289	14.6883	6.43484	4.01398	4.21645	3.01615	3.9327	3.73183	2.89723
DQ590205P	0.978147	0.992129	1.01342	up	Piwi-interacting RNA (piRNA)	Homo sapiens	DQ590205	26	TGGTGAGTTCTCGTGATGGTTTTGGA	20.2128	17.6098	4.00826	4.02749	22.6681	18.9748	11.1866	27.207	28.0247	5.40677	4.30082	3.95125	3.83041	4.7297	4.71306	2.58203
DQ570893P	0.192092	0.638548	1.23226	up	Piwi-interacting RNA (piRNA)	Homo sapiens	DQ570893	27	AGCACAAAGAGAGGGACTAACTGATGC	124.109	165.077	6.99429	7.29559	147.512	189.389	158.33	93.6005	118.17	160.555	6.94714	7.25809	7.68155	6.49358	6.79824	7.69104
DQ580317P	0.18283	0.638548	1.1633	up	Piwi-interacting RNA (piRNA)	Homo sapiens	DQ580317	29	TGAGAGAGGAATGGGTGACAACTCCACGA	85.862	110.048	6.46647	6.68469	88.1015	133.873	108.169	71.448	85.7122	100.426	6.19143	6.75715	7.10549	6.07474	6.3214	7.00326
DQ584749P	0.106465	0.638548	2.19008	up	Piwi-interacting RNA (piRNA)	Homo sapiens	DQ584749	29	TGCCCTCTCTGGGGTTGGAACAGGAAAGA	82.361	137.823	5.7208	6.85178	78.8202	92.1258	242.523	24.3834	26.1225	196.577	6.03947	6.20611	8.30976	4.57988	4.60423	7.97828
DQ591892P	0.246487	0.638548	1.45819	up	Piwi-interacting RNA (piRNA)	Homo sapiens	DQ591892	28	TGTGGGAACTCCTGAGAAGGGCCTCGTT	16.766	27.4938	4.09392	4.6381	23.8531	40.0047	18.6234	13.4413	16.8892	19.9676	4.37103	5.00122	4.54205	3.70692	3.94486	4.62999
DQ582697P	0.225957	0.638548	1.21854	up	Piwi-interacting RNA (piRNA)	Homo sapiens	DQ582697	30	CCAGAGAAGAAGGCACAGGGAACCTACTGC	125.148	154.996	6.9071	7.19224	123.279	149.651	192.056	78.5994	98.0538	198.791	6.7	6.9249	7.95183	6.21507	6.51235	7.99388
DQ587912P	0.694171	0.857272	1.10673	up	Piwi-interacting RNA (piRNA)	Homo sapiens	DQ587912	28	TGGCCCGAACCAAGCAGACTGCGCGCAA	32.7001	43.9154	5.09062	5.23693	69.0177	39.693	23.0356	36.554	31.2879	30.2584	5.85777	4.98891	4.8641	5.14423	4.86186	5.26576
DQ591024P	0.0213802	0.638548	1.16582	up	Piwi-interacting RNA (piRNA)	Homo sapiens	DQ591024	30	TGTCCAACCTGCACTCGCGTGGGAACGAGA	19.918	26.0225	4.30405	4.52539	31.506	33.6111	12.9505	24.1028	23.7623	11.8891	4.77543	4.7581	4.04264	4.56337	4.47571	3.87306
DQ584003P	0.162422	0.638548	1.51359	up	Piwi-interacting RNA (piRNA)	Homo sapiens	DQ584003	30	TGCATGTAATCCCAGCACTTTGGGAGGCCG	7632.09	10809.9	12.8666	13.4645	14392.7	10199.3	7837.61	7131.16	7852.55	7912.56	13.5147	13.3481	13.5308	12.5162	12.6219	13.4616
DQ588490P	0.768172	0.892907	1.07001	up	Piwi-interacting RNA (piRNA)	Homo sapiens	DQ588490	32	TGGGAAGAGAGGGTGGCCTCTGTGCCCCAGGT	1004.76	1220.85	10.0188	10.1164	1000.72	1832.59	829.239	757.933	1157.5	1098.85	9.71564	10.6177	10.016	9.45084	10.1233	10.4823
DQ595173P	0.188576	0.638548	1.41595	up	Piwi-interacting RNA (piRNA)	Homo sapiens	DQ595173	31	TTGCTGAAGTATCGTTTCTGGCTGCTGCTGC	442.175	730.235	8.84357	9.34534	737.657	1080.79	372.262	428.622	531.787	366.115	9.28856	9.86074	8.88672	8.68431	8.97655	8.86985
DQ570899P	0.271501	0.645718	1.11667	up	Piwi-interacting RNA (piRNA)	Homo sapiens	DQ570899	31	AGCACAGGTAGGAGCCGAGGGCCACGTCCAA	71.2565	88.6732	6.21681	6.37601	77.5385	107.509	80.9717	69.905	74.7672	69.0974	6.00797	6.43166	6.68841	6.05406	6.125	6.47137
DQ576253P	0.713178	0.866816	1.08231	up	Piwi-interacting RNA (piRNA)	Homo sapiens	DQ576253	30	TCCTCGGTTCGCCAAAATGAAGGGGTGCGT	32.9883	43.8787	5.06333	5.17744	55.2009	59.2642	17.171	39.6124	36.2977	23.0547	5.54112	5.56509	4.42611	5.26027	5.09045	4.83926
DQ570940P	0.479558	0.739228	1.61491	up	Piwi-interacting RNA (piRNA)	Homo sapiens	DQ570940	29	AGCAGTTGAACATGGGTCAGTCGGTCCTG	2801.53	5979.47	11.4875	12.179	11519.5	2055.23	4363.71	2748.02	3225.28	2431.27	13.1974	10.8092	12.5303	11.2908	11.6326	11.5391
DQ594871P	0.28635	0.648526	1.87683	up	Piwi-interacting RNA (piRNA)	Homo sapiens	DQ594871	31	TTGAATGGAGCCTGGACCACCGTTTCCTTGC	10.8168	22.3247	3.41376	4.32206	31.7952	22.9355	12.2434	7.55774	9.83578	15.057	4.78978	4.2102	3.96619	2.89752	3.11112	4.23265
DQ582122P	0.569002	0.790775	1.27638	up	Piwi-interacting RNA (piRNA)	Homo sapiens	DQ582122	26	CACGGCAGTGTGTACCTTACGGCGTC	8.79633	13.492	3.11187	3.46393	8.28352	25.3749	6.81746	5.33975	10.5278	10.5215	2.97203	4.35745	3.06231	2.4241	3.21665	3.69485
DQ595224P	0.918588	0.967932	1.00324	up	Piwi-interacting RNA (piRNA)	Homo sapiens	DQ595224	28	TTGGAAGATCAGGGCCTGTCAGGAGGTA	45.6408	50.4839	5.58395	5.58863	49.4798	54.6918	47.2803	42.06	45.4663	49.3959	5.39783	5.43652	5.93152	5.34107	5.40431	6.00649
DQ580256P	0.31103	0.658439	1.15755	up	Piwi-interacting RNA (piRNA)	Homo sapiens	DQ580256	28	TGAGACCAATGAAATCGCCAATGCCAAC	141.347	184.921	7.20934	7.42041	254.835	163.273	136.655	153.16	139.932	130.95	7.71551	7.07895	7.46677	7.19181	7.04977	7.38644
DQ579400P	0.505286	0.754362	1.11683	up	Piwi-interacting RNA (piRNA)	Homo sapiens	DQ579400	29	TGACACCCAGACCAGAACATGCCTCCCTC	45.0131	52.7982	5.46511	5.62453	57.2217	37.5123	63.6606	34.2359	31.368	69.4353	5.59675	4.89995	6.37688	5.04921	4.86638	6.47974
DQ589686P	0.0516471	0.638548	1.05403	up	Piwi-interacting RNA (piRNA)	Homo sapiens	DQ589686	31	TGGGTTGCTCCATTAGGGTCCTGCTGGGATG	48.1307	55.8849	5.65877	5.73469	59.904	56.1116	51.6391	51.4489	44.4477	48.4954	5.66239	5.47687	6.0648	5.62115	5.37554	5.97963
DQ583781P	0.848051	0.931688	1.03517	up	Piwi-interacting RNA (piRNA)	Homo sapiens	DQ583781	28	TGCAGGTCAAGCCAAGAGGATGGGCTCT	23.113	26.1694	4.58554	4.63541	22.148	32.2148	24.1455	25.1595	20.9145	23.265	4.26814	4.7085	4.92957	4.62723	4.27427	4.85513
DQ585093P	0.140816	0.638548	1.591	up	Piwi-interacting RNA (piRNA)	Homo sapiens	DQ585093	29	TGCCTGTAATCCCAGCACTTTGGGAGGCC	11729.7	16982.6	13.4837	14.1536	21883.3	17896.1	11168.5	11407.7	12387	11394.5	14.1429	14.1664	14.1517	13.1698	13.2359	14.0454
DQ574927P	0.498893	0.75131	1.03784	up	Piwi-interacting RNA (piRNA)	Homo sapiens	DQ574927	30	TCCATGTGCTCTGAGAGGTGGACTGAGGTC	34.0081	38.6931	5.14563	5.19922	34.1651	47.671	34.2433	26.9088	40.0702	35.0452	4.89432	5.25017	5.45317	4.71632	5.22365	5.49694
DQ586813P	0.945881	0.978168	1.00486	up	Piwi-interacting RNA (piRNA)	Homo sapiens	DQ586813	30	TGGACAGACTCGTGGTGTCTCCTGGTGGGA	74.4028	81.9705	6.20295	6.20994	99.8871	98.062	47.9623	86.1563	94.4445	42.6075	6.37937	6.29731	5.95315	6.3537	6.45685	5.7983
DQ588956P	0.132854	0.638548	1.67485	up	Piwi-interacting RNA (piRNA)	Homo sapiens	DQ588956	27	TGGGCAAGGTACCTGAATACAGCGAGC	8.36582	15.2938	3.04964	3.79367	8.81649	23.9696	13.0952	5.71694	8.72272	10.6578	3.04779	4.27427	4.05895	2.49763	2.93758	3.7137
DQ583425P	0.614992	0.815484	1.3027	up	Piwi-interacting RNA (piRNA)	Homo sapiens	DQ583425	30	TGCACCACCACACCTGGAATGCCATCCTGC	1011.53	884.198	9.15433	9.53583	367.776	932.985	1351.83	201.943	331.415	2501.22	8.22476	9.63478	10.7479	7.5956	8.27779	11.5896
DQ585088P	0.245695	0.638548	1.56198	up	Piwi-interacting RNA (piRNA)	Homo sapiens	DQ585088	27	TGCCTGGGTCTTGGATAAACTGAAAGC	1057.46	1942.27	10.0997	10.7431	2994.74	1710.53	1121.55	1016.18	1058.26	1097.94	11.2126	10.5272	10.4895	9.83967	9.98191	10.4777
DQ597455P	0.655486	0.837261	1.13055	up	Piwi-interacting RNA (piRNA)	Homo sapiens	DQ597455	30	GCGGAGTTGAAAAATGCAACCTGAGGGCAA	17.9511	23.0556	4.17848	4.35551	11.7808	34.3506	23.0352	13.6739	17.032	23.1475	3.41304	4.78978	4.86372	3.73025	3.95838	4.84682
DQ589290P	0.999162	0.999729	1.00014	up	Piwi-interacting RNA (piRNA)	Homo sapiens	DQ589290	31	TGGGGCAAGCTAAAACTGGGCTATGACCAGA	16.2677	16.6335	3.9594	3.95961	10.2469	18.3807	21.2727	9.95204	13.2126	25.6383	3.23047	3.89996	4.74839	3.28747	3.58106	5.00969
DQ570256P	0.760583	0.889725	1.14062	up	Piwi-interacting RNA (piRNA)	Homo sapiens	DQ570256	31	ACACAGACACAGAACCACTGATGCCCAAGCC	279.132	363.211	8.1268	8.31661	565.994	238.122	285.519	205.947	226.528	404.921	8.88042	7.58269	8.48673	7.62368	7.73915	9.01757
DQ594465P	0.194897	0.638548	1.19924	up	Piwi-interacting RNA (piRNA)	Homo sapiens	DQ594465	32	TTCCGTAGTGTAGTGGTTATCACGTTCGCCTC	1410.82	1825.19	10.4272	10.6894	2656.79	1590.6	1228.17	2138.59	995.566	1098.31	11.0243	10.426	10.6177	10.9113	9.89124	10.4791
DQ574718P	0.212069	0.638548	1.38763	up	Piwi-interacting RNA (piRNA)	Homo sapiens	DQ574718	30	TCCAGGTGAAGTCCCTCCTGGGACAGTGAC	66.7463	108.463	6.12721	6.59983	113.514	152.483	59.393	70.5571	71.0436	58.6383	6.57216	6.9556	6.27172	6.06428	6.04929	6.26806
DQ573533P	0.1572	0.638548	1.74621	up	Piwi-interacting RNA (piRNA)	Homo sapiens	DQ573533	29	TCAGCCTTGTCCTCAGGGAAGCTGGGGCA	108.796	207.894	6.77026	7.57449	154.873	298.947	169.862	81.161	95.4013	149.826	7.01013	7.929	7.78433	6.26048	6.47025	7.58006
DQ587577P	0.437361	0.714997	1.16664	up	Piwi-interacting RNA (piRNA)	Homo sapiens	DQ587577	29	TGGCACTGAGGTGATGATGACACTATTTT	22.0242	26.1198	4.30025	4.52261	30.3372	35.232	12.7902	27.2463	30.439	8.38717	4.71986	4.82104	4.02693	4.73189	4.82632	3.34253
DQ575904P	0.450403	0.722407	1.34687	up	Piwi-interacting RNA (piRNA)	Homo sapiens	DQ575904	30	TCCGTGGAAAAGTCAGGAACAGGTACTAGG	260.491	388.147	8.04154	8.47116	545.844	295.91	322.688	189.124	253.624	338.725	8.83515	7.91168	8.66665	7.48312	7.90367	8.73785
DQ570963P	0.396553	0.692585	1.5039	up	Piwi-interacting RNA (piRNA)	Homo sapiens	DQ570963	29	AGCCAAGCCAGCCAAGACAGCCAGCCAGC	3301.07	6270.66	11.7439	12.3326	11241.2	4891.52	2679.31	3178.47	3562.31	3162.42	13.1502	12.1242	11.7235	11.5193	11.7515	11.961
DQ578431P	0.0803191	0.638548	1.29264	up	Piwi-interacting RNA (piRNA)	Homo sapiens	DQ578431	30	TCTTTCAAGGTGACTGAGAGGTTTATTTTC	22.7903	35.0169	4.05402	4.42434	52.0509	47.8926	5.10711	30.1069	33.2641	5	5.46699	5.25629	2.54975	4.87794	4.95513	2.329
DQ599798P	0.697002	0.859124	1.02201	up	Piwi-interacting RNA (piRNA)	Homo sapiens	DQ599798	30	TACACAGGATGAACGGGCCAGGGCAGTAGT	247.4	280.014	8.00266	8.03407	219.612	332.791	287.638	193.152	254.933	294.114	7.51505	8.08629	8.50088	7.52213	7.91932	8.56654
DQ576925P	0.280806	0.646691	1.05098	up	Piwi-interacting RNA (piRNA)	Homo sapiens	DQ576925	27	TCGGAAACCGCTCCTGCCGAGACAGCC	14.563	16.4377	3.85419	3.92593	20.7803	18.2619	10.2708	17.7088	16.4422	9.53804	4.17988	3.89149	3.70641	4.10824	3.90459	3.54975
DQ597187P	0.853884	0.934245	1.00991	up	Piwi-interacting RNA (piRNA)	Homo sapiens	DQ597187	29	GCATGAATTAGCAAAACTGACTGGTAGGC	289.455	323.46	7.9057	7.91992	450.816	435.07	84.4954	421.616	370.147	76.6027	8.55155	8.45546	6.75275	8.65261	8.44636	6.61812
DQ594911P	0.188193	0.638548	1.3329	up	Piwi-interacting RNA (piRNA)	Homo sapiens	DQ594911	31	TTGACTGGGGCAGGAAGAGAAGGATCTCAGC	843.707	1168.6	9.74376	10.1583	1108.01	1268.85	1128.93	629.615	793.686	1107.82	9.8731	10.0974	10.5045	9.1502	9.58781	10.4933
DQ596596P	0.0890158	0.638548	1.12171	up	Piwi-interacting RNA (piRNA)	Homo sapiens	DQ596596	31	GAGCAGGCACAGCGGTGCGACGAGATGCTGC	29.2507	36.7286	4.91502	5.08073	42.4785	43.1171	24.5903	31.1177	33.1802	23.4542	5.1906	5.09105	4.96054	4.92276	4.95155	4.87077
DQ572865P	0.170395	0.638548	1.31369	up	Piwi-interacting RNA (piRNA)	Homo sapiens	DQ572865	28	TCACAAAGATCTTTGGAGAGAAGGAGGT	593.661	855.624	9.25926	9.65289	928.154	1053.97	584.748	568.171	642.732	570.08	9.62458	9.81809	9.516	9.02434	9.2571	9.49635
DQ590798P	0.331516	0.663842	1.55489	up	Piwi-interacting RNA (piRNA)	Homo sapiens	DQ590798	26	TGTAGAGATAAAGCTGAGGAGGAGGC	6093.68	9812.31	12.5829	13.2197	9868.62	13502.9	6065.45	4050.7	6801.66	7428.67	12.9442	13.7118	13.0033	11.8985	12.4872	13.3631
DQ571714P	0.732889	0.875773	1.08656	up	Piwi-interacting RNA (piRNA)	Homo sapiens	DQ571714	27	ATGGACTTTCCATAAACTCAGGATGGC	12.2174	14.0524	3.62655	3.74632	10.9478	18.6083	12.601	11.4079	10.3476	14.8966	3.31449	3.92023	4.00426	3.47663	3.18995	4.21307
DQ581012P	0.509661	0.756833	1.08409	up	Piwi-interacting RNA (piRNA)	Homo sapiens	DQ581012	28	TGAGGGTTCGAGTCCCTTCGTGGTCGCC	847.463	1157.34	9.38383	9.50031	2462.34	781.935	227.726	1641.09	659.414	241.879	10.9302	9.35827	8.21241	10.5336	9.30809	8.30976
DQ581181P	0.144786	0.638548	1.41085	up	Piwi-interacting RNA (piRNA)	Homo sapiens	DQ581181	30	TGAGTCCCCGGAGTGGGAAGAGGTGGCAGG	3338.85	4851.9	11.7428	12.2394	4905.21	5740.66	3909.83	2584.62	3534.64	3897.3	11.9132	12.4669	12.338	11.2154	11.7461	12.2668
DQ592985P	0.058569	0.638548	1.26625	up	Piwi-interacting RNA (piRNA)	Homo sapiens	DQ592985	30	CCCTAGAAGACTGACTCTTTGCTGCTGCCC	28.4563	40.1368	4.88867	5.22923	44.0241	47.8518	28.5344	27.9008	31.6513	25.8168	5.23596	5.25535	5.19639	4.76524	4.88181	5.01896
DQ583193P	0.455475	0.725825	1.20779	up	Piwi-interacting RNA (piRNA)	Homo sapiens	DQ583193	29	TGCAACCCAAGAGGAGGCCACAACTGATC	108.27	143.656	6.79587	7.06823	181.332	128.048	121.589	88.7307	98.0751	138.003	7.23772	6.6863	7.28068	6.40914	6.51322	7.46525
DQ597597P	0.18947	0.638548	1.52424	up	Piwi-interacting RNA (piRNA)	Homo sapiens	DQ597597	31	GCTGCTGTCCAACCTGCACTGGCGTGGGAAC	68.3566	135.592	6.02893	6.63701	239.199	130.631	36.9451	88.5656	83.4996	33.0047	7.61468	6.72185	5.57451	6.40515	6.27915	5.40249
DQ587769P	0.220225	0.638548	1.34693	up	Piwi-interacting RNA (piRNA)	Homo sapiens	DQ587769	29	TGGCATTTTCAAGTCATGGAGAAGGTGGA	148.028	223.229	7.26713	7.6968	187.054	298.334	184.298	120.841	141.652	181.592	7.27626	7.92403	7.89012	6.8558	7.06732	7.87828
DQ581540P	0.315102	0.659404	1.1294	up	Piwi-interacting RNA (piRNA)	Homo sapiens	DQ581540	30	TGATCAGTGTGAGAGGAAAAGGAGAGTAGG	725.984	873.009	9.54362	9.71918	842.496	946.586	829.945	582.128	774.808	821.017	9.47567	9.66428	10.0176	9.05086	9.53767	10.0423
DQ578131P	0.227349	0.638548	1.25087	up	Piwi-interacting RNA (piRNA)	Homo sapiens	DQ578131	27	TCTGTATGGGACAAGAGGGCACAAAGA	208.685	288.735	7.74391	8.06684	237.679	356.698	271.827	154.157	197.931	273.968	7.60349	8.15383	8.44319	7.19867	7.55471	8.47833
DQ570300P	0.156219	0.638548	1.23516	up	Piwi-interacting RNA (piRNA)	Homo sapiens	DQ570300	30	ACAGAACCTCATGGTACGGAACCACCAGGG	19.1287	25.2148	4.28851	4.59321	20.3584	28.9726	26.3133	16.6659	17.2738	23.4465	4.15754	4.55401	5.06808	4.01801	3.97731	4.87022
DQ576958P	0.267888	0.643866	1.10452	up	Piwi-interacting RNA (piRNA)	Homo sapiens	DQ576958	26	TCGGACCACAGCTGAAGGGTGAAGAC	77.702	94.9342	6.33224	6.47566	95.4505	114.457	74.8948	86.1412	85.5989	61.3658	6.30969	6.53234	6.58496	6.35293	6.31965	6.32413
DQ582508P	0.893281	0.953814	1.00783	up	Piwi-interacting RNA (piRNA)	Homo sapiens	DQ582508	30	CATCAACACGGAACTCCTACTTCCTGGAGA	73.7475	81.4251	5.97883	5.99008	109.392	109.966	24.9172	97.3699	100.917	22.9557	6.51708	6.46522	4.98792	6.54973	6.55459	4.83216
DQ591938P	0.566537	0.789288	1.1112	up	Piwi-interacting RNA (piRNA)	Homo sapiens	DQ591938	28	TGTGGTAGGAACTCCAGTGGTGAACGGC	21.3198	27.2033	4.46994	4.62207	24.1315	39.2148	18.2636	19.8206	22.8704	21.2683	4.38369	4.97143	4.51108	4.27453	4.41227	4.72303
DQ593427P	0.91241	0.964402	1.01772	up	Piwi-interacting RNA (piRNA)	Homo sapiens	DQ593427	30	CGTGCAGCTTAGTTTCTTCGACGGAAAACA	23.3138	29.1695	4.22866	4.254	46.7459	35.4851	5.27744	30.3354	33.4052	6.20068	5.3202	4.83026	2.61156	4.89024	4.96486	2.83089
DQ600401P	0.272591	0.646087	1.48303	up	Piwi-interacting RNA (piRNA)	Homo sapiens	DQ600401	30	TACGCAGAGCCGGCGGGCCCACACAGGTCA	101.452	165.222	6.65465	7.2232	121.469	245.404	128.793	65.945	95.5978	142.814	6.675	7.6266	7.36801	5.98013	6.47351	7.51033
DQ581826P	0.427216	0.710432	1.14605	up	Piwi-interacting RNA (piRNA)	Homo sapiens	DQ581826	31	TGATGGAGAATCATGAGAGATGGCAGGCCAT	22.78	29.0285	4.56478	4.76144	26.5976	37.4499	23.0379	19.5234	22.6444	26.1721	4.52191	4.89807	4.86435	4.25571	4.39677	5.04185
DQ594410P	0.226867	0.638548	1.14737	up	Piwi-interacting RNA (piRNA)	Homo sapiens	DQ594410	31	TTCCCAGGCACAGACCCAGGTGGTGTATGGT	45.0453	59.9107	5.51262	5.71095	75.4382	74.1075	30.1866	53.0739	50.9205	31.1416	5.9737	5.88333	5.27584	5.6639	5.5664	5.30756
DQ597675P	0.33891	0.666397	1.81133	up	Piwi-interacting RNA (piRNA)	Homo sapiens	DQ597675	31	GGAAATCAAATGGCCCAAAGACTGAGGTGTC	236.512	463.279	7.84646	8.70351	689.343	387.913	312.58	139.866	209.497	360.173	9.19411	8.28851	8.62791	7.05674	7.63592	8.84673
DQ597764P	0.354143	0.672598	1.27617	up	Piwi-interacting RNA (piRNA)	Homo sapiens	DQ597764	26	GGAGAGAGGATAAGTGTCTGCTTGCC	106.02	153.747	6.78296	7.13478	159.234	200.621	101.385	86.9055	113.51	117.644	7.05295	7.34682	7.00458	6.36828	6.74148	7.23912
DQ570500P	0.220711	0.638548	1.21966	up	Piwi-interacting RNA (piRNA)	Homo sapiens	DQ570500	27	ACCCTTTGTCCTGGATGGAGCCCGAGA	28.9399	38.682	4.91723	5.20371	41.7023	41.5207	32.823	27.6315	25.38	33.8082	5.16645	5.04685	5.39783	4.75145	4.56536	5.43488
DQ595230P	0.642002	0.830141	1.05288	up	Piwi-interacting RNA (piRNA)	Homo sapiens	DQ595230	29	TTGGAAGGTGTGCAGAAGAAAGTGGGGTA	63.2388	73.3333	6.03995	6.11428	60.6305	81.6619	77.7076	61.1472	58.1136	70.4556	5.67684	6.03618	6.62983	5.8626	5.75665	6.5006
DQ587132P	0.706092	0.86329	1.12843	up	Piwi-interacting RNA (piRNA)	Homo sapiens	DQ587132	26	TGGAGGCGGGGATGAGTGTGAATTTA	1412.76	1749.34	10.4974	10.6717	1332.62	2536.48	1378.92	1801.34	1321.78	1115.16	10.0924	11.1439	10.7787	10.6569	10.3306	10.5045
DQ585996P	0.673653	0.846568	1.07067	up	Piwi-interacting RNA (piRNA)	Homo sapiens	DQ585996	29	TGCTGCGCATGTACCACGTGCTGAAGGAG	38.1914	41.6196	4.72502	4.82354	60.5677	56.391	7.90025	53.5927	54.8117	6.16976	5.67517	5.48459	3.31087	5.67684	5.67451	2.82372
DQ582943P	0.911466	0.963782	1.0157	up	Piwi-interacting RNA (piRNA)	Homo sapiens	DQ582943	30	TGATGTTCTAGATTGAGGGTCATGCAGCTG	24.3455	26.3902	4.63697	4.65945	26.9599	28.6787	23.5321	19.2077	30.6509	23.1778	4.54671	4.53567	4.89595	4.22703	4.83406	4.84981
DQ575556P	0.964428	0.986733	1.00532	up	Piwi-interacting RNA (piRNA)	Homo sapiens	DQ575556	26	TCCCTATGAGGAGCCAGCCTGAGGAC	74.5661	82.8588	6.27591	6.28357	78.9822	100.81	68.7839	85.3393	76.654	61.7049	6.04155	6.33566	6.47351	6.33754	6.15807	6.33211
DQ580358P	0.0977995	0.638548	1.04725	up	Piwi-interacting RNA (piRNA)	Homo sapiens	DQ580358	30	TGAGAGCTGCCTGAATTGGAGGCGCAGGTC	406.08	466.932	8.65789	8.72449	594.711	551.368	254.717	504.545	476.955	236.739	8.96666	8.83712	8.36969	8.88436	8.81492	8.27438
DQ577319P	0.655343	0.837261	1.55535	up	Piwi-interacting RNA (piRNA)	Homo sapiens	DQ577319	26	TCTATACCGCTTCGACTGGAAGATCC	25.3563	80.8564	4.49717	5.13441	9.97074	210.506	22.0929	9.87777	22.2854	43.9056	3.19638	7.40176	4.80509	3.27773	4.37266	5.84112
DQ593579P	0.367542	0.675505	1.89805	up	Piwi-interacting RNA (piRNA)	Homo sapiens	DQ593579	30	CTCATCAGCAAGCTTCAGGGCAGTGGCCGG	32.2666	64.3418	4.81454	5.73906	35.7569	117.354	39.9143	13.1936	23.6999	59.9062	4.95559	6.57326	5.68832	3.68002	4.47124	6.29236
DQ578488P	0.716636	0.868179	1.01961	up	Piwi-interacting RNA (piRNA)	Homo sapiens	DQ578488	30	TGAAAACGTAATGGAACACGGGGAGGTGTC	412.146	470.076	8.72385	8.75187	504.926	609.059	296.242	456.582	480.459	299.395	8.72025	8.99229	8.54306	8.7527	8.8304	8.58845
DQ587751P	0.205135	0.638548	1.77034	up	Piwi-interacting RNA (piRNA)	Homo sapiens	DQ587751	29	TGGCATTCTTAGAGTTCAGAAGCTAAGTC	7.91998	14.0703	2.91076	3.73479	9.35133	19.208	13.6515	5	5.39042	13.3695	3.11665	3.96619	4.12153	2.32312	2.35693	4.05222
DQ577743P	0.545779	0.779171	1.2059	up	Piwi-interacting RNA (piRNA)	Homo sapiens	DQ577743	31	TCTGAGAAGTGCCCAGGTGACAGGCCCAGGT	66.7512	80.8897	5.99094	6.26105	78.529	85.2716	78.8685	42.6966	47.7966	109.76	6.03419	6.09803	6.65092	5.36135	5.48217	7.1293
DQ588912P	0.894783	0.954453	1.0084	up	Piwi-interacting RNA (piRNA)	Homo sapiens	DQ588912	31	TGGGATGTGATTTACCCACGGCTGGGAGGGT	232.679	257.175	7.86549	7.87755	292.707	318.855	159.962	270.382	283.363	144.291	7.92177	8.01401	7.69687	7.99587	8.07686	7.52373
DQ600525P	0.419327	0.705438	1.46827	up	Piwi-interacting RNA (piRNA)	Homo sapiens	DQ600525	29	TACTCCACAGCATGGGAGAGGGCCTGAGC	12311.1	16506.8	13.5193	14.0734	16537.5	22959.2	10023.7	7863.12	13458	15612.3	13.6647	14.6044	13.9511	12.6752	13.3944	14.4883
DQ581176P	0.364197	0.67528	1.10321	up	Piwi-interacting RNA (piRNA)	Homo sapiens	DQ581176	31	TGAGTCAGGAATGACAGGCAGGTAGCCATGT	31.7645	38.7665	5.0573	5.19901	38.4715	46.5586	31.2695	31.7754	30.9879	32.5303	5.0537	5.21485	5.32848	4.94681	4.84721	5.37789
DQ601493P	0.326391	0.661476	1.16423	up	Piwi-interacting RNA (piRNA)	Homo sapiens	DQ601493	30	TAGGAGCTCCAAATGTGACTGAGAGGTGGC	40.579	54.0651	5.40744	5.62682	53.8548	72.9468	35.3935	36.1348	47.2142	38.3881	5.50785	5.86283	5.50978	5.12776	5.46392	5.63063
DQ581352P	0.116186	0.638548	1.1142	up	Piwi-interacting RNA (piRNA)	Homo sapiens	DQ581352	30	TGATAAGACCCAGGTGGAGGATTTTTGGCA	26.8834	32.8167	4.81017	4.96618	35.0283	36.2606	27.1612	25.8975	30.0732	24.6796	4.9251	4.86144	5.112	4.66871	4.80732	4.95448
DQ571086P	0.24114	0.638548	1.37506	up	Piwi-interacting RNA (piRNA)	Homo sapiens	DQ571086	30	AGGAAACTTAAGAGGTGATCAAAGGGGTCT	20.0055	31.5847	4.3436	4.8031	32.5569	45.1449	17.0522	15.6836	26.4875	17.8455	4.82929	5.16196	4.41806	3.92864	4.62757	4.47459
DQ577682P	0.466988	0.732236	1.14959	up	Piwi-interacting RNA (piRNA)	Homo sapiens	DQ577682	28	TCTGAAGAAGGCTGTTGGGCTAAGGGTA	14.797	18.0083	3.91316	4.11428	16.5309	19.7866	17.7074	17.6729	14.2659	12.4523	3.87254	4.00221	4.46809	4.10606	3.68961	3.94382
DQ595848P	0.0767605	0.638548	1.34217	up	Piwi-interacting RNA (piRNA)	Homo sapiens	DQ595848	26	TTTGAGGGTGATGATGGATTCTGTGT	205.627	320.555	7.73808	8.16265	407.108	370.139	184.418	233.121	220.263	163.495	8.37965	8.21718	7.89111	7.7983	7.7025	7.71344
DQ583344P	0.514693	0.75961	1.22802	up	Piwi-interacting RNA (piRNA)	Homo sapiens	DQ583344	27	TGCACAACATTGTTGTTGGTGGGAATT	47.1709	77.3562	5.53811	5.83444	144.949	62.8282	24.2911	69.6557	39.6798	32.1772	6.91616	5.64652	4.94063	6.04723	5.21031	5.35678
DQ588315P	0.118504	0.638548	1.61475	up	Piwi-interacting RNA (piRNA)	Homo sapiens	DQ588315	29	TGGGAAATCATTTAATGTGCGTGGACAGC	27.2692	50.0213	4.81514	5.50645	47.5917	69.8189	32.6533	20.9332	31.3202	29.5543	5.33979	5.79105	5.38852	4.36161	4.86372	5.22009
DQ574661P	0.215114	0.638548	1.95067	up	Piwi-interacting RNA (piRNA)	Homo sapiens	DQ574661	29	TCCAGGCACCTATTGGATGAAGGGGGCAA	423.97	924.329	8.72603	9.69	821.268	1428.32	523.395	271.452	437.967	562.49	9.43651	10.2649	9.3686	8.00034	8.69946	9.47829
DQ570347P	0.0344114	0.638548	1.19828	up	Piwi-interacting RNA (piRNA)	Homo sapiens	DQ570347	28	ACAGTGACAGCGACGAGGTGGACCGCAT	37.2242	48.9945	5.28071	5.54168	49.2032	55.7752	42.0051	36.778	41.7048	33.1898	5.38806	5.4681	5.76887	5.15195	5.27807	5.41213
DQ593649P	0.545171	0.779171	1.09871	up	Piwi-interacting RNA (piRNA)	Homo sapiens	DQ593649	28	CTCTGGTGTGCACTAAGGTGTGATTTCT	98.2724	115.497	6.63707	6.77288	121.512	95.1958	129.784	76.68	89.8007	128.336	6.67621	6.25384	7.38859	6.1761	6.38105	7.35405
DQ570705P	0.243639	0.638548	1.39486	up	Piwi-interacting RNA (piRNA)	Homo sapiens	DQ570705	32	AGAAAAGTGATGCCCCTGGAAGGACAGCCTTC	10.3796	15.5036	3.40068	3.8808	19.2288	16.0645	11.2177	8.25881	11.945	10.9349	4.08176	3.72677	3.83386	3.02898	3.42038	3.75268
DQ593523P	0.685315	0.853571	1.13968	up	Piwi-interacting RNA (piRNA)	Homo sapiens	DQ593523	29	CTATCCTCAGCAGATAGGGTGACAACAGC	10.9679	12.2417	3.39068	3.57931	10.8157	14.4618	11.4475	14.7842	11.2321	6.88748	3.30081	3.56976	3.86735	3.84014	3.31401	3.01789
DQ572846P	0.206825	0.638548	1.14395	up	Piwi-interacting RNA (piRNA)	Homo sapiens	DQ572846	30	TCAATGGGAAAGAAGGTGTTAGACAGTGGC	43.8471	56.137	5.52269	5.71671	55.4856	69.3636	43.5619	38.0302	49.9813	43.5297	5.55056	5.78002	5.81955	5.20132	5.54024	5.8265
DQ571126P	0.0420039	0.638548	1.28194	up	Piwi-interacting RNA (piRNA)	Homo sapiens	DQ571126	30	AGGACAGTTCATGCCCGATGAGAAGTGCAG	10.5422	14.0759	3.39428	3.75261	11.0554	18.2864	12.886	7.21129	13.6748	10.7404	3.32892	3.89354	4.03536	2.82165	3.63461	3.72657
DQ570699P	0.629705	0.823179	1.05493	up	Piwi-interacting RNA (piRNA)	Homo sapiens	DQ570699	29	ACTTGTGTGAAGATGGATCAGGTGTGAGG	32.1741	36.8172	5.06312	5.14027	37.4425	39.0983	33.9106	26.873	38.0516	31.5975	5.00946	4.96904	5.44232	4.71501	5.14466	5.32969
DQ601535P	0.657013	0.838354	1.10206	up	Piwi-interacting RNA (piRNA)	Homo sapiens	DQ601535	29	TAGGATGAGTAATGGTGAAGGCAAAGGCT	15.1924	18.4192	3.86737	4.00758	7.6021	20.7854	26.8701	9.48176	12.6203	23.4752	2.85536	4.07324	5.09414	3.22122	3.50944	4.87145
DQ587466P	0.350995	0.671627	1.11846	up	Piwi-interacting RNA (piRNA)	Homo sapiens	DQ587466	27	TGGCAAAGGGGCTAGGTAACAGTTAAG	40.5179	50.0252	5.39085	5.55236	34.0399	60.4392	55.5964	31.6093	38.9955	50.9488	4.88675	5.5924	6.17794	4.9404	5.18529	6.04686
DQ575660P	0.250193	0.639252	1.52614	up	Piwi-interacting RNA (piRNA)	Homo sapiens	DQ575660	32	TCCCTGGTGGTCTAGTGGTTAGGATTCGGCAC	40873.1	62666	15.0918	15.7017	123886	41852.3	22259.5	56685.2	41029	24904.9	16.4976	15.4384	15.1691	15.2127	14.8615	15.2013
DQ582295P	0.2528	0.639252	1.23417	up	Piwi-interacting RNA (piRNA)	Homo sapiens	DQ582295	27	CAGCAGATGGGGGGAGCCAGAAGGGAA	10574.1	11982.4	13.3293	13.6328	13189	13426.4	9331.68	10063.6	11141.8	10516.7	13.3825	13.6939	13.8222	13.0234	13.0909	13.8735
DQ574711P	0.283475	0.647272	1.10873	up	Piwi-interacting RNA (piRNA)	Homo sapiens	DQ574711	31	TCCAGGTCCTGTCTGGGCCAATCTGGGAAGA	26.7767	35.3038	4.50846	4.65737	40.1287	57.7797	8.00307	32.878	39.051	8.40108	5.11606	5.52498	3.33107	4.99342	5.18685	3.34512
DQ600987P	0.242494	0.638548	1.31192	up	Piwi-interacting RNA (piRNA)	Homo sapiens	DQ600987	27	TAGAGGATGAGAAGGAGCTGACCTTGC	93.4365	134.212	6.58384	6.97552	106.146	171.831	124.658	82.3169	83.1008	114.892	6.46994	7.13941	7.31721	6.28226	6.27196	7.1973
DQ584158P	0.551349	0.782166	1.29426	up	Piwi-interacting RNA (piRNA)	Homo sapiens	DQ584158	29	TGCCAAGCAGAGAATCAGAGCACCTGGTT	10.7211	12.6958	3.23945	3.61158	8.71636	16.2983	13.0728	6.21889	6.18823	19.7562	3.03405	3.74467	4.05601	2.60741	2.49315	4.61778
DQ580344P	0.138405	0.638548	1.89019	up	Piwi-interacting RNA (piRNA)	Homo sapiens	DQ580344	26	TGAGAGCCTACCTGGAGGGCACGTGC	49.4049	116.632	5.65649	6.57502	111.918	191.54	46.436	38.7189	68.0197	41.4762	6.54901	7.26969	5.90635	5.22902	5.98765	5.75279
DQ597221P	0.604539	0.812172	1.15333	up	Piwi-interacting RNA (piRNA)	Homo sapiens	DQ597221	27	GCATTTCAGAGATGTTTGCAGCAGCCC	16.195	20.5066	3.95329	4.1591	29.8231	8.81688	22.8797	14.4855	9.94942	24.15	4.6897	2.9352	4.85241	3.81182	3.12846	4.9196
DQ596556P	0.469788	0.733472	1.0597	up	Piwi-interacting RNA (piRNA)	Homo sapiens	DQ596556	31	GAGATGATGATGTCTAGACCTGGGAGGAGCC	568.275	656.063	9.18214	9.2658	744.15	783.285	440.752	620.69	613.149	470.985	9.30256	9.35989	9.13494	9.12594	9.18	9.24046
DQ570716P	0.325073	0.661327	2.99528	up	Piwi-interacting RNA (piRNA)	Homo sapiens	DQ570716	26	AGAAATCGAGCACAGCACCGGTGGGC	180.284	337.038	6.68912	8.27181	275.925	488.366	246.823	20.5553	111.249	409.047	7.82206	8.65916	8.33421	4.32877	6.70767	9.03092
DQ578764P	0.153023	0.638548	1.22017	up	Piwi-interacting RNA (piRNA)	Homo sapiens	DQ578764	28	TGAACAGTACAGTTTGGGGGTCCTTGTT	9.9428	12.6154	3.30807	3.59515	14.8905	13.2729	9.68285	10.4912	11.8683	7.46891	3.71487	3.45147	3.61911	3.35716	3.41175	3.15531
DQ573567P	0.0997318	0.638548	1.16523	up	Piwi-interacting RNA (piRNA)	Homo sapiens	DQ573567	30	TCAGGAAAGAGAATGAGAAGGCATGGATGT	85.1993	107.2	6.4406	6.66121	98.1645	107.908	115.527	73.0248	73.3368	109.236	6.34825	6.43723	7.19816	6.10711	6.09745	7.11725
DQ591712P	0.946626	0.978507	1.00386	up	Piwi-interacting RNA (piRNA)	Homo sapiens	DQ591712	32	TGTGCCCTTGAACCCTGCAGAGAGACCTGCTC	45.3182	51.4033	5.5034	5.50896	58.5074	68.0786	27.6239	54.7064	52.1118	29.1363	5.63232	5.75665	5.13792	5.70528	5.6041	5.20082
DQ588744P	0.298404	0.653755	1.20874	up	Piwi-interacting RNA (piRNA)	Homo sapiens	DQ588744	30	TGGGAGCGAGCAGACACTCGTGGAGGCGTC	494.044	671.915	8.99124	9.26475	825.08	810.789	379.876	502.664	571.384	408.084	9.44672	9.41686	8.93068	8.87658	9.0686	9.02855
DQ571147P	0.268934	0.643933	1.20562	up	Piwi-interacting RNA (piRNA)	Homo sapiens	DQ571147	28	AGGAGAGTGCCCTGCGTGCCACGAAAGA	64.8913	90.0118	6.08967	6.35944	98.468	116.348	55.2188	64.7639	71.8961	58.0138	6.3537	6.55669	6.16795	5.95315	6.06549	6.25038
DQ587843P	0.484299	0.742224	1.09172	up	Piwi-interacting RNA (piRNA)	Homo sapiens	DQ587843	27	TGGCCAGAAGGAGGAGCCAAGACCCAC	360.087	430.324	8.53709	8.66369	377.839	496.655	416.478	309.962	329.375	440.923	8.26302	8.67719	9.05086	8.20515	8.26559	9.14052
DQ575293P	0.00227759	0.638548	1.12172	up	Piwi-interacting RNA (piRNA)	Homo sapiens	DQ575293	30	TCCCATCCCAGGAAGGAGAGTGCCCTGCGT	238.323	298.926	7.97213	8.13784	292.664	350.993	253.12	224.177	265.191	225.601	7.92083	8.13102	8.36167	7.74076	7.97828	8.19735
DQ598052P	0.164044	0.638548	1.10622	up	Piwi-interacting RNA (piRNA)	Homo sapiens	DQ598052	28	GGGAAAGACAGGTTTTGGATAAGGGGAA	1327.54	1603.06	10.4319	10.5775	1719.39	1740.06	1349.74	1276.12	1398.66	1307.85	10.426	10.563	10.7434	10.1774	10.393	10.7252
DQ592090P	0.229141	0.638548	1.27033	up	Piwi-interacting RNA (piRNA)	Homo sapiens	DQ592090	31	TGTGTGTGGACTGTCTCAGGAGGCAGAGGGT	771.12	1059.59	9.64437	9.98958	1174.02	1144.42	860.329	674.213	798.043	841.104	9.94692	9.94372	10.0781	9.25573	9.59185	10.0855
DQ590921P	0.190081	0.638548	1.59767	up	Piwi-interacting RNA (piRNA)	Homo sapiens	DQ590921	28	TGTCAATGGTAGGAAGGAAAGATGATGT	160.435	277.876	7.35603	8.03199	336.818	274.026	222.785	122.661	141.14	217.505	8.12183	7.79178	8.18237	6.87499	7.06206	8.13102
DQ587670P	0.236186	0.638548	1.30164	up	Piwi-interacting RNA (piRNA)	Homo sapiens	DQ587670	30	TGGCAGTGAGCTGGGCAGGGAGGAAGGGGT	64464.5	74289.8	15.8492	16.2295	89099.7	83462.9	50306.7	56838.4	75472.7	61082.5	15.9905	16.2804	16.4176	15.2609	15.8227	16.4639
DQ593983P	0.288163	0.649643	1.15462	up	Piwi-interacting RNA (piRNA)	Homo sapiens	DQ593983	29	TTATGGTGTAAGGGCTGAGAGCTTAGAGG	20.7686	27.2391	4.42212	4.62954	26.4632	37.4184	17.8358	23.3006	22.8964	16.1087	4.51411	4.89721	4.4773	4.52069	4.41403	4.33164
DQ590968P	0.081836	0.638548	1.14502	up	Piwi-interacting RNA (piRNA)	Homo sapiens	DQ590968	29	TGTCAGGGAAGTGTTGAGCTCTGAGGAAA	16.5311	20.5786	3.83404	4.02941	26.8607	28.1324	6.74276	20.9697	22.73	5.89359	4.53905	4.50558	3.04361	4.364	4.40179	2.73633
DQ586372P	0.218132	0.638548	1.26905	up	Piwi-interacting RNA (piRNA)	Homo sapiens	DQ586372	30	TGGAAACACAGCCAGGAGTGATGGACAACC	46.4745	62.6886	5.55512	5.89886	51.1353	74.5828	62.3478	32.6827	42.0858	64.6551	5.45082	5.89628	6.34948	4.98488	5.29505	6.38542
DQ575328P	0.209147	0.638548	1.08957	up	Piwi-interacting RNA (piRNA)	Homo sapiens	DQ575328	30	TCCCATTCCAGAGGAGTCGCCTGCATGTGC	36.5643	43.6413	5.11362	5.23738	57.4392	52.4186	21.0662	48.8993	43.0245	17.769	5.60486	5.37757	4.7297	5.54828	5.32208	4.47051
DQ576942P	0.796578	0.906944	1.02919	up	Piwi-interacting RNA (piRNA)	Homo sapiens	DQ576942	30	TCGGAACCTGCAGACACTTGTGGAGGAGTC	46.4318	50.834	5.41057	5.45208	64.0824	64.4631	23.9564	60.8584	58.9674	19.4696	5.7571	5.67774	4.92139	5.85023	5.78403	4.59743
DQ596704P	0.197366	0.638548	1.18503	up	Piwi-interacting RNA (piRNA)	Homo sapiens	DQ596704	27	GAGGATCCAGGGATGAGGATAGAGTGG	534.047	689.788	9.11069	9.35562	609.807	812.223	647.335	490.99	512.658	598.492	9.00319	9.42057	9.64308	8.84905	8.92167	9.56136
DQ594919P	0.923131	0.97026	1.02464	up	Piwi-interacting RNA (piRNA)	Homo sapiens	DQ594919	31	TTGAGAGCAGGAATAGGGTCCCCGATGGAGT	14.345	18.0557	3.84001	3.87513	23.6196	24.0056	6.54194	15.5927	17.6029	9.83946	4.35712	4.27734	2.99092	3.91995	4.00731	3.59276
DQ570992P	0.852706	0.933422	1.12336	up	Piwi-interacting RNA (piRNA)	Homo sapiens	DQ570992	32	AGCCCGGCTAGCTCAGTCGGTAGAGCATGAGA	2622.95	2805.41	10.9755	11.1433	2426.51	4974.54	1015.17	5325.94	1738.88	804.014	10.9103	12.1762	10.3435	12.1956	10.7149	10.016
DQ578110P	0.249123	0.639252	1.1769	up	Piwi-interacting RNA (piRNA)	Homo sapiens	DQ578110	30	TCTGGTTGGCCCTGGTGTCTCAGGGATGGG	215.638	280.035	7.81796	8.05296	276.841	298.434	264.829	212.063	251.499	183.351	7.82755	7.92474	8.40658	7.66915	7.89575	7.88898
DQ594358P	0.652887	0.836623	1.17076	up	Piwi-interacting RNA (piRNA)	Homo sapiens	DQ594358	31	TTCCAGGTTTGACTCTCCAGCACAGAGCAGA	12.7339	14.813	3.61794	3.84538	16.362	14.5518	13.5253	6.95486	13.9477	17.2991	3.85227	3.57754	4.10632	2.76721	3.65739	4.42921
DQ588362P	0.437659	0.715014	1.17948	up	Piwi-interacting RNA (piRNA)	Homo sapiens	DQ588362	30	TGGGAACCTGCAGACACTCGTGGAGGCGTC	68.7491	99.2988	6.06349	6.30164	167.07	94.7506	36.0759	87.8277	82.3206	36.099	7.12038	6.2443	5.54024	6.38705	6.26134	5.54206
DQ597327P	0.0296084	0.638548	1.16068	up	Piwi-interacting RNA (piRNA)	Homo sapiens	DQ597327	30	GCCCAGGGAGTGGAGAGAGTCGCCTACAGC	901.375	1149.18	9.81621	10.0312	1276.72	1483.8	687.03	955.347	1144.56	604.218	10.0483	10.3164	9.72888	9.76385	10.1101	9.57467
DQ570720P	0.211483	0.638548	1.48456	up	Piwi-interacting RNA (piRNA)	Homo sapiens	DQ570720	26	AGAACAAGGAGCATGTGATTGAGGCC	282.542	463.232	8.1871	8.75713	583.487	456.489	349.719	244.362	254.499	348.764	8.93636	8.54722	8.78782	7.85605	7.91416	8.79108
DQ595814P	0.291427	0.65093	1.62149	up	Piwi-interacting RNA (piRNA)	Homo sapiens	DQ595814	30	TTTCTTGTTGACTCTACTCTGACTTAGGGC	63.607	81.727	5.41359	6.11091	59.6509	45.2945	140.236	16.8535	26.9667	147.001	5.6566	5.17103	7.5051	4.03301	4.65423	7.55352
DQ570774P	0.106053	0.638548	1.22906	up	Piwi-interacting RNA (piRNA)	Homo sapiens	DQ570774	28	AGACAGAGGTGCAGAGGCTGATGATGTC	106.187	141.253	6.78057	7.07812	143.445	145.876	134.439	90.8545	99.8632	127.844	6.90028	6.88926	7.44483	6.45217	6.539	7.35054
DQ570493P	0.0877348	0.638548	1.44485	up	Piwi-interacting RNA (piRNA)	Homo sapiens	DQ570493	32	ACCCTGATGGTAGCCAATCTTCCAAGCCACTT	20.5749	32.7029	4.41853	4.94946	25.6499	39.9106	32.5481	19.7528	21.7745	20.1976	4.46719	4.9969	5.38429	4.2708	4.33483	4.64997
DQ586700P	0.0715595	0.638548	1.12674	up	Piwi-interacting RNA (piRNA)	Homo sapiens	DQ586700	32	TGGAATCCAGGAGCAAGTGAATAAAGGGGCAA	37.4211	45.6479	5.27655	5.44871	39.3451	45.2276	52.371	29.0703	33.9716	49.2214	5.08813	5.16894	6.08906	4.83216	4.99568	6.00181
DQ588116P	0.889962	0.95246	1.19554	up	Piwi-interacting RNA (piRNA)	Homo sapiens	DQ588116	27	TGGCTCATACTATGTGGAAACTGCCAA	98.3464	244.123	6.24571	6.50338	656.698	26.1562	49.514	101.942	171.135	21.9614	9.1078	4.40199	6.00033	6.61402	7.35405	4.76905
DQ582291P	0.395466	0.691804	1.50624	up	Piwi-interacting RNA (piRNA)	Homo sapiens	DQ582291	27	CAGCACCAGCCAGGAGGACCCTCAGTT	308.323	536.171	8.30747	8.89842	501.892	799.801	306.822	281.509	248.13	395.331	8.70649	9.39576	8.59301	8.05717	7.88164	8.98359
DQ591159P	0.136568	0.638548	1.04913	up	Piwi-interacting RNA (piRNA)	Homo sapiens	DQ591159	30	TGTCGTGAAGAGATGAACAGGATGCCAGGA	12.1183	13.2634	3.59431	3.66351	8.72499	15.145	15.9203	7.96094	12.6192	15.7749	3.03562	3.63141	4.3235	2.97451	3.50914	4.29927
DQ575534P	0.585025	0.799673	1.18903	up	Piwi-interacting RNA (piRNA)	Homo sapiens	DQ575534	27	TCCCTAATGATCTTCCAGGAAGAGGGT	19.275	27.678	4.27263	4.52242	20.3261	49.0332	13.6747	12.7395	25.0315	20.0539	4.15547	5.28859	4.1232	3.63433	4.54627	4.63731
DQ570840P	0.768702	0.893424	1.02338	up	Piwi-interacting RNA (piRNA)	Homo sapiens	DQ570840	31	AGAGTATTGAGGAAACCAGTGGATGGTAGGA	17.7614	20.2479	4.18311	4.21645	14.3548	29.72	16.669	14.4224	22.4071	16.4548	3.66974	4.59132	4.38828	3.80505	4.3833	4.36097
DQ577742P	0.370041	0.676716	1.21284	up	Piwi-interacting RNA (piRNA)	Homo sapiens	DQ577742	30	TCTGAGAAGTGCCCAGGTGACAGGCCCAGG	72.3464	91.5011	6.15569	6.43408	84.846	95.7174	93.9398	52.0175	56.6972	108.324	6.13745	6.26371	6.90109	5.63646	5.72309	7.10753
DQ591454P	0.822951	0.920509	1.06345	up	Piwi-interacting RNA (piRNA)	Homo sapiens	DQ591454	29	TGTGAGAGAGTCCAGGTTGTTCTAAGTGA	17.5745	23.8241	4.16047	4.24922	13.0546	45.666	12.7517	15.3353	22.7753	14.6129	3.54363	5.18251	4.02153	3.89377	4.40455	4.18309
DQ595253P	0.146865	0.638548	6.35181	up	Piwi-interacting RNA (piRNA)	Homo sapiens	DQ595253	29	TTGGACTAAAGCACAAGTGCCACTCCAGT	97.0961	735.447	6.49611	9.16328	1260.8	717.59	227.946	46.8169	87.4667	157.005	10.0327	9.23713	8.22002	5.48956	6.34576	7.65301
DQ585444P	0.219842	0.638548	1.59763	up	Piwi-interacting RNA (piRNA)	Homo sapiens	DQ585444	26	TGCTAACAGAGAGTGAGCAGTGCAGC	8.23914	15.0336	3.00582	3.68175	6.35281	25.4821	13.2658	5	8.62	11.0974	2.60546	4.364	4.0758	2.32312	2.92165	3.77269
DQ573815P	0.364862	0.67528	1.63785	up	Piwi-interacting RNA (piRNA)	Homo sapiens	DQ573815	30	TCATCTTCTCAGAGCTGCTGTCCAACCTGC	8.13434	16.0289	3.03929	3.7511	24.4016	16.9017	6.7834	6.93608	8.22138	9.24556	4.39912	3.80212	3.05206	2.76324	2.85697	3.49767
DQ597326P	0.753448	0.887008	1.07359	up	Piwi-interacting RNA (piRNA)	Homo sapiens	DQ597326	28	GCCCAGGAGCTTGGGTGTGCTGACGAGC	40.3462	51.5368	5.39923	5.50167	40.209	83.5077	30.8936	39.9266	45.4598	35.6522	5.11874	6.07474	5.31153	5.27039	5.40389	5.5234
DQ589560P	0.494571	0.749175	1.29293	up	Piwi-interacting RNA (piRNA)	Homo sapiens	DQ589560	31	TGGGTGGAACGAGGGCTCTCACAGTCGCCAA	10.8864	17.3056	3.47372	3.84436	7.64122	31.8343	12.4411	8.9091	12.1492	11.601	2.86427	4.68351	3.9853	3.13202	3.45062	3.83853
DQ601264P	0.474642	0.736142	1.09907	up	Piwi-interacting RNA (piRNA)	Homo sapiens	DQ601264	30	TAGCCGTGTCTAGGGGTGAATGTTTACAGC	21.7245	26.6235	4.48883	4.62512	33.336	28.5454	17.9892	21.6845	25.6318	17.8574	4.85959	4.52626	4.4895	4.4133	4.57667	4.47653
DQ586404P	0.920241	0.968708	1.04527	up	Piwi-interacting RNA (piRNA)	Homo sapiens	DQ586404	29	TGGAAAGACAACAATGATGGCTCTCACTG	11.0594	11.6106	3.32134	3.38522	16.2319	12.109	6.49091	6.7246	19.2393	7.21435	3.84082	3.3363	2.97854	2.72013	4.14501	3.09887
DQ571191P	0.462871	0.730762	1.2588	up	Piwi-interacting RNA (piRNA)	Homo sapiens	DQ571191	28	AGGATGTGTTTAGAGAGCTGATTGGAAC	22.9193	33.0754	4.56848	4.90053	47.6645	30.3943	21.1673	19.8261	26.2683	22.6635	5.3432	4.62005	4.73834	4.27526	4.61456	4.81562
DQ601813P	0.161019	0.638548	1.19651	up	Piwi-interacting RNA (piRNA)	Homo sapiens	DQ601813	29	TAGGTGTCTGATGGAAGGAATGAACAGAT	24.6656	31.8968	4.67605	4.93488	26.984	33.1337	35.5727	23.0672	21.162	29.7677	4.54803	4.73966	5.51694	4.50598	4.2886	5.23356
DQ582052P	0.727225	0.873873	1.14409	up	Piwi-interacting RNA (piRNA)	Homo sapiens	DQ582052	31	CACCAATGAACAGGTTTGACTACAAGGAGAC	1611.08	1855.29	10.5961	10.7903	1965.4	1712.75	1887.7	773.508	2062.69	1997.05	10.6114	10.5293	11.2302	9.48049	11.017	11.2908
DQ571213P	0.314279	0.65917	1.32704	up	Piwi-interacting RNA (piRNA)	Homo sapiens	DQ571213	29	AGGCAGGACTCAACTTCAGACCAGATTGA	9.57594	13.3637	3.26535	3.67356	8.50051	17.208	14.3826	8.24501	7.97803	12.5048	3.00507	3.82149	4.19411	3.02547	2.81971	3.95087
DQ594056P	0.187755	0.638548	1.44491	up	Piwi-interacting RNA (piRNA)	Homo sapiens	DQ594056	30	TTCAAGGTGACTGAGAGGTTTATTTTCATA	8.49681	14.6793	2.94234	3.47333	19.2595	19.7784	5	9.27282	11.2176	5	4.08429	4.00155	2.33414	3.1868	3.31123	2.329
DQ578043P	0.435681	0.714541	1.17473	up	Piwi-interacting RNA (piRNA)	Homo sapiens	DQ578043	32	TCTGGCGCGGGCCTCTGCCCAGCAATGGGGTC	11.5737	14.2638	3.56019	3.79253	16.4679	12.428	13.8954	11.8365	13.2864	9.59834	3.86597	3.36659	4.14501	3.53153	3.59208	3.55696
DQ577669P	0.0110684	0.638548	1.27425	up	Piwi-interacting RNA (piRNA)	Homo sapiens	DQ577669	30	TCTGAAAAGGAGGCACCTCGTGATGGCAGA	72.2265	102.022	6.19088	6.54053	115.198	129.968	60.8998	76.433	91.2302	49.0163	6.59532	6.71591	6.31035	6.17161	6.40691	5.99413
DQ572940P	0.700743	0.86077	1.12655	up	Piwi-interacting RNA (piRNA)	Homo sapiens	DQ572940	26	TCACAGATGGAACAATGGCAAGAGCA	15.0115	16.9906	3.81974	3.99165	11.3195	22.3213	17.331	9.3619	11.315	24.3577	3.3642	4.17156	4.43918	3.19928	3.32487	4.93506
DQ599401P	0.21031	0.638548	1.63897	up	Piwi-interacting RNA (piRNA)	Homo sapiens	DQ599401	29	TAAGGAGCATGTGACCTAGATCCCTTGAA	17.2956	30.3444	4.112	4.82479	31.1863	37.9504	21.8965	13.4331	15.1431	23.3107	4.76124	4.92307	4.79005	3.70591	3.77165	4.85844
DQ574623P	0.427581	0.710432	1.10982	up	Piwi-interacting RNA (piRNA)	Homo sapiens	DQ574623	30	TCCAGGAGCAAGTGAATAAAGGGGCTAAGG	62.2708	76.8085	6.01771	6.16803	57.5047	90.2024	82.7183	57.0048	61.0123	68.7954	5.60696	6.1761	6.72104	5.75633	5.82911	6.46768
DQ569934P	0.595783	0.807092	1.03173	up	Piwi-interacting RNA (piRNA)	Homo sapiens	DQ569934	31	AAACTGGTGGAGATGTGAACTGAGGCAGTGT	21.5347	24.4935	4.45309	4.49815	26.5997	30.8949	15.986	25.0533	24.6263	14.9246	4.52218	4.64314	4.32913	4.62124	4.52191	4.21612
DQ592414P	0.00175396	0.638548	1.16976	up	Piwi-interacting RNA (piRNA)	Homo sapiens	DQ592414	30	TGTTTCCTTGGGAGAGTCAAAGGAAGGTGT	286.502	373.372	8.21057	8.43678	423.473	442.956	253.686	314.612	324.813	220.08	8.45006	8.49437	8.36591	8.22476	8.25129	8.15565
DQ576160P	0.281155	0.64676	1.11702	up	Piwi-interacting RNA (piRNA)	Homo sapiens	DQ576160	31	TCCTCACTCTCACAACAGTGGCAATGGGGGC	97.0157	120.949	6.65899	6.81864	122.216	152.284	88.3476	102.044	102.066	86.9374	6.6863	6.95078	6.81884	6.6148	6.57405	6.7881
DQ583039P	0.470987	0.734367	1.14175	up	Piwi-interacting RNA (piRNA)	Homo sapiens	DQ583039	31	TGATTTATGCCATCAAGCTCCTCAGAGAAGG	29.3125	36.3635	4.93368	5.12493	41.0076	32.5474	35.5356	23.3458	29.885	34.7066	5.14321	4.71725	5.51434	4.52334	4.79867	5.47903
DQ570990P	0.274682	0.646586	1.39153	up	Piwi-interacting RNA (piRNA)	Homo sapiens	DQ570990	28	AGCCCGAAACAACCCAGCCGGAAGGGGT	43.0949	64.5403	5.45834	5.93501	63.9652	76.564	53.0916	29.4217	41.4158	58.4473	5.75468	5.93859	6.11177	4.84828	5.26627	6.26048
DQ594421P	0.53415	0.773411	1.08721	up	Piwi-interacting RNA (piRNA)	Homo sapiens	DQ594421	26	TTCCCATGGAGGCCAGATCCAGAGAC	69.3089	85.3766	6.1759	6.29653	115.717	82.0283	58.3842	75.58	72.6232	59.7236	6.60176	6.04414	6.24369	6.15709	6.08243	6.28817
DQ578075P	0.483305	0.741765	1.35232	up	Piwi-interacting RNA (piRNA)	Homo sapiens	DQ578075	29	TCTGGGCTGTGAAACAGAGGATCAAGGAT	14.19	19.1152	3.75446	4.18989	22.2635	18.9626	16.1196	7.54859	13.9111	21.1102	4.2761	3.95056	4.34301	2.89522	3.65545	4.7127
DQ570522P	0.135549	0.638548	1.30427	up	Piwi-interacting RNA (piRNA)	Homo sapiens	DQ570522	29	ACCTAGAGGCTGGGACCTAAGACTGGTGT	44.5868	64.6002	5.54781	5.93106	49.9316	77.7705	66.0984	41.4183	43.0594	49.2826	5.41193	5.96072	6.42053	5.31674	5.32265	6.00405
DQ580121P	0.580332	0.79711	1.08114	up	Piwi-interacting RNA (piRNA)	Homo sapiens	DQ580121	27	TGAGAACTTTTGCTAGGGCAGTGCAGA	17.5537	20.5929	4.15853	4.27108	13.8576	25.5786	22.3424	14.3288	16.9131	21.4191	3.62364	4.36927	4.82032	3.79626	3.94711	4.73221
DQ578351P	0.0470122	0.638548	1.41126	up	Piwi-interacting RNA (piRNA)	Homo sapiens	DQ578351	30	TCTTGCCTCAGCACCTAGGTAATCCTCCGC	11.354	17.0942	3.53886	4.03585	14.7191	18.5632	18.0002	10.0756	12.9035	11.0829	3.70086	3.91593	4.49074	3.30338	3.54249	3.77072
DQ586667P	0.785185	0.900992	1.08266	up	Piwi-interacting RNA (piRNA)	Homo sapiens	DQ586667	30	TGGAAGTGGATCTGCTTCCAAGGTCGGGAG	652.33	732.561	9.33583	9.45041	799.334	622.418	775.932	394.46	622.157	940.373	9.39336	9.03496	9.9229	8.54722	9.21085	10.2494
DQ590574P	0.0938918	0.638548	2.37566	up	Piwi-interacting RNA (piRNA)	Homo sapiens	DQ590574	29	TGGTTGAATGTGGAGTTGGTTCGTCTGGC	1819.82	4443.21	10.8241	12.0725	4959.19	5236.28	3134.17	1556.8	1473.99	2428.66	11.9486	12.2886	11.9802	10.458	10.4791	11.5353
DQ587335P	0.796632	0.906944	1.07113	up	Piwi-interacting RNA (piRNA)	Homo sapiens	DQ587335	30	TGGATGCACAGCAGGAGACACACAAGTCCC	1679.47	1842.92	10.6778	10.7769	1833.85	1658.52	2036.38	954.157	1872.95	2211.3	10.5145	10.4777	11.3386	9.76104	10.8491	11.4232
DQ598099P	0.194891	0.638548	2.32262	up	Piwi-interacting RNA (piRNA)	Homo sapiens	DQ598099	30	GGGACAGTGATTGGTGCCGAGAATGGGCCA	186.174	430.22	7.28801	8.50376	233.147	743.311	314.203	58.6157	175.156	324.751	7.58386	9.29339	8.63404	5.79221	7.38859	8.68324
DQ570630P	0.228492	0.638548	1.09463	up	Piwi-interacting RNA (piRNA)	Homo sapiens	DQ570630	28	ACTCAAGGAAGCAGGGATGGCGAGATTA	165.429	200.736	7.43697	7.56742	169.838	233.09	199.282	145.087	160.972	190.228	7.14386	7.54667	8.01172	7.1049	7.26521	7.94079
DQ597452P	0.574371	0.793315	1.04908	up	Piwi-interacting RNA (piRNA)	Homo sapiens	DQ597452	32	GCGGACCTGCCCAGAGCAGGGAGGTGTCGTGG	590.541	674.458	9.22259	9.29172	621.45	933.013	468.913	632.152	704.179	435.291	9.03496	9.63661	9.20357	9.15443	9.39755	9.11579
DQ588677P	0.148974	0.638548	3.83511	up	Piwi-interacting RNA (piRNA)	Homo sapiens	DQ588677	27	TGGGACTGTGCGCTGGACTTGGAGCCC	77.2179	502.944	6.20167	8.14093	713.504	750.127	45.2011	112.327	81.9181	37.4089	9.24871	9.30435	5.86974	6.76055	6.25321	5.59125
DQ583905P	0.458023	0.727894	1.31602	up	Piwi-interacting RNA (piRNA)	Homo sapiens	DQ583905	29	TGCATAGAAAGTGCTGGGTGAACATTGAT	6.24298	9.10389	2.68347	3.07966	6.36018	13.9448	7.00671	5	5.02158	8.70735	2.60765	3.52112	3.1102	2.32312	2.32296	3.40434
DQ596104P	0.0337232	0.638548	1.38672	up	Piwi-interacting RNA (piRNA)	Homo sapiens	DQ596104	32	GAAGAGCCTGTGATGGGCTATTCCAGGGATGT	16.8188	25.9152	4.11006	4.58173	27.0974	33.2298	17.4185	16.6869	19.4334	14.3363	4.55311	4.74602	4.44608	4.01968	4.16085	4.14964
DQ575316P	0.385496	0.685245	1.31209	up	Piwi-interacting RNA (piRNA)	Homo sapiens	DQ575316	31	TCCCATGGCCACCATGAGCTGCGTTGTTGGT	7.66226	11.0305	2.96011	3.35198	9.6388	16.3074	7.14534	7.01438	7.46406	8.50834	3.16037	3.74706	3.14849	2.7807	2.73303	3.36659
DQ588486P	0.714236	0.866933	1.11426	up	Piwi-interacting RNA (piRNA)	Homo sapiens	DQ588486	29	TGGGAAGACAAAAACATGTCGGAGACTGC	2509.91	2813.37	11.2549	11.411	3021.17	2728.98	2689.97	1454.83	3021.28	3053.61	11.2302	11.2738	11.7291	10.3351	11.5236	11.9062
DQ590522P	0.904103	0.960436	1.02371	up	Piwi-interacting RNA (piRNA)	Homo sapiens	DQ590522	28	TGGTTAATGAGAGCAAACGCTGTGGGCC	56.1251	58.8996	5.66916	5.70296	71.7587	73.6701	31.27	83.7717	61.1795	23.4241	5.90635	5.87379	5.32873	6.30493	5.83459	4.86795
DQ597749P	0.513885	0.759065	1.06903	up	Piwi-interacting RNA (piRNA)	Homo sapiens	DQ597749	29	GGACTCATTAAAGTAGACCGCAGGGGAGC	556.91	647.897	9.16874	9.26504	684.756	772.606	486.328	554.084	584.636	532.01	9.18568	9.3454	9.26405	8.98865	9.10619	9.41137
DQ590789P	0.163552	0.638548	1.52028	up	Piwi-interacting RNA (piRNA)	Homo sapiens	DQ590789	26	TGTAGAACTGGTAGGGCAGTATGGAA	28.0663	46.7126	4.81938	5.42371	32.5603	67.3557	40.2218	17.8323	28.0061	38.3605	4.82952	5.7383	5.70332	4.11836	4.71132	5.62845
DQ584723P	0.655688	0.837371	1.02743	up	Piwi-interacting RNA (piRNA)	Homo sapiens	DQ584723	31	TGCCCGCAAGGAGCTTACACATAAGCTGGGA	27.9641	31.5816	4.76546	4.8045	40.6356	37.4853	16.6239	35.0079	33.9546	14.9299	5.13198	4.89911	4.38242	5.083	4.99513	4.21827
DQ585559P	0.899281	0.95703	1.03098	up	Piwi-interacting RNA (piRNA)	Homo sapiens	DQ585559	28	TGCTAGAGACGATGGAAGGTCAAGGGAG	1019.82	1037.51	9.92815	9.97217	928.397	946.141	1238	541.93	1038.14	1479.39	9.62602	9.66138	10.6291	8.96816	9.95553	10.8608
DQ591460P	0.723803	0.872313	1.02622	up	Piwi-interacting RNA (piRNA)	Homo sapiens	DQ591460	31	TGTGAGATGGAGCAAGATGAAGGCCACATGT	21.5542	23.962	4.48565	4.52299	21.3904	25.8658	24.6297	19.8316	23.2782	21.5527	4.22092	4.38504	4.96302	4.27585	4.43918	4.74193
DQ587282P	0.939471	0.976497	1.01003	up	Piwi-interacting RNA (piRNA)	Homo sapiens	DQ587282	30	TGGATCCGCAGTGCCTGGATGGAACCTGGC	16.1935	17.8965	4.06439	4.07879	15.5272	23.6689	14.4934	16.1441	16.5314	15.9049	3.77499	4.25966	4.20171	3.96996	3.91331	4.3099
DQ570326P	0.376038	0.679888	1.97186	up	Piwi-interacting RNA (piRNA)	Homo sapiens	DQ570326	29	ACAGCAGTTGAACATGGGTCAGTCGGTCC	2085.81	5710.9	11.0714	12.051	11271.1	1756.24	4105.4	1846.88	2227.67	2182.87	13.16	10.5714	12.4215	10.6917	11.1078	11.4148
DQ591904P	0.851732	0.932916	1.03061	up	Piwi-interacting RNA (piRNA)	Homo sapiens	DQ591904	31	TGTGGGCAGAAAACAATCTGGTGTCACAGGC	15.5605	17.7112	4.00492	4.04842	13.3189	24.6761	15.1388	14.6979	16.2001	15.7837	3.57148	4.31668	4.2571	3.83214	3.88255	4.30006
DQ579104P	0.14519	0.638548	1.16297	up	Piwi-interacting RNA (piRNA)	Homo sapiens	DQ579104	29	TGAAGGTATCTGAGATTGCAGGGAAAGAA	23.9007	30.0352	4.6357	4.85351	30.5369	31.7791	27.7897	20.5582	25.7362	25.4077	4.73104	4.68064	5.14885	4.32913	4.58326	4.99472
DQ595781P	0.472997	0.735319	1.18516	up	Piwi-interacting RNA (piRNA)	Homo sapiens	DQ595781	30	TTTCCGCTGATGACTTATGATGGTCTGTTT	11.0717	15.9353	3.30159	3.54667	24.24	18.5657	5	12.4881	15.642	5.08516	4.38938	3.9165	2.33414	3.60169	3.82662	2.47647
DQ579298P	0.256001	0.639252	1.38282	up	Piwi-interacting RNA (piRNA)	Homo sapiens	DQ579298	27	TGACAAAGAAAAGAAGGAACAATGGTC	59.4487	86.0331	5.88091	6.34853	91.0694	82.9773	84.0526	39.3226	52.1126	86.9108	6.23582	6.06549	6.74426	5.25059	5.6045	6.78765
DQ572558P	0.0925969	0.638548	1.3818	up	Piwi-interacting RNA (piRNA)	Homo sapiens	DQ572558	28	TCAAAGAACTCAATAAGGGTGGAAGCGA	114.171	180.033	6.8717	7.33825	182.006	248.525	109.569	95.3487	151.886	95.278	7.24194	7.6488	7.124	6.51628	7.17152	6.9273
DQ582543P	0.251117	0.639252	1.42384	up	Piwi-interacting RNA (piRNA)	Homo sapiens	DQ582543	30	CATGCGTGTCCGTGTGTGTGTGTGCATGAA	632.72	1017.13	9.34228	9.85206	843.64	1525.14	682.611	752.996	631.683	513.482	9.48279	10.3578	9.71564	9.43786	9.23713	9.35183
DQ593733P	0.7797	0.898994	1.02047	up	Piwi-interacting RNA (piRNA)	Homo sapiens	DQ593733	27	CTGCAAAACAGAGGCTGATGGATCTGA	10.193	10.7183	3.37136	3.40059	8.00042	11.6495	12.5049	8.27521	11.0716	11.2321	2.92602	3.28257	3.99318	3.03244	3.29196	3.78968
DQ571149P	0.528236	0.769925	1.03006	up	Piwi-interacting RNA (piRNA)	Homo sapiens	DQ571149	32	AGGAGATGAGACCCAGGGAATAGTAGTGTCAA	52.8219	61.0554	5.77069	5.81342	67.8166	75.4208	39.9288	57.6529	59.2767	41.5362	5.83749	5.91408	5.68869	5.76854	5.78932	5.75421
DQ581876P	0.201568	0.638548	1.23751	up	Piwi-interacting RNA (piRNA)	Homo sapiens	DQ581876	29	TGATGGTGACCTGGAAGGCAGATGGTACC	38.9955	53.2099	5.35184	5.65928	57.4182	55.6762	46.5355	33.3293	38.1648	45.4924	5.60274	5.46392	5.91117	5.01525	5.14885	5.89141
DQ582303P	0.417013	0.70397	1.34443	up	Piwi-interacting RNA (piRNA)	Homo sapiens	DQ582303	28	CAGCAGTTGGGGTCTGGTCAGCAGGGGT	53014.3	63953.1	15.4317	15.8587	26815.5	90430.4	74613.5	29271.6	46991.7	82779.5	14.3846	16.3505	16.8409	14.3419	15.083	16.8701
DQ588489P	0.172782	0.638548	1.8079	up	Piwi-interacting RNA (piRNA)	Homo sapiens	DQ588489	28	TGGGAAGAGAGAGCAAGGAGCTGGAGGG	14799.8	23097.9	13.7741	14.6284	23716.3	26510.3	19067	9894.45	14519.4	19985.4	14.2485	14.7566	14.8801	12.9844	13.4914	14.8465
DQ594980P	0.416084	0.703942	1.21999	up	Piwi-interacting RNA (piRNA)	Homo sapiens	DQ594980	28	TTGATGATGAGAGGACTTAGCACACGGC	19.9882	26.9312	4.35828	4.64515	27.9715	34.0122	18.8099	16.4418	20.6128	22.91	4.60651	4.77466	4.55428	3.99827	4.24706	4.82952
DQ590729P	0.179538	0.638548	1.22994	up	Piwi-interacting RNA (piRNA)	Homo sapiens	DQ590729	29	TGTACAGGCAGAAGTCTACTGCAGGGGCA	54.724	73.0695	5.81467	6.11325	60.8927	87.1608	71.1549	42.5583	51.7429	69.871	5.68463	6.1327	6.52244	5.3593	5.59373	6.49099
DQ582897P	0.931453	0.973542	1.0179	up	Piwi-interacting RNA (piRNA)	Homo sapiens	DQ582897	32	CCCATCTGGTGACCCCACCATGCGGCCTTTGC	16.2059	16.9496	4.00428	4.02988	17.933	18.2306	14.6853	22.2099	15.2129	11.1949	3.98165	3.88941	4.21858	4.44944	3.77735	3.78606
DQ571267P	0.588162	0.802061	1.08128	up	Piwi-interacting RNA (piRNA)	Homo sapiens	DQ571267	29	AGGCTTACAAAAGGGAATAGTTTCAGGAG	204.726	254.875	7.74653	7.85927	280.057	325.434	159.133	198.508	226.55	189.119	7.84364	8.04478	7.6894	7.56984	7.74076	7.929
DQ594339P	0.159776	0.638548	1.08071	up	Piwi-interacting RNA (piRNA)	Homo sapiens	DQ594339	29	TTCCAGAGGAGTCGCCTGCATGTGCTGCT	37.4411	44.9141	5.153	5.26499	57.4384	56.5502	20.7536	50.2331	43.7777	18.3124	5.6045	5.48956	4.7009	5.58976	5.3562	4.51306
DQ584106P	0.444061	0.718446	1.39962	up	Piwi-interacting RNA (piRNA)	Homo sapiens	DQ584106	30	TGCCAAAGGAATCAATGTGAGCTAGGATGC	9.11241	13.2987	3.14536	3.63039	18.5568	12.3875	8.95167	5.92259	13.0476	8.36702	4.03255	3.36113	3.49749	2.54304	3.55771	3.33532
DQ598764P	0.45079	0.722663	1.5778	up	Piwi-interacting RNA (piRNA)	Homo sapiens	DQ598764	28	TAAAATGCCCGTGATTGGTAGAGTCTGC	52.0598	78.6549	5.537	6.19492	88.7324	90.8095	56.4227	22.3933	41.8707	91.9156	6.20391	6.18441	6.19642	4.45869	5.28492	6.86739
DQ573804P	0.34935	0.671627	1.35599	up	Piwi-interacting RNA (piRNA)	Homo sapiens	DQ573804	32	TCATCTAGGCACACATACAAGGCAGCAAGAGG	61.7574	77.1155	5.68784	6.12719	72.6907	53.393	105.263	31.0653	30.9957	123.211	5.92177	5.40306	7.05674	4.92052	4.84769	7.29532
DQ588408P	0.466729	0.732198	1.02858	up	Piwi-interacting RNA (piRNA)	Homo sapiens	DQ588408	28	TGGGAACGAGAAGACACTCGTGGAGGCG	218.588	253.293	7.7974	7.83805	287.579	325.382	146.917	250.187	254.281	151.296	7.88965	8.04254	7.58197	7.88253	7.91168	7.598
DQ587660P	0.119782	0.638548	1.22103	up	Piwi-interacting RNA (piRNA)	Homo sapiens	DQ587660	31	TGGCAGGTTCCCTCCGCCTAGGGTGGAAAGC	26.7794	36.1197	4.79304	5.08113	36.3249	44.5821	27.452	22.5089	32.5517	25.2776	4.96955	5.14665	5.1272	4.46682	4.92538	4.98691
DQ580778P	0.259285	0.639421	1.10164	up	Piwi-interacting RNA (piRNA)	Homo sapiens	DQ580778	29	TGAGCTTTGCGTGAAGGCGGAAGGTGCTA	48.0156	58.3345	5.65731	5.79696	53.1516	64.4334	57.4186	46.2219	51.7312	46.0937	5.49124	5.6774	6.22224	5.47132	5.59326	5.90733
DQ589189P	0.675388	0.847499	1.03237	up	Piwi-interacting RNA (piRNA)	Homo sapiens	DQ589189	31	TGGGCTTAGGAGAAGCGGCCGATGGTCCCGA	77.1014	88.8696	6.3211	6.36706	87.9345	113.191	65.4832	81.8954	83.4143	65.9944	6.1868	6.50609	6.40829	6.2761	6.27771	6.40949
DQ588702P	0.164622	0.638548	1.20189	up	Piwi-interacting RNA (piRNA)	Homo sapiens	DQ588702	30	TGGGAGAGCGCGCGCCTGATGGTGGTACGG	37767.3	38643.8	14.9923	15.2576	51875.6	44115.6	19940.1	45672	46966.9	20663.1	15.2609	15.5489	14.9628	14.9858	15.0749	14.9161
DQ592339P	0.482641	0.741703	1.08553	up	Piwi-interacting RNA (piRNA)	Homo sapiens	DQ592339	29	TGTTGGAGGATGATAGGGAACATGTTGGT	13.7374	16.7107	3.70876	3.82715	19.8858	23.1714	7.075	13.7322	19.81	7.67006	4.12589	4.22479	3.13078	3.73787	4.18642	3.20199
DQ588234P	0.514047	0.759065	1.21366	up	Piwi-interacting RNA (piRNA)	Homo sapiens	DQ588234	29	TGGCTTCCATTGTCTTTGTGTGTGTGTGT	272.728	370.707	8.03755	8.31691	313.972	606.46	191.688	364.558	316.666	136.959	8.01987	8.98229	7.94857	8.4344	8.22358	7.45467
DQ579411P	0.0703619	0.638548	1.08698	up	Piwi-interacting RNA (piRNA)	Homo sapiens	DQ579411	29	TGACACGTGTGTGCATTTTTCTGTGTGTT	14.0058	16.4885	3.71115	3.83148	22.2753	19.7383	7.45196	18.1209	16.8786	7.01783	4.27694	3.9992	3.21829	4.14195	3.94322	3.04828
DQ571446P	0.481474	0.740755	1.14428	up	Piwi-interacting RNA (piRNA)	Homo sapiens	DQ571446	26	AGTCATAAAAGATGTTGGCAAGGAAG	18.9803	24.0489	4.28563	4.48007	30.4164	25.379	16.3515	17.4466	23.6049	15.8895	4.72303	4.35799	4.35918	4.08429	4.46416	4.30844
DQ578077P	0.121038	0.638548	1.11941	up	Piwi-interacting RNA (piRNA)	Homo sapiens	DQ578077	30	TCTGGGGCCTAATGAGAATGAAACACAGGG	28.8263	35.2052	4.91622	5.07896	32.915	38.4852	34.2153	24.4577	28.9384	33.0829	4.84303	4.94199	5.45187	4.58429	4.7581	5.40629
DQ585774P	0.228934	0.638548	1.64003	up	Piwi-interacting RNA (piRNA)	Homo sapiens	DQ585774	31	TGCTCTACGACACAGAGCCGGGCAGGTACCT	15.1837	25.8234	3.84282	4.55655	18.5823	38.0116	20.8762	7.92071	14.7434	22.887	4.03632	4.92391	4.70941	2.96424	3.73761	4.82661
DQ585802P	0.533916	0.773411	1.11057	up	Piwi-interacting RNA (piRNA)	Homo sapiens	DQ585802	28	TGCTCTGGATTAGGCTTTGGCTTTAGGG	59.0904	68.4657	5.86795	6.01924	59.5842	71.4165	74.3966	44.2726	44.4763	88.5224	5.65434	5.82856	6.57484	5.41635	5.37697	6.81052
DQ589203P	0.84512	0.930873	1.05305	up	Piwi-interacting RNA (piRNA)	Homo sapiens	DQ589203	28	TGGGCTTGGAGTCAAGGTGTCCCAGGTC	18.1543	21.0966	4.21791	4.29249	19.8593	28.9385	14.492	20.266	15.4858	18.711	4.1239	4.55219	4.20139	4.30407	3.81099	4.53867
DQ571920P	0.528725	0.770426	1.25663	up	Piwi-interacting RNA (piRNA)	Homo sapiens	DQ571920	30	TAGTGCCTGGCCCCGCTTACTGATGCCACA	17.2131	20.9491	3.99751	4.32707	21.0074	18.0386	23.8013	8.09225	16.0801	27.4671	4.19091	3.8764	4.91392	2.99794	3.87123	5.12336
DQ583296P	0.495352	0.750015	1.1741	up	Piwi-interacting RNA (piRNA)	Homo sapiens	DQ583296	26	TGCAATAAGGCAGAGGGTCTAATTGA	104.675	132.914	6.72853	6.96008	121.862	170.604	106.277	74.362	107.245	132.417	6.68029	7.13046	7.06949	6.13405	6.65487	7.39667
DQ571767P	0.686733	0.853965	1.07643	up	Piwi-interacting RNA (piRNA)	Homo sapiens	DQ571767	26	ATGTCCATCACAGTCATGCTAGGGGA	22.6652	24.6541	4.05138	4.15763	36.0598	31.9802	5.92225	29.0695	33.926	5	4.96302	4.69324	2.81664	4.83171	4.99342	2.329
DQ584996P	0.636936	0.827516	1.15038	up	Piwi-interacting RNA (piRNA)	Homo sapiens	DQ584996	30	TGCCTGAAAACAGGGCACATCGCAGGTGGT	90.1213	116.633	6.43373	6.63584	50.4737	175.816	123.608	50.0181	80.6655	139.68	5.43277	7.16766	7.30707	5.58096	6.23226	7.48796
DQ597477P	0.304526	0.656278	1.08593	up	Piwi-interacting RNA (piRNA)	Homo sapiens	DQ597477	30	GCGTGGGAACGAGAAGACACTCGTGGAGGC	94592.2	92692.8	16.4151	16.5341	110769	104296	63013.3	103248	112419	68109.6	16.3505	16.6327	16.6189	16.0837	16.5088	16.6529
DQ577974P	0.943151	0.977449	1.00736	up	Piwi-interacting RNA (piRNA)	Homo sapiens	DQ577974	30	TCTGCTGGTGACACCCAGGCAAATAGGGTC	43.1563	49.7078	5.49076	5.50135	53.5228	64.2969	31.3036	42.7875	49.4736	37.2077	5.49963	5.67471	5.32969	5.36372	5.52668	5.58188
DQ582690P	0.389588	0.687144	1.16963	up	Piwi-interacting RNA (piRNA)	Homo sapiens	DQ582690	26	CCAGAAGGTGGAGAGGAATGGATGCC	415.083	535.732	8.751	8.97706	424.945	588.151	594.101	404.53	344.994	495.726	8.45546	8.93636	9.53935	8.58845	8.35084	9.31372
DQ582426P	0.777103	0.897761	1.01733	up	Piwi-interacting RNA (piRNA)	Homo sapiens	DQ582426	30	CAGGCTAATGGGAAACGGAGCAACCACATG	114.931	129.056	6.87546	6.90025	160.182	138.504	88.4808	137.299	128.306	79.1876	7.06125	6.81775	6.82175	7.03333	6.9273	6.66574
DQ597050P	0.028104	0.638548	2.33293	up	Piwi-interacting RNA (piRNA)	Homo sapiens	DQ597050	30	GCACCTATTGGTCTCAGGTGAAATGGTGTC	10.5137	27.8555	3.37282	4.59497	43.186	26.1514	14.2291	12.1913	12.1455	7.20432	5.20787	4.40141	4.17562	3.57355	3.44884	3.09607
DQ596164P	0.941365	0.976895	1.01987	up	Piwi-interacting RNA (piRNA)	Homo sapiens	DQ596164	30	GAAGTTAGGAAGGGCTGTCTGGTCCTCACA	28.8672	32.8303	4.91376	4.94215	22.4423	39.8133	36.2353	31.4296	24.7766	30.3953	4.28791	4.99292	5.54561	4.93426	4.53233	5.27468
DQ590479P	0.605667	0.812577	1.11636	up	Piwi-interacting RNA (piRNA)	Homo sapiens	DQ590479	30	TGGTGTGTGGACCAGGGTGTGTTTATTTCC	21.9189	25.2633	4.39401	4.55281	27.1882	31.211	17.3907	27.8617	26.77	11.1251	4.55931	4.65612	4.443	4.76323	4.6427	3.77612
DQ588701P	0.138708	0.638548	1.20929	up	Piwi-interacting RNA (piRNA)	Homo sapiens	DQ588701	28	TGGGAGAGCGCGCGCCTGATGGTGGTAC	37557.3	38588.6	14.9731	15.2473	51873	43824.6	20068.3	46066.4	46355.4	20250.1	15.2366	15.532	14.9734	15.0088	15.0406	14.87
DQ574236P	0.631708	0.824777	1.10127	up	Piwi-interacting RNA (piRNA)	Homo sapiens	DQ574236	31	TCCAATGTGGAGAGTGCCCTGAAATTCTGGA	55.4536	72.0246	5.84428	5.98345	69.5829	107.508	38.9828	47.0983	69.763	49.4994	5.86731	6.43132	5.65171	5.50014	6.02388	6.00882
DQ583647P	0.0218134	0.638548	1.35832	up	Piwi-interacting RNA (piRNA)	Homo sapiens	DQ583647	30	TGCAGCAAGAAAGACCTGAGGCAGGTGCAG	144.836	215.922	7.24112	7.68295	192.374	236.097	219.294	123.452	135.77	175.286	7.31895	7.56984	8.16005	6.88477	7.00947	7.82912
DQ592087P	0.699036	0.860408	1.11792	up	Piwi-interacting RNA (piRNA)	Homo sapiens	DQ592087	29	TGTGTGTGCACATGTGAGTGTGAGTGTGT	170.401	218.219	7.47677	7.63759	146.309	310.229	198.118	189.234	171.366	150.602	6.93538	7.98054	7.99684	7.48395	7.35521	7.59115
DQ576980P	0.741922	0.880807	1.04052	up	Piwi-interacting RNA (piRNA)	Homo sapiens	DQ576980	31	TCGGATACGTGCAAGGTCGCTGAGGCAGTGC	12.0241	13.5014	3.62118	3.67849	9.449	18.8596	12.1955	10.4637	13.7679	11.8408	3.13254	3.94456	3.95838	3.35321	3.64299	3.86735
DQ573406P	0.13045	0.638548	1.36307	up	Piwi-interacting RNA (piRNA)	Homo sapiens	DQ573406	30	TCAGAGGTCAGAACTGAGGAGGGAAGTGGT	643.933	924.027	9.36323	9.81009	891.57	1015.57	864.936	558.459	579.371	793.967	9.57691	9.76385	10.0895	9.00089	9.09158	9.99722
DQ592376P	0.179839	0.638548	1.10387	up	Piwi-interacting RNA (piRNA)	Homo sapiens	DQ592376	29	TGTTGTCGCAGGGCCAGGTTCTGCACATC	24.3035	29.5639	4.65577	4.79834	27.1191	37.1779	24.3949	20.4206	27.9955	24.4944	4.55494	4.89239	4.94768	4.31591	4.70941	4.94199
DQ582082P	0.574616	0.793334	1.18094	up	Piwi-interacting RNA (piRNA)	Homo sapiens	DQ582082	30	CACCCAGAAAAGTGATGCCCCTGGAAGGAC	19.7213	25.7587	4.3035	4.54344	16.0582	37.8344	23.3834	14.6091	17.1756	27.3793	3.82311	4.91841	4.88879	3.82552	3.96838	5.1166
DQ583052P	0.73305	0.875866	1.09656	up	Piwi-interacting RNA (piRNA)	Homo sapiens	DQ583052	28	TGATTTGCCAGCAGCAGAGACCAACACT	174.995	213.203	7.49092	7.6239	293.248	159.96	186.401	147.783	145.783	231.418	7.92474	7.04213	7.90483	7.12869	7.11443	8.22965
DQ580300P	0.227219	0.638548	1.21352	up	Piwi-interacting RNA (piRNA)	Homo sapiens	DQ580300	27	TGAGACTGACCAAGCTGCAGCAGGAGC	15.6085	20.8349	4.00246	4.28167	25.7059	22.2003	14.5985	15.1778	17.3079	14.3397	4.47163	4.1612	4.21217	3.87523	3.9822	4.14996
DQ601504P	0.0710439	0.638548	1.29323	up	Piwi-interacting RNA (piRNA)	Homo sapiens	DQ601504	28	TAGGAGGTCCTGGAGACACGTGCTCATT	47624.8	52347.9	15.3505	15.7214	67337.6	57989.2	31717	54219.6	58905.1	29749.6	15.6467	15.8828	15.6348	15.1691	15.4094	15.4729
DQ595479P	0.0268554	0.638548	1.2368	up	Piwi-interacting RNA (piRNA)	Homo sapiens	DQ595479	28	TTGGTCAATGAGAAAGTCCTAGGGGTGG	21.7565	29.8543	4.4901	4.79672	26.9599	39.757	22.846	20.2869	25.7456	19.2371	4.54705	4.99175	4.85136	4.30547	4.58392	4.58092
DQ572374P	0.487581	0.745012	1.26572	up	Piwi-interacting RNA (piRNA)	Homo sapiens	DQ572374	26	TATGTGCACTGGGCTCTGACTCCCGC	14.8236	18.6613	3.8156	4.15557	17.012	22.1298	16.842	8.89717	12.1375	23.4361	3.90598	4.15649	4.40423	3.12993	3.44784	4.86904
DQ586545P	0.366159	0.67528	1.47168	up	Piwi-interacting RNA (piRNA)	Homo sapiens	DQ586545	26	TGGAACTGGAGACCTGGGGAGGAGCC	16411.2	20524.1	13.9072	14.4647	23653.8	22510.2	15408.2	10107.4	17260.2	21866.1	14.2417	14.5693	14.583	13.0278	13.731	14.9628
DQ600988P	0.558671	0.785901	1.16263	up	Piwi-interacting RNA (piRNA)	Homo sapiens	DQ600988	27	TAGAGGATTCTATGGCAGGACCAGAAC	37.9062	46.8801	5.26583	5.48322	47.6095	51.6054	41.4256	26.7581	32.8556	54.1049	5.34068	5.35799	5.75098	4.71054	4.9404	6.14653
DQ596721P	0.0124987	0.638548	1.10596	up	Piwi-interacting RNA (piRNA)	Homo sapiens	DQ596721	28	GAGGCCGTTGGTGCTGGTGAAGAGCTGC	122.434	148.977	6.99661	7.14192	176.612	141.302	129.018	136.985	111.032	119.284	7.20382	6.8488	7.37313	7.03034	6.70304	7.25646
DQ585349P	0.98802	0.995433	1.00156	up	Piwi-interacting RNA (piRNA)	Homo sapiens	DQ585349	29	TGCGGGTGCGTGTGAGCGTGTGTCTCTCC	129.922	142.097	7.04533	7.04758	148.781	174.602	102.908	152.34	149.913	87.5135	6.95731	7.15722	7.02821	7.18522	7.155	6.79576
DQ576491P	0.409385	0.699342	1.23474	up	Piwi-interacting RNA (piRNA)	Homo sapiens	DQ576491	28	TCCTGGGCTGGGCCCGCGGTGTCTCGTC	20.3406	29.1754	4.36897	4.67318	21.5818	47.0676	18.8769	22.8392	24.0492	14.1334	4.2316	5.23032	4.55762	4.48781	4.49235	4.12676
DQ583014P	0.139611	0.638548	1.21843	up	Piwi-interacting RNA (piRNA)	Homo sapiens	DQ583014	30	TGATTGGGGCCTGGAGCAGAAGCTATGGGA	88.4185	119.11	6.51257	6.7976	98.0645	149.345	109.921	81.5868	92.951	90.7178	6.34576	6.91986	7.12717	6.26806	6.42862	6.84104
DQ597817P	0.601647	0.810688	1.15017	up	Piwi-interacting RNA (piRNA)	Homo sapiens	DQ597817	29	GGATGTAGAATAGTTCCCGCTGCCTAGGA	11.5357	14.7727	3.5382	3.74005	7.30573	20.5678	16.4446	9.12016	11.0245	14.4624	2.79616	4.05799	4.36601	3.16235	3.28571	4.16655
DQ573681P	0.0945767	0.638548	1.5284	up	Piwi-interacting RNA (piRNA)	Homo sapiens	DQ573681	30	TCAGTGAGGTGATGATGCCAAGGATCGAGC	12.1807	19.6169	3.59824	4.21026	16.3821	25.7094	16.7591	7.77593	14.2602	14.5059	3.85493	4.37603	4.39983	2.93509	3.68891	4.17073
DQ588172P	0.88833	0.951675	1.03902	up	Piwi-interacting RNA (piRNA)	Homo sapiens	DQ588172	29	TGGCTGCGATTTTCAGGGAACAAGGGAGA	2067.37	2169.16	10.9731	11.0283	2246.09	2103.56	2157.83	1188.97	2056.45	2956.71	10.8132	10.8608	11.411	10.0804	11.0106	11.8283
DQ586012P	0.75055	0.886184	1.0237	up	Piwi-interacting RNA (piRNA)	Homo sapiens	DQ586012	28	TGCTGCTGGTCAAACTCGAGGCTGACGC	14.3037	15.7978	3.84812	3.88192	14.2228	21.8915	11.2792	14.444	17.8285	10.6387	3.65626	4.14501	3.84448	3.80779	4.02591	3.71067
DQ570292P	0.69718	0.859124	1.13119	up	Piwi-interacting RNA (piRNA)	Homo sapiens	DQ570292	30	ACACTGTCAGAGAGGGTATGTCTTCCTTGT	13.516	17.6295	3.7588	3.93664	18.0553	26.4977	8.33542	9.66927	18.1448	12.7339	3.99236	4.42488	3.39267	3.24753	4.05222	3.97664
DQ575881P	0.227683	0.638548	1.13445	up	Piwi-interacting RNA (piRNA)	Homo sapiens	DQ575881	30	TCCGTAGTGTAGTGGTTATCACGTTCGCCT	1504.05	1838.63	10.5251	10.7071	2627.39	1511.98	1376.51	2255.51	1047.46	1209.2	11.0089	10.3401	10.7724	10.995	9.9626	10.6177
DQ593532P	0.256847	0.639361	1.29695	up	Piwi-interacting RNA (piRNA)	Homo sapiens	DQ593532	27	CTCAAAGTTACCTGGGGCATGATGGGA	191.076	277.721	7.6394	8.01453	254.197	354.281	224.685	150.949	183.869	238.409	7.70943	8.13843	8.19572	7.17207	7.45536	8.29078
DQ570501P	0.131645	0.638548	1.38193	up	Piwi-interacting RNA (piRNA)	Homo sapiens	DQ570501	29	ACCGAAGGGAAGGAGGCGAGGTCCAGAGC	8152.58	10594.7	12.967	13.4337	11830.5	12134.1	7819.51	7490.22	9262	7705.53	13.2359	13.5432	13.522	12.5963	12.8729	13.4318
DQ585337P	0.285478	0.647972	1.14737	up	Piwi-interacting RNA (piRNA)	Homo sapiens	DQ585337	29	TGCGGCAGGATGAGCCCCAGGATAACCTC	24.6473	31.4079	4.68854	4.88688	23.7391	39.7485	30.7362	21.5143	25.1413	27.2864	4.36338	4.99119	5.30606	4.40141	4.55358	5.11064
DQ587650P	0.124097	0.638548	1.20093	up	Piwi-interacting RNA (piRNA)	Homo sapiens	DQ587650	26	TGGCAGGGCCAGAGAGGCAGCATGGT	799.429	1041.17	9.7072	9.97135	932.431	1252.61	938.472	747.777	808.499	842.012	9.6382	10.071	10.2048	9.42267	9.60942	10.0895
DQ582798P	0.965379	0.987038	1.00748	up	Piwi-interacting RNA (piRNA)	Homo sapiens	DQ582798	27	CCCAAGGTCACACAGCCAGTAACCTGC	118.051	128.472	6.9189	6.92966	142.921	116.341	126.155	90.9962	110.72	152.437	6.89748	6.55611	7.33539	6.4539	6.69818	7.60463
DQ586095P	0.267864	0.643866	1.19001	up	Piwi-interacting RNA (piRNA)	Homo sapiens	DQ586095	31	TGCTGGTGTCCAACCCACAGAGAGGCTGTGC	23.2687	31.1566	4.60802	4.85899	29.6096	40.5913	23.2691	22.045	23.7656	23.9956	4.67835	5.01881	4.87981	4.43893	4.47626	4.90887
DQ587470P	0.465407	0.731478	1.21538	up	Piwi-interacting RNA (piRNA)	Homo sapiens	DQ587470	30	TGGCAAATCACTGGTGTAAGTCCAAGAGTC	66.989	86.8611	6.07487	6.35628	93.8653	94.5709	72.1471	54.7693	53.3838	92.8139	6.28603	6.24264	6.54016	5.70689	5.63013	6.88759
DQ596101P	0.130278	0.638548	2.51694	up	Piwi-interacting RNA (piRNA)	Homo sapiens	DQ596101	26	GAAGAGAGAGGAAATGTGTGCAGAGA	2779.93	6470.8	11.365	12.6967	6705.08	7726.99	4980.31	1538.88	2431.2	4369.71	12.4399	12.9132	12.7368	10.439	11.1946	12.4614
DQ573272P	0.332368	0.663858	1.56475	up	Piwi-interacting RNA (piRNA)	Homo sapiens	DQ573272	30	TCACTGTGTTTGAGGAACTGTGGGCCAGCT	10.7731	18.7239	3.42057	4.0665	16.1489	29.0038	11.0189	7.93693	10.1447	14.2376	3.83114	4.55593	3.81244	2.96777	3.15686	4.13707
DQ582532P	0.881073	0.948516	1.04057	up	Piwi-interacting RNA (piRNA)	Homo sapiens	DQ582532	28	CATGAAATGAAGAAGACCTACTTGGAGC	10.8255	13.408	3.44134	3.4987	17.8496	16.6896	5.68481	11.0545	13.0606	8.36134	3.97532	3.77973	2.74106	3.43041	3.55891	3.33469
DQ595496P	0.0940838	0.638548	1.6012	up	Piwi-interacting RNA (piRNA)	Homo sapiens	DQ595496	32	TTGGTCTTGGGTAATGCAACCATAGGGCAGGT	16.7142	30.7294	4.08948	4.76863	22.351	48.5039	21.3333	16.6501	20.482	13.0105	4.28124	5.2718	4.75286	4.0173	4.23715	4.01398
DQ578532P	0.96607	0.987256	1.00353	up	Piwi-interacting RNA (piRNA)	Homo sapiens	DQ578532	28	TGAAAATGAAGAGATGGTGACACGTGTC	33.8981	38.3361	4.82926	4.83434	54.7967	50.4086	9.80288	42.4196	49.2959	9.97889	5.53139	5.33351	3.63813	5.35518	5.5217	3.61091
DQ571562P	0.0633987	0.638548	1.15508	up	Piwi-interacting RNA (piRNA)	Homo sapiens	DQ571562	31	ATCCAAATGTGACTGAGAGGTGGCTTCTGGG	40.9415	52.7402	5.42294	5.63093	45.1203	67.5923	45.5081	34.8732	46.3904	41.5607	5.27004	5.74415	5.8786	5.07844	5.43373	5.75665
DQ589249P	0.799924	0.908558	1.01568	up	Piwi-interacting RNA (piRNA)	Homo sapiens	DQ589249	26	TGGGGACCAGAAAACGCTGATGGAAG	83.6086	94.0411	6.4363	6.45875	94.1661	117.03	70.9272	89.4394	94.1738	67.2125	6.29086	6.5672	6.51819	6.42289	6.45217	6.43382
DQ581991P	0.519023	0.762594	1.10146	up	Piwi-interacting RNA (piRNA)	Homo sapiens	DQ581991	30	CACAGAAGCAGGCTGGAACTTGGTTGGTAT	19.547	23.5854	4.30859	4.44801	18.1146	32.9941	19.6475	14.0257	21.837	22.7782	3.99645	4.73439	4.6132	3.76741	4.33835	4.82001
DQ583256P	0.204873	0.638548	1.34421	up	Piwi-interacting RNA (piRNA)	Homo sapiens	DQ583256	27	TGCAAGGGCACATGCCGAGAGGGCAGT	210.252	327.405	7.7197	8.14646	201.638	555.355	225.222	124.015	280.228	226.512	7.38715	8.84905	8.20318	6.89112	8.06282	8.20515
DQ588625P	0.173762	0.638548	1.10812	up	Piwi-interacting RNA (piRNA)	Homo sapiens	DQ588625	29	TGGGACACATTGGAAGAATTGTCTTGGGC	62.0076	76.3722	6.01983	6.16794	67.5002	97.7039	63.9125	58.2258	68.9238	58.8731	5.83086	6.29086	6.38212	5.78156	6.00405	6.27389
DQ593685P	0.0506817	0.638548	1.25141	up	Piwi-interacting RNA (piRNA)	Homo sapiens	DQ593685	31	CTGACAACGACTCTATGGGGGCATCAGCATA	88.5099	119.975	6.50073	6.82428	127.763	94.1338	138.029	84.2609	71.8081	109.461	6.74815	6.23905	7.48564	6.31705	6.06168	7.12346
DQ578120P	0.357457	0.673901	1.47146	up	Piwi-interacting RNA (piRNA)	Homo sapiens	DQ578120	29	TCTGTAATAAAAAGGAAAAGGAAAGGTTG	162.707	257.041	7.35171	7.90896	306.559	270.916	193.647	105.275	146.858	235.988	7.98875	7.77333	7.9648	6.66506	7.1283	8.26177
DQ585054P	0.232949	0.638548	1.48719	up	Piwi-interacting RNA (piRNA)	Homo sapiens	DQ585054	31	TGCCTGCAAGTGAAGCAGAATGACTACGTGC	12.9181	21.7048	3.72914	4.30173	27.749	25.0463	12.3189	12.9133	12.2007	13.6404	4.59403	4.33483	3.97633	3.65082	3.4566	4.08001
DQ590584P	0.145356	0.638548	1.5733	up	Piwi-interacting RNA (piRNA)	Homo sapiens	DQ590584	30	TGGTTGCCACGAAAGAGCTGCTGAGGCCAC	34.1461	61.6986	5.159	5.81279	50.0064	91.1384	43.951	27.6718	35.4255	39.3411	5.41491	6.19064	5.83283	4.75317	5.05441	5.66942
DQ588861P	0.432835	0.713069	1.13948	up	Piwi-interacting RNA (piRNA)	Homo sapiens	DQ588861	26	TGGGATCTGTGCATGGGATGAGATGC	85.3267	107.417	6.46241	6.65078	99.9678	135.903	86.3812	76.2321	83.1079	96.6402	6.38068	6.78356	6.7881	6.16833	6.27281	6.94609
DQ580154P	0.686681	0.853965	1.03827	up	Piwi-interacting RNA (piRNA)	Homo sapiens	DQ580154	26	TGAGAAGCGGCGTCTGGAAGCTCGGA	47.89	56.0698	5.63503	5.68922	53.9927	75.737	38.4797	50.8383	53.7206	39.1112	5.51229	5.92261	5.63276	5.60657	5.6395	5.65903
DQ596884P	0.169692	0.638548	1.25146	up	Piwi-interacting RNA (piRNA)	Homo sapiens	DQ596884	28	GATGAAGGTGGACAGGCCTGGATGGAAT	63.2898	86.7492	6.02466	6.34827	71.6346	100.569	88.0441	54.7786	55.9234	79.1675	5.90218	6.33211	6.81052	5.70721	5.7026	6.66415
DQ581936P	0.16868	0.638548	1.43385	up	Piwi-interacting RNA (piRNA)	Homo sapiens	DQ581936	26	CAAGGAGTTCATCTTCTCAGAGCTGC	12.0022	18.7052	3.61451	4.13441	14.9319	24.8591	16.3247	11.4276	11.2597	13.3194	3.71991	4.32724	4.35607	3.47934	3.31739	4.04681
DQ596891P	0.265422	0.64331	1.08487	up	Piwi-interacting RNA (piRNA)	Homo sapiens	DQ596891	28	GATGAGGGTCCAGAGAAATCAGAAGGCA	97.972	113.211	6.61297	6.73049	85.5328	118.696	135.405	68.2864	86.953	138.677	6.1503	6.58437	7.45681	6.02442	6.33828	7.47622
DQ580801P	0.926536	0.971659	1.00914	up	Piwi-interacting RNA (piRNA)	Homo sapiens	DQ580801	26	TGAGGAAGAGGGAGCCATGTGGGTAC	4571.23	4715.15	12.1502	12.1634	6019.98	4658.46	3467.02	4585.26	5504.03	3624.41	12.2609	12.0529	12.1762	12.0328	12.2609	12.157
DQ597974P	0.873976	0.945156	1.03102	up	Piwi-interacting RNA (piRNA)	Homo sapiens	DQ597974	28	GGCCGTGATCGTATAGTGGTTAGTACTC	627.608	687.367	9.14011	9.18418	1045.18	721.751	295.169	1101.03	440.146	341.647	9.77037	9.24349	8.53866	9.95414	8.70923	8.75695
DQ595631P	0.612844	0.815228	1.21897	up	Piwi-interacting RNA (piRNA)	Homo sapiens	DQ595631	27	TTGTCGCCATAAGTGACCTTGAGGAAC	26.0831	33.9228	4.70801	4.99367	44.5992	28.2523	28.917	16.7329	24.8115	36.7049	5.25216	4.51245	5.21639	4.02334	4.53395	5.56674
DQ571916P	0.724534	0.872394	1.06467	up	Piwi-interacting RNA (piRNA)	Homo sapiens	DQ571916	28	TAGTGCACGATGATGGAGATGAGGTGGT	150.043	178.736	7.29062	7.38103	139.3	234.316	162.594	155.316	168.469	126.343	6.86494	7.56013	7.71802	7.2118	7.32793	7.33214
DQ586411P	0.337224	0.666129	1.16136	up	Piwi-interacting RNA (piRNA)	Homo sapiens	DQ586411	27	TGGAAAGAGTCCCATCTCTGGTCAAGC	37.2464	44.5541	5.01687	5.23268	17.6129	50.5267	65.5229	14.5137	29.6269	67.5986	3.95125	5.33731	6.40949	3.81451	4.7913	6.44481
DQ581962P	0.307376	0.656867	1.15115	up	Piwi-interacting RNA (piRNA)	Homo sapiens	DQ581962	32	CAATTTATCAAGACCTGAGTGCAGGCACAGGC	17.7485	22.2002	4.19853	4.40161	25.2989	21.0334	20.2683	18.5803	19.5526	15.1125	4.44804	4.09033	4.66646	4.18661	4.17046	4.23851
DQ573694P	0.250075	0.639252	1.62633	up	Piwi-interacting RNA (piRNA)	Homo sapiens	DQ573694	31	TCAGTGGGAAGAGACAATGGAGAGTTAGGGA	2198.78	2904.2	10.6762	11.3778	1456.36	3008.22	4248.01	654.35	1173.35	4768.65	10.2098	11.4315	12.4922	9.21359	10.1634	12.6517
DQ596029P	0.494585	0.749175	1.07867	up	Piwi-interacting RNA (piRNA)	Homo sapiens	DQ596029	26	GAAAGCCAAAAGGGTGCTAGAGGTGA	36.5037	43.6724	5.25989	5.36915	33.5816	53.8275	43.6081	30.897	35.1972	43.4169	4.86904	5.41762	5.82079	4.91161	5.04564	5.82243
DQ582014P	0.167999	0.638548	1.64998	up	Piwi-interacting RNA (piRNA)	Homo sapiens	DQ582014	28	CACAGGAAGAGGAGAGAGCCCCAGGAGT	5453.71	8209.28	12.3783	13.1008	8494.98	8007.93	8124.94	3328.7	4579.81	8452.63	12.7368	12.9939	13.5716	11.5854	12.0276	13.522
DQ571121P	0.388622	0.686779	1.29811	up	Piwi-interacting RNA (piRNA)	Homo sapiens	DQ571121	30	AGGACACTTTTCCTGGAAAGCCCCTGGAGC	20.3591	29.0025	4.3852	4.76161	22.1387	38.2179	26.651	21.8998	16.5425	22.635	4.26661	4.93269	5.08553	4.42832	3.91453	4.81273
DQ599933P	0.993805	0.997104	1.0038	up	Piwi-interacting RNA (piRNA)	Homo sapiens	DQ599933	30	TACAGGACAAACAACAGGTAGCCACCCAGG	108.938	131.988	6.7826	6.78807	220.543	67.7255	107.696	82.3429	99.3635	145.108	7.52075	5.74654	7.09692	6.28349	6.52991	7.5344
DQ601683P	0.803753	0.909956	1.04095	up	Piwi-interacting RNA (piRNA)	Homo sapiens	DQ601683	30	TAGGGGCCGCTCGAGAATGTTGGCTGAATT	16.4871	19.3613	4.08026	4.13815	23.7938	23.1505	11.1396	18.9627	16.0789	14.4196	4.36655	4.22258	3.82533	4.20913	3.87079	4.16085
DQ584801P	0.375905	0.679888	1.21445	up	Piwi-interacting RNA (piRNA)	Homo sapiens	DQ584801	27	TGCCGACACCCCAAGTCGAGGGTAAGC	65.2574	97.3903	6.00763	6.28793	96.5644	160.693	34.9132	61.3815	94.4244	39.9662	6.32502	7.05215	5.48663	5.87077	6.45626	5.69584
DQ583184P	0.972965	0.989954	1.00472	up	Piwi-interacting RNA (piRNA)	Homo sapiens	DQ583184	29	TGCAACATAGGTGCTTGGAAAGGTGCAAC	12.1506	11.5815	3.42856	3.43535	6.47831	11.88	16.3862	5	11.0768	20.3749	2.63186	3.31179	4.3624	2.32312	3.29385	4.66871
DQ586919P	0.47481	0.736142	1.15734	up	Piwi-interacting RNA (piRNA)	Homo sapiens	DQ586919	26	TGGACGTTGTGGTGGAAAACAGCGCC	20.6942	26.574	4.36736	4.57818	23.1854	39.5357	17.0009	24.8098	24.5799	12.6929	4.33672	4.98378	4.41403	4.60883	4.52069	3.97256
DQ574625P	0.073414	0.638548	1.35178	up	Piwi-interacting RNA (piRNA)	Homo sapiens	DQ574625	32	TCCAGGAGCAAGTGAATAAAGGGGCTAAGGAG	123.95	184.571	7.0099	7.44477	157.438	217.86	178.414	106.565	115.517	149.769	7.03708	7.44933	7.8479	6.68196	6.76975	7.57801
DQ576347P	0.226153	0.638548	1.05757	up	Piwi-interacting RNA (piRNA)	Homo sapiens	DQ576347	29	TCCTGAGATGGCAAGCAGGAGGTCTGGAT	95.6874	112.169	6.64336	6.72412	106.548	128.202	101.757	91.4979	98.6059	96.9583	6.47605	6.689	7.00733	6.46205	6.51819	6.94986
DQ590276P	0.204846	0.638548	1.16739	up	Piwi-interacting RNA (piRNA)	Homo sapiens	DQ590276	27	TGGTGCATGCGGAGGAGGCAGACGCAA	48762.1	49123.3	15.4303	15.6536	58292.2	54673.3	34404.4	51123.6	59846.7	35315.9	15.4094	15.814	15.7374	15.1272	15.4179	15.7458
DQ584391P	0.0374006	0.638548	1.23319	up	Piwi-interacting RNA (piRNA)	Homo sapiens	DQ584391	28	TGCCAGGACATGGGTGACCATGAGAGGA	44.3287	59.8245	5.52841	5.83081	49.3905	67.2741	62.8088	36.1512	42.841	53.994	5.39365	5.73683	6.36193	5.12826	5.31674	6.14022
DQ571030P	0.350966	0.671627	1.1411	up	Piwi-interacting RNA (piRNA)	Homo sapiens	DQ571030	29	AGCGTTGGTGGTATAGTGGTGAGCATAGC	8647.84	10619.2	11.9661	12.1566	27829.5	2506.29	1521.68	22221.1	2336.63	1385.77	14.4269	11.1314	10.9113	13.9316	11.1644	10.8024
DQ597428P	0.373722	0.67903	2.18425	up	Piwi-interacting RNA (piRNA)	Homo sapiens	DQ597428	31	GCGACGGTCACAAATGTGGGGCTTTACAGTA	18.2671	59.7545	4.11081	5.23795	15.3781	135.753	28.1321	11.0482	14.205	29.5481	3.76188	6.7822	5.16976	3.42961	3.68311	5.21969
DQ576612P	0.128429	0.638548	7.0358	up	Piwi-interacting RNA (piRNA)	Homo sapiens	DQ576612	29	TCCTTAGTTTGAGGAAGGTCAGTTGAAGT	57.0057	288.991	5.2282	8.04292	405.98	243.87	217.123	14.3452	23.8934	132.779	8.37042	7.61989	8.13843	3.79747	4.48358	7.40356
DQ575318P	0.772056	0.894997	1.02739	up	Piwi-interacting RNA (piRNA)	Homo sapiens	DQ575318	29	TCCCATGGTGATATCTGAGGGATGTGGTT	25.4428	29.6747	4.63122	4.6702	37.737	38.1861	13.1011	27.5734	34.6703	14.0848	5.02045	4.93012	4.06002	4.74665	5.0238	4.1232
DQ577008P	0.0128882	0.638548	1.52068	up	Piwi-interacting RNA (piRNA)	Homo sapiens	DQ577008	27	TCGGCATCAATATGGTGACCTCCCGGG	825.081	1374.47	9.73132	10.336	1786.78	1219.64	1117	948.562	737.588	789.091	10.4823	10.0466	10.4791	9.75245	9.45285	9.98866
DQ571627P	0.0390982	0.638548	1.22468	up	Piwi-interacting RNA (piRNA)	Homo sapiens	DQ571627	26	ATGAGACAATGGTGGGAAAAGAGGAC	157.266	207.277	7.33193	7.62434	180.486	208.251	233.095	126.874	134.481	210.443	7.23164	7.38414	8.25723	6.9273	6.99503	8.07348
DQ580236P	0.993759	0.997104	1.00105	up	Piwi-interacting RNA (piRNA)	Homo sapiens	DQ580236	28	TGAGAATTTATGGTTTGTAGGGCATGAC	54.5435	59.5038	5.81996	5.82148	61.2567	65.2696	51.9851	45.137	52.7387	65.7547	5.69236	5.69634	6.07575	5.4392	5.61711	6.40358
DQ596276P	0.613066	0.815228	1.34793	up	Piwi-interacting RNA (piRNA)	Homo sapiens	DQ596276	29	GACATCCCGATGGTGCAGCCGCTATTAAA	196.121	251.522	7.44946	7.8802	204.78	329.331	220.454	359.689	113.434	115.241	7.40269	8.06776	8.17016	8.4087	6.73857	7.20109
DQ590747P	0.0891783	0.638548	1.50857	up	Piwi-interacting RNA (piRNA)	Homo sapiens	DQ590747	31	TGTACCACTCGTTAGTAGTCTGGTTGGTGGC	107.812	174.294	6.78567	7.37886	181.893	182.886	158.102	84.176	105.778	133.483	7.24109	7.21564	7.67984	6.31558	6.62868	7.41276
DQ570919P	0.957743	0.983224	1.00386	up	Piwi-interacting RNA (piRNA)	Homo sapiens	DQ570919	28	AGCAGCAGTTGAGGAGGCATTTCGTGGT	84.8353	96.0978	6.44096	6.44652	103.683	127.241	57.3694	99.6283	97.0212	57.8564	6.4392	6.67957	6.2208	6.57646	6.49945	6.24697
DQ593344P	0.042357	0.638548	1.25935	up	Piwi-interacting RNA (piRNA)	Homo sapiens	DQ593344	29	CGGCAAGAGAGGCAAATGAGTGTGATGGA	73.5079	99.8422	6.21423	6.54691	78.7196	103.81	116.997	54.4146	65.1563	100.953	6.03658	6.38105	7.22308	5.70057	5.92757	7.01456
DQ588836P	0.772554	0.895343	1.0287	up	Piwi-interacting RNA (piRNA)	Homo sapiens	DQ588836	30	TGGGATATAATCTCCTGGTGTGCCATTTGC	220.531	252.154	7.86448	7.90531	221.325	306.6	228.538	205.405	217.295	238.893	7.52373	7.96742	8.22476	7.61908	7.67984	8.29452
DQ589370P	0.190472	0.638548	1.16417	up	Piwi-interacting RNA (piRNA)	Homo sapiens	DQ589370	31	TGGGGTGCAGTTGTGGTGAATGAAACCAATA	12.6306	15.4593	3.68754	3.90684	14.5104	17.2753	14.5923	11.0098	12.0649	14.817	3.68148	3.82719	4.21186	3.42252	3.43598	4.20412
DQ576821P	0.594306	0.805796	1.06746	up	Piwi-interacting RNA (piRNA)	Homo sapiens	DQ576821	28	TCGAGGAGCAAGTCCAGAGCAAGTGGTC	17.8296	20.2503	4.19402	4.28819	19.1167	20.3059	21.3284	19.9062	15.3376	18.2449	4.07512	4.0374	4.75206	4.28101	3.79359	4.50745
DQ586098P	0.329489	0.663292	1.33297	up	Piwi-interacting RNA (piRNA)	Homo sapiens	DQ586098	31	TGCTGGTGTTGGTGAATTTGAAGCTGGTATC	1194.95	1865.15	10.2822	10.6969	2815.16	1637.49	1142.81	1217.08	1137.47	1230.3	11.1037	10.47	10.5169	10.1073	10.0974	10.642
DQ578598P	0.74844	0.884953	1.06137	up	Piwi-interacting RNA (piRNA)	Homo sapiens	DQ578598	26	TGAAAGATGATGGGATGGGATGCATC	92.764	113.197	6.59338	6.67931	127.128	148.099	64.3635	88.7421	103.609	85.9406	6.7396	6.90747	6.39086	6.40949	6.59831	6.77233
DQ579839P	0.0653124	0.638548	1.1018	up	Piwi-interacting RNA (piRNA)	Homo sapiens	DQ579839	29	TGACGGAAGGGATGGAACGGTGATTTGGA	288.009	356.986	8.24425	8.38412	347.715	401.751	321.493	279.209	292.609	292.21	8.15646	8.33878	8.65712	8.05096	8.12378	8.55801
DQ593672P	0.633519	0.825828	1.03321	up	Piwi-interacting RNA (piRNA)	Homo sapiens	DQ593672	27	CTGAACTTGAGGGTGATGACTTACTGA	10.9728	12.2742	3.41301	3.46014	17.1183	12.9275	6.77672	13.4254	12.506	6.98719	3.91308	3.41755	3.04978	3.70422	3.4944	3.0404
DQ583890P	0.168892	0.638548	1.17892	up	Piwi-interacting RNA (piRNA)	Homo sapiens	DQ583890	30	TGCATAACCAGGGCAGCCCAGCAGCGTCGT	16.3617	20.692	4.06861	4.30607	22.9246	20.5572	18.5943	16.214	14.3874	18.4838	4.32132	4.05745	4.53944	3.97532	3.70385	4.52664
DQ585773P	0.184929	0.638548	1.54196	up	Piwi-interacting RNA (piRNA)	Homo sapiens	DQ585773	30	TGCTCTACGACACAGAGCCGGGCAGGTACC	20.1037	35.1476	4.35415	4.97892	26.7424	53.6215	25.0789	14.7904	20.9778	24.5428	4.53233	5.4093	4.99513	3.84107	4.27694	4.94445
DQ582398P	0.149551	0.638548	1.61231	up	Piwi-interacting RNA (piRNA)	Homo sapiens	DQ582398	30	CAGGAGTGAAGTGGCCAGCAACTGGAGTGA	307.517	536.641	8.30668	8.99582	545.164	657.918	406.842	251.806	288.959	381.787	8.83251	9.13909	9.01585	7.88965	8.10323	8.92717
DQ599671P	0.513792	0.759065	1.36813	up	Piwi-interacting RNA (piRNA)	Homo sapiens	DQ599671	26	TAATTGGTAGACTTGAACAGGTTGGT	37.3652	57.5944	5.24202	5.69422	71.5297	67.0451	34.2084	23.7642	36.7425	51.5891	5.89949	5.73235	5.45082	4.54803	5.10985	6.06817
DQ575224P	0.0123391	0.638548	1.32252	up	Piwi-interacting RNA (piRNA)	Homo sapiens	DQ575224	31	TCCCAGGAAGGAGAGTGCCCTGCGTGCCAAA	115.531	168.267	6.92045	7.32374	157.075	187.867	159.86	102.278	127.999	116.314	7.03175	7.24464	7.69484	6.61992	6.92359	7.21785
DQ583129P	0.138112	0.638548	1.62614	up	Piwi-interacting RNA (piRNA)	Homo sapiens	DQ583129	30	TGCAAAGTTAAAGCCTTCAACTGCAGCTGA	16.6041	28.5069	4.02742	4.72887	20.6953	38.5403	26.2853	11.1806	14.9332	23.6985	4.17511	4.94407	5.06743	3.44393	3.75268	4.88565
DQ586973P	0.989798	0.996109	1.00098	up	Piwi-interacting RNA (piRNA)	Homo sapiens	DQ586973	28	TGGAGAAAGTGGAACCCTCACACAGGGC	64.7618	70.7396	6.07213	6.07355	69.0771	82.1595	60.9821	55.7627	67.7424	70.7802	5.85921	6.04723	6.31422	5.73069	5.97963	6.50609
DQ587656P	0.289016	0.649643	1.19807	up	Piwi-interacting RNA (piRNA)	Homo sapiens	DQ587656	28	TGGCAGGTAGGCACATGTAGGTGGAAGA	150.265	204.767	7.29764	7.55835	168.924	285.979	159.399	147.557	158.789	144.451	7.1326	7.85142	7.69104	7.12771	7.23772	7.52748
DQ578883P	0.213132	0.638548	1.23917	up	Piwi-interacting RNA (piRNA)	Homo sapiens	DQ578883	28	TGAACTGCACGGTGGAGCTGCCTCAGGG	36.8201	50.0492	5.26092	5.5703	44.1216	61.4139	44.6121	39.907	38.9689	31.5845	5.24024	5.61813	5.85251	5.27004	5.18423	5.32848
DQ595372P	0.920726	0.96893	1.0088	up	Piwi-interacting RNA (piRNA)	Homo sapiens	DQ595372	31	TTGGCCCATAGACCAGGAGGCCTGGGACTGC	75.5114	84.608	6.29109	6.30374	102.196	90.674	60.9545	76.9483	82.8624	66.7235	6.41717	6.1806	6.31345	6.18005	6.26856	6.42467
DQ580278P	0.869162	0.943302	1.0244	up	Piwi-interacting RNA (piRNA)	Homo sapiens	DQ580278	26	TGAGACGTGATCGTCATCAGGGCCAT	15.0522	16.1864	3.6748	3.70959	25.2313	17.2581	6.06994	20.5976	19.2583	5.30053	4.44496	3.82587	2.85793	4.33115	4.14608	2.54718
DQ598257P	0.243655	0.638548	1.41644	up	Piwi-interacting RNA (piRNA)	Homo sapiens	DQ598257	30	GGTCAAAGTAGTAAGACATGGACAGGTAAA	5593.5	8068.16	12.4385	12.9408	11720.7	7775.93	4707.88	5041.8	6955.82	4782.88	13.2173	12.9299	12.6752	12.1474	12.508	12.6602
DQ588061P	0.119388	0.638548	1.39138	up	Piwi-interacting RNA (piRNA)	Homo sapiens	DQ588061	26	TGGCGTCCGAGCGGGGCAAGGTCAAG	200.797	319.75	7.71836	8.19488	273.06	451.122	235.067	193.212	216.594	192.586	7.79785	8.51532	8.27148	7.52476	7.67713	7.9532
DQ570997P	0.00753659	0.638548	1.21313	up	Piwi-interacting RNA (piRNA)	Homo sapiens	DQ570997	29	AGCCGAGATTGTGCCACTGCACTCCAATC	25.7869	33.7261	4.73671	5.01545	29.9029	30.353	40.9224	22.194	22.0982	33.0684	4.695	4.619	5.73235	4.44852	4.35569	5.40592
DQ583925P	0.670238	0.845079	1.09039	up	Piwi-interacting RNA (piRNA)	Homo sapiens	DQ583925	29	TGCATCATGCGTGAGTATAAGCTAGTCGT	9.55716	10.686	3.25924	3.38408	12.2624	10.8536	8.94218	7.52008	12.4703	8.68107	3.4642	3.19177	3.49628	2.88887	3.49068	3.39818
DQ583032P	0.511071	0.758077	1.15142	up	Piwi-interacting RNA (piRNA)	Homo sapiens	DQ583032	26	TGATTGTGATGATGACAATGATGATG	65.2912	86.8512	6.097	6.30042	58.2188	126.255	76.0801	62.1999	71.0427	62.6311	5.62728	6.66846	6.60552	5.89215	6.04895	6.34991
DQ571082P	0.314013	0.659133	1.06934	up	Piwi-interacting RNA (piRNA)	Homo sapiens	DQ571082	31	AGGAAACCAAGTGGTGGATGGAATTGTCAGT	37.6777	44.1906	5.31101	5.40774	41.8312	46.4704	44.2702	38.1919	36.4934	38.3478	5.17159	5.21051	5.84112	5.20787	5.09749	5.62768
DQ601148P	0.536023	0.774866	1.22129	up	Piwi-interacting RNA (piRNA)	Homo sapiens	DQ601148	27	TAGCAGACCTGACCTTCAGGACCAGCC	15.7123	21.6566	4.01166	4.30006	29.6909	22.2263	13.0527	13.6219	16.0668	17.4481	4.68272	4.16368	4.05379	3.72259	3.87002	4.44238
DQ572963P	0.131158	0.638548	1.21953	up	Piwi-interacting RNA (piRNA)	Homo sapiens	DQ572963	30	TCACAGCGGTGCACGCCCAGCTCACCCATA	23.3235	31.4802	4.60313	4.88946	26.4326	40.2936	27.7144	20.4259	24.0943	25.4503	4.51272	5.01016	5.1455	4.3164	4.49483	4.99817
DQ577552P	0.272536	0.646087	2.24152	up	Piwi-interacting RNA (piRNA)	Homo sapiens	DQ577552	31	TCTCCTTCATGATCTGTAGGGCAGGGCCAAG	382.966	766.658	8.30774	9.47222	699.708	1087.76	512.51	99.8147	543.223	505.862	9.2165	9.87079	9.32936	6.58202	9.00677	9.33443
DQ582239P	0.321024	0.660763	1.20233	up	Piwi-interacting RNA (piRNA)	Homo sapiens	DQ582239	30	CAGAGACAAAATTAGAGACAGTAAAGGTGG	48.1303	64.3317	5.65805	5.92388	56.0581	81.6507	55.2863	50.0321	44.3865	49.9724	5.56674	6.03512	6.16979	5.5813	5.3742	6.01863
DQ579070P	0.416136	0.703942	1.21805	up	Piwi-interacting RNA (piRNA)	Homo sapiens	DQ579070	29	TGAAGGACACTGTCAGAGAGGGTATGTCA	23.9431	33.6639	4.63344	4.918	35.8429	45.4158	19.7331	20.4874	27.5844	23.7576	4.95833	5.17444	4.62124	4.32304	4.68762	4.88965
DQ582394P	0.433993	0.713561	1.16221	up	Piwi-interacting RNA (piRNA)	Homo sapiens	DQ582394	26	CAGGAGCTGGTGTGTACTGGAGACAC	610.245	726.619	9.22095	9.43783	644.517	637.504	897.835	361.302	569.54	899.891	9.08413	9.09301	10.1363	8.42209	9.06646	10.1743
DQ587333P	0.574345	0.793315	1.13094	up	Piwi-interacting RNA (piRNA)	Homo sapiens	DQ587333	30	TGGATGATGTCCAGGAGCCTAGCACTGTGT	11.9755	14.5056	3.53266	3.71018	6.88319	16.0558	20.5779	8.15735	9.74081	18.0284	2.71516	3.72597	4.6894	3.01031	3.09747	4.4902
DQ588695P	0.391367	0.688373	1.10815	up	Piwi-interacting RNA (piRNA)	Homo sapiens	DQ588695	28	TGGGAGACAGTTGCTGATTCCTGTTGCC	12533.7	12784.7	13.48	13.6282	16898.3	13808.3	7647.5	14163.2	14807.1	8630.71	13.6939	13.7475	13.4433	13.3631	13.5147	13.5623
DQ591913P	0.829753	0.922986	1.01359	up	Piwi-interacting RNA (piRNA)	Homo sapiens	DQ591913	29	TGTGGGCTTGTGGGACTGAGTAAGACTGC	44.2384	49.37	5.51679	5.53627	54.5116	54.6566	38.9417	52.6962	44.6694	35.3496	5.52294	5.43488	5.651	5.65434	5.3846	5.51144
DQ589824P	0.717738	0.868339	1.03575	up	Piwi-interacting RNA (piRNA)	Homo sapiens	DQ589824	30	TGGTAGCCTCCCAGGGGAGAAGGTTCTAGT	250.885	298.557	8.03526	8.08593	316.308	388.751	190.612	254.104	281.516	217.036	8.02858	8.28964	7.93958	7.90853	8.07147	8.12579
DQ579455P	0.192116	0.638548	1.13087	up	Piwi-interacting RNA (piRNA)	Homo sapiens	DQ579455	28	TGACAGAGGGTGCACTGCAAAGGATGTG	13.4273	16.1236	3.78335	3.96078	14.4044	17.4127	16.5536	12.1219	15.1356	13.0243	3.67295	3.83581	4.37358	3.56451	3.77072	4.01482
DQ571049P	0.224841	0.638548	1.40983	up	Piwi-interacting RNA (piRNA)	Homo sapiens	DQ571049	27	AGCTCATGCAGGAGAGAAGGTGGACTT	499.456	737.485	8.95785	9.45337	594.723	907.97	709.761	339.757	436.362	722.248	8.96816	9.59863	9.79332	8.3302	8.69533	9.84801
DQ590717P	0.949158	0.979514	1.02957	up	Piwi-interacting RNA (piRNA)	Homo sapiens	DQ590717	30	TGTAATGGTTTCACCAGGATTCAGAATGCT	13.7438	12.2035	3.54384	3.58588	11.2489	13.1592	12.2025	5.04069	10.9795	25.2112	3.35638	3.44162	3.95963	2.36864	3.27911	4.98378
DQ579990P	0.246292	0.638548	1.15084	up	Piwi-interacting RNA (piRNA)	Homo sapiens	DQ579990	28	TGACTGGTGCTTGATGAACCCAGGGAGT	140.481	181.173	7.20525	7.40793	149.307	230.002	164.209	132.38	146.183	142.881	6.95974	7.52889	7.73517	6.98334	7.12115	7.51126
DQ582439P	0.786401	0.901511	1.06402	up	Piwi-interacting RNA (piRNA)	Homo sapiens	DQ582439	32	CAGGGCTGTAGTCTTCAAAAGGCTTTACTGGG	93.2414	117.988	6.57872	6.66825	73.456	195.877	84.63	89.0573	121.235	69.4315	5.93859	7.3102	6.75596	6.41717	6.83946	6.47953
DQ590284P	0.817325	0.916889	1.03038	up	Piwi-interacting RNA (piRNA)	Homo sapiens	DQ590284	30	TGGTGCTCGAGAAGCTGAAGAGCCAGCAGC	15.8093	17.5926	4.01419	4.05737	22.8899	14.3092	15.5789	16.0876	13.2118	18.1285	4.31973	3.55607	4.29633	3.96411	3.58067	4.49778
DQ582613P	0.478153	0.738354	1.15716	up	Piwi-interacting RNA (piRNA)	Homo sapiens	DQ582613	27	CCAAGGGAAGCCACGAGGGACTGTGCC	374.416	488.313	8.61285	8.82344	459.865	664.006	341.068	367.827	377.669	377.752	8.57492	9.14771	8.7477	8.44636	8.48054	8.91167
DQ586340P	0.129405	0.638548	1.13446	up	Piwi-interacting RNA (piRNA)	Homo sapiens	DQ586340	30	TGGAAAACGAGCTAATTCCGTGCCGATGGA	17.5298	21.4061	4.17869	4.3607	20.8572	22.2013	21.1597	15.4105	18.9024	18.2764	4.18402	4.16144	4.73664	3.90401	4.12153	4.51054
DQ588965P	0.035503	0.638548	1.50001	up	Piwi-interacting RNA (piRNA)	Homo sapiens	DQ588965	30	TGGGCAATTCTACTGGAAGCAGGTTTGAGC	16.1904	26.3814	3.9895	4.57447	14.2172	35.3864	29.5405	9.51179	17.7572	21.3023	3.65511	4.82493	5.24336	3.2248	4.0193	4.7244
DQ574265P	0.642019	0.830141	1.14232	up	Piwi-interacting RNA (piRNA)	Homo sapiens	DQ574265	31	TCCACACAGGGACCCATTCAGGGACAAGAGT	67.8015	83.4782	6.10205	6.29402	98.1025	88.0891	64.243	47.0335	71.5029	84.8681	6.34721	6.14712	6.38773	5.49694	6.05832	6.75089
DQ597664P	0.452779	0.724373	1.08783	up	Piwi-interacting RNA (piRNA)	Homo sapiens	DQ597664	30	GGAAAGAAAGCCAAGACCTGTATGTGGGAC	30.1529	35.5447	4.97581	5.09726	34.9804	33.708	37.9458	24.2718	31.4088	34.7779	4.92276	4.7607	5.60833	4.57568	4.8686	5.48315
DQ570847P	0.457261	0.727468	1.11717	up	Piwi-interacting RNA (piRNA)	Homo sapiens	DQ570847	26	AGAGTGTGCTGAGGACAGATGGCGGA	143.546	178.102	7.22616	7.38601	140.307	211.891	182.107	128.977	127.031	174.629	6.87499	7.41128	7.87176	6.95261	6.91022	7.81565
DQ590404P	0.632349	0.824901	1.13759	up	Piwi-interacting RNA (piRNA)	Homo sapiens	DQ590404	31	TGGTGTATGTGCTTGGCTGAGGAGCCAATGG	100.801	128.785	6.7129	6.89888	86.0725	143.886	156.396	103.361	88.5829	110.46	6.15851	6.87277	7.66535	6.63774	6.36294	7.13802
DQ579863P	0.979373	0.992515	1.00663	up	Piwi-interacting RNA (piRNA)	Homo sapiens	DQ579863	30	TGACGTGCTGGGCTGTGAAGCTTTCTGAGT	11.4519	12.454	3.54648	3.55601	7.75263	12.0537	17.5558	11.1198	11.3155	11.9202	2.88305	3.32975	4.45523	3.43677	3.32559	3.87707
DQ571187P	0.568437	0.790384	1.13479	up	Piwi-interacting RNA (piRNA)	Homo sapiens	DQ571187	27	AGGATGTAGAATAGTTCCCGCTGCCTC	43.6136	45.7618	5.0906	5.27302	30.2924	26.4961	80.4969	16.5414	22.902	91.3974	4.71669	4.42447	6.6779	4.00547	4.41491	6.85141
DQ596542P	0.451463	0.723229	1.38648	up	Piwi-interacting RNA (piRNA)	Homo sapiens	DQ596542	26	GAGAGTGATGAGTTGCACACTGGTGG	2881.36	4178.36	11.4897	11.9611	3816.49	5671.02	3047.57	2167.45	2315.82	4160.82	11.5556	12.4215	11.9062	10.9338	11.1549	12.3804
DQ570158P	0.0826313	0.638548	1.28986	up	Piwi-interacting RNA (piRNA)	Homo sapiens	DQ570158	30	AAGGGAGGAAACCATCCTGCCACTGGGAAC	114.476	161.899	6.90395	7.27117	166.872	177.903	140.922	104.766	109.153	129.51	7.11816	7.18258	7.51275	6.65843	6.6837	7.36973
DQ588525P	0.266657	0.643396	1.2692	up	Piwi-interacting RNA (piRNA)	Homo sapiens	DQ588525	27	TGGGAAGTACGTCCTGGGGTACAAGCA	360.909	528.101	8.55267	8.8966	697.728	592.19	294.384	427.057	343.958	311.712	9.21085	8.9456	8.53333	8.67856	8.34107	8.63838
DQ583372P	0.598636	0.809061	1.10142	up	Piwi-interacting RNA (piRNA)	Homo sapiens	DQ583372	28	TGCACAGACCAGACACGAAGGCAGTTTC	20.7305	24.9924	4.42506	4.56443	31.1432	21.2867	22.5472	18.5676	20.9828	22.6412	4.75944	4.10316	4.83071	4.18402	4.27734	4.81383
DQ596187P	0.396518	0.692585	1.15769	up	Piwi-interacting RNA (piRNA)	Homo sapiens	DQ596187	31	GAATGGAAGATGCCTGGGCTGGATGGAAGTC	177.759	226.938	7.53527	7.74652	178.179	250.816	251.818	176.154	153.702	203.42	7.21916	7.66342	8.35699	7.39349	7.18617	8.02617
DQ575213P	0.123964	0.638548	2.20426	up	Piwi-interacting RNA (piRNA)	Homo sapiens	DQ575213	30	TCCCAGCTACCTAGGAGGCTGAGGCAGGAG	4049.55	9477.6	12.0406	13.1809	12057.2	11173.4	5202.19	3389.91	4186.86	4571.88	13.2634	13.4616	12.8179	11.6244	11.9346	12.563
DQ574298P	0.53321	0.773019	1.07712	up	Piwi-interacting RNA (piRNA)	Homo sapiens	DQ574298	29	TCCACAGAGACAGAAACTAGATTAGCGGT	33.1693	38.2266	5.09466	5.20184	36.4174	37.7991	40.4633	25.1519	29.6818	44.6743	4.973	4.91711	5.71539	4.62605	4.79295	5.86497
DQ598131P	0.261257	0.640222	1.47998	up	Piwi-interacting RNA (piRNA)	Homo sapiens	DQ598131	27	GGGCATTGGAGGGACAATTTGGAAGGG	2564.9	4051.61	11.3597	11.9253	3286.14	5611.02	3257.69	2057.07	2316.63	3320.99	11.3503	12.3929	12.0328	10.8608	11.1607	12.0577
DQ572525P	0.840981	0.928563	1.03062	up	Piwi-interacting RNA (piRNA)	Homo sapiens	DQ572525	29	TCAAAAGTAGGGAAGCCGATGGTGCGGCC	30.5542	36.136	5.00112	5.04463	41.5773	44.2224	22.6082	30.3858	32.8413	28.4353	5.16196	5.13648	4.83545	4.89194	4.93984	5.17159
DQ579961P	0.179726	0.638548	1.2333	up	Piwi-interacting RNA (piRNA)	Homo sapiens	DQ579961	30	TGACTGAGAGGTGGCTTCTGGGCTAAAGGA	43.029	58.8716	5.48968	5.79221	45.5407	75.2431	55.8311	36.3116	42.613	50.1624	5.28104	5.91117	6.18441	5.13422	5.31041	6.02442
DQ577489P	0.441842	0.717602	1.16539	up	Piwi-interacting RNA (piRNA)	Homo sapiens	DQ577489	26	TCTCCAGCAGATTGGTGGTCCTTTTT	24.6682	35.2074	4.53112	4.75193	52.77	42.698	10.1541	28.6587	34.2047	11.1412	5.48497	5.07894	3.69189	4.80941	5.00468	3.77927
DQ570220P	0.459845	0.728926	1.51572	up	Piwi-interacting RNA (piRNA)	Homo sapiens	DQ570220	29	ACAAATACAAGACCTGCTCTGGCCTCAAG	9.69637	17.1258	3.26797	3.86797	29.9265	11.9064	9.54454	7.39095	8.62467	13.0735	4.69602	3.31513	3.59276	2.86178	2.92201	4.02012
DQ577503P	0.548044	0.78061	1.06355	up	Piwi-interacting RNA (piRNA)	Homo sapiens	DQ577503	29	TCTCCATGGGCTGCTGGGAGAAAGGCTGC	475.502	556.699	8.96099	9.04988	540.105	686.073	443.918	428.07	510.002	488.435	8.82525	9.18259	9.14182	8.68134	8.91167	9.28997
DQ571164P	0.952798	0.981016	1.00785	up	Piwi-interacting RNA (piRNA)	Homo sapiens	DQ571164	30	AGGAGTCACGCAGCAGAAGGCTGGAGTCAA	84.3646	95.6614	6.45266	6.46393	84.2056	129.325	73.4537	89.8552	93.9636	69.275	6.12307	6.70767	6.56107	6.43382	6.44811	6.47605
DQ583273P	0.476604	0.737464	1.15345	up	Piwi-interacting RNA (piRNA)	Homo sapiens	DQ583273	27	TGCAAGTACATCTACGCCAAGGACCGC	66.6169	88.1616	6.06904	6.275	128.646	89.6386	46.1997	72.2261	83.8429	43.7816	6.75558	6.16833	5.90108	6.0874	6.28513	5.83459
DQ595645P	0.140925	0.638548	2.05724	up	Piwi-interacting RNA (piRNA)	Homo sapiens	DQ595645	28	TTGTGATGAAGGGCTGGGATCTGCCATC	53.3198	131.812	5.79582	6.83653	77.4403	209.325	108.67	48.3083	47.9518	63.6992	6.00737	7.3898	7.11241	5.53617	5.48687	6.36442
DQ585901P	0.205544	0.638548	2.2303	up	Piwi-interacting RNA (piRNA)	Homo sapiens	DQ585901	26	TGCTGAGATGGAGAAGACCGGGGGCA	1439.97	3503.88	10.4617	11.619	3594.28	5143.83	1773.53	876.291	1529.35	1914.26	11.4892	12.2331	11.1346	9.63661	10.5228	11.2258
DQ594647P	0.132575	0.638548	5.29614	up	Piwi-interacting RNA (piRNA)	Homo sapiens	DQ594647	31	TTCTCAGAGCTGCTGTCCAACCTGCACTAGC	8.39744	60.5909	3.04065	5.44559	117.726	45.5664	18.4804	6.87318	5.65296	12.6662	6.62642	5.18034	4.53002	2.74958	2.40241	3.96996
DQ577131P	0.875764	0.945904	1.01902	up	Piwi-interacting RNA (piRNA)	Homo sapiens	DQ577131	26	TCGTGGAGGAGCTGGTATTGGTGTTT	121.67	136.093	6.93525	6.96243	136.387	182.127	89.765	146.088	142.259	76.6638	6.83785	7.20997	6.83946	7.11409	7.07149	6.62016
DQ587063P	0.0652763	0.638548	1.23045	up	Piwi-interacting RNA (piRNA)	Homo sapiens	DQ587063	27	TGGAGCCTCCCAAACATAGGGAAAGAG	29.7218	40.3827	4.95242	5.2516	45.5506	43.2144	32.383	29.8763	33.236	26.0531	5.2812	5.09676	5.37683	4.87107	4.95392	5.03225
DQ571083P	0.318388	0.659676	1.27082	up	Piwi-interacting RNA (piRNA)	Homo sapiens	DQ571083	27	AGGAAACCAGTGAGAAGCTTGAGCAGT	16.0777	22.3717	4.04603	4.39179	17.3887	29.6063	20.1202	15.9245	14.6447	17.6638	3.93459	4.58429	4.65648	3.948	3.72743	4.46266
DQ570444P	0.82249	0.920272	1.04506	up	Piwi-interacting RNA (piRNA)	Homo sapiens	DQ570444	31	ACCATGGACTGATGGAAAAAGGAACCACGAG	11.427	12.2632	3.51913	3.58271	13.618	9.56053	13.6111	8.39522	11.2558	14.6301	3.60031	3.03165	4.11616	3.05392	3.31703	4.18642
DQ575455P	0.362352	0.674441	1.12672	up	Piwi-interacting RNA (piRNA)	Homo sapiens	DQ575455	29	TCCCCTGTGAGGTAGGCAGGATGGGCTGA	199.376	249.342	7.71013	7.88226	203.323	302.081	242.62	192.362	206.838	198.928	7.39592	7.93958	8.31128	7.51786	7.61767	7.99486
DQ596149P	0.238984	0.638548	1.04852	up	Piwi-interacting RNA (piRNA)	Homo sapiens	DQ596149	27	GAAGGGCAGCTGATTGAAAGCAGATGT	20.1576	22.7495	4.36018	4.42853	17.8585	28.6679	21.7222	14.7963	23.4955	22.1809	3.97633	4.53497	4.7743	3.84205	4.45678	4.78172
DQ593194P	0.337068	0.666129	1.1392	up	Piwi-interacting RNA (piRNA)	Homo sapiens	DQ593194	26	CCTTGAGGTATTGAGCTGGGCTGGAC	98.8031	124.389	6.67425	6.86227	103.69	163.416	106.06	83.7386	104.321	108.35	6.43945	7.08126	7.06611	6.30359	6.61104	7.10812
DQ587667P	0.0584139	0.638548	1.27758	up	Piwi-interacting RNA (piRNA)	Homo sapiens	DQ587667	27	TGGCAGTCTATGACCAGGAAGAGGTTC	22.1083	30.8711	4.52237	4.87579	26.5472	37.0539	29.0122	19.5381	22.0945	24.6922	4.51876	4.8872	5.2214	4.25649	4.35504	4.95559
DQ598019P	0.188111	0.638548	2.95148	up	Piwi-interacting RNA (piRNA)	Homo sapiens	DQ598019	26	GGCTGAGATAGTTGATGTTGCTCTGG	23.5189	100.218	4.61116	6.1726	207.905	52.2067	40.5436	19.8814	25.0035	25.6718	7.42678	5.37283	5.71818	4.27899	4.54432	5.01016
DQ576541P	0.135169	0.638548	1.50638	up	Piwi-interacting RNA (piRNA)	Homo sapiens	DQ576541	29	TCCTGTAGGAAGGGGCTGAGGCCTAAGTT	92.301	158.885	6.57953	7.17061	109.134	231.723	135.797	83.513	96.8578	96.5321	6.51412	7.53905	7.45866	6.30032	6.495	6.94326
DQ586563P	0.753533	0.887008	1.04629	up	Piwi-interacting RNA (piRNA)	Homo sapiens	DQ586563	30	TGGAAGAATCAGATCACATGTGGGCTTGGA	12.6608	13.7958	3.68221	3.74749	13.1002	15.5575	12.7298	11.6531	11.0173	15.312	3.54859	3.67566	4.01823	3.50585	3.28528	4.25548
DQ592313P	0.42265	0.707419	1.04388	up	Piwi-interacting RNA (piRNA)	Homo sapiens	DQ592313	30	TGTTGCCCAGGCTGGAGTGCAGTAGCGCGA	310120	286247	18.1301	18.192	307495	323707	227538	340436	349909	240015	18.192	18.192	18.192	18.192	18.192	18.0061
DQ588176P	0.852161	0.933282	1.0377	up	Piwi-interacting RNA (piRNA)	Homo sapiens	DQ588176	30	TGGCTGGAGAGCTGAGTTGATAATGGCCTT	40.2632	49.7625	5.38547	5.43885	54.5154	69.4121	25.3599	37.7722	48.7516	34.2659	5.52356	5.78123	5.01176	5.18846	5.50568	5.46227
DQ584547P	0.431039	0.712129	1.18777	up	Piwi-interacting RNA (piRNA)	Homo sapiens	DQ584547	26	TGCCATGGTTGTGGGCAAAGGACACT	24.8988	30.3492	4.59532	4.84357	22.4602	35.4798	33.1076	15.4066	20.3018	38.9881	4.28897	4.82982	5.41193	3.90297	4.22749	5.65551
DQ596767P	0.089133	0.638548	1.1461	up	Piwi-interacting RNA (piRNA)	Homo sapiens	DQ596767	32	GAGGTGAGGAGCATCTCTGCCCGGCAGCCGCC	229.702	293.625	7.85516	8.0519	337.693	370.455	172.727	280.352	262.638	146.116	8.12579	8.22002	7.80988	8.05505	7.96376	7.54667
DQ584613P	0.973387	0.990245	1.00169	up	Piwi-interacting RNA (piRNA)	Homo sapiens	DQ584613	31	TGCCCAAGAGAGGAGACATGATCTTCAGTGT	430.772	474.842	8.82342	8.82585	502.706	478.684	443.137	445.1	442.964	404.252	8.71193	8.62655	9.13909	8.73401	8.72188	9.01437
DQ582018P	0.239052	0.638548	1.38649	up	Piwi-interacting RNA (piRNA)	Homo sapiens	DQ582018	29	CACAGGGAAAGGAAGAAAATCCTACTGCC	111.3	162.961	6.80231	7.27375	158.889	187.582	142.413	79.0452	101.44	153.415	7.05164	7.24135	7.52825	6.22323	6.56527	7.61844
DQ572728P	0.181187	0.638548	1.71422	up	Piwi-interacting RNA (piRNA)	Homo sapiens	DQ572728	26	TCAAGAGGTGGGGTCTTTAAGAGATC	110.742	203.279	6.78084	7.55839	182.288	274.995	152.554	71.6047	106.124	154.498	7.24522	7.79626	7.63369	6.07899	6.63647	7.62706
DQ571874P	0.747622	0.884284	1.29619	up	Piwi-interacting RNA (piRNA)	Homo sapiens	DQ571874	30	CAACAATAGGGTTTACGACCTCGATGTTGG	552.962	757.922	8.95169	9.32597	353.048	1225.16	695.553	987.367	364.625	306.896	8.17493	10.0494	9.75353	9.81128	8.43137	8.61243
DQ593845P	0.301961	0.655271	1.47866	up	Piwi-interacting RNA (piRNA)	Homo sapiens	DQ593845	27	CTGGGGCTGGAAGTGGGTCATGACTGC	22.4959	36.8789	4.52618	5.09047	24.7876	49.6077	36.2414	22.5001	17.0979	27.8898	4.41983	5.30565	5.54594	4.46595	3.96375	5.14885
DQ578625P	0.428248	0.710432	1.09132	up	Piwi-interacting RNA (piRNA)	Homo sapiens	DQ578625	26	TGAAAGGCAAAGGGATCTTGGTTGGT	17.8832	20.9357	4.20587	4.33193	18.2416	20.8607	23.7049	17.6003	17.1264	18.923	4.00731	4.08022	4.90827	4.09709	3.96516	4.55535
DQ582483P	0.932543	0.973763	1.0097	up	Piwi-interacting RNA (piRNA)	Homo sapiens	DQ582483	28	CAGTGAGTTGAGTTCATTGATCGGAAGC	15.7583	16.8024	4.00425	4.01817	16.1695	18.4832	15.7544	11.8429	17.5076	17.9245	3.83432	3.90789	4.3123	3.53246	3.99965	4.48062
DQ588415P	0.247399	0.638548	1.40911	up	Piwi-interacting RNA (piRNA)	Homo sapiens	DQ588415	30	TGGGAACGAGAAGACACTCGTGGGGGCGTC	323.276	536.729	8.39352	8.88831	506.121	814.622	289.446	291.902	376.128	301.799	8.72799	9.4272	8.50974	8.11881	8.46874	8.59301
DQ577543P	0.869482	0.943358	1.01314	up	Piwi-interacting RNA (piRNA)	Homo sapiens	DQ577543	29	TCTCCTGATGCCTTGTTATGAACAGGGAG	211.462	241.019	7.76905	7.78789	273.981	292.561	156.516	200.523	269.621	164.242	7.8013	7.89441	7.66795	7.58269	8.00303	7.72145
DQ601121P	0.608834	0.814078	1.1049	up	Piwi-interacting RNA (piRNA)	Homo sapiens	DQ601121	29	TAGCAATCAGGGAAGCTGGCCTACATGTT	13.3442	15.7305	3.76003	3.90395	12.051	20.4081	14.7325	13.8889	15.4484	10.6953	3.44283	4.04579	4.22322	3.75268	3.80748	3.71991
DQ570236P	0.334772	0.664864	1.12637	up	Piwi-interacting RNA (piRNA)	Homo sapiens	DQ570236	29	ACAAGGAGAAGACCCAGGCCCTGCAGAAC	204.17	253.931	7.73984	7.91153	240.239	293.808	227.746	164.337	204.844	243.328	7.61908	7.90016	8.21535	7.30129	7.60231	8.31593
DQ579820P	0.909137	0.962771	1.04991	up	Piwi-interacting RNA (piRNA)	Homo sapiens	DQ579820	29	TGACGAGATGCTGCACATGCACCACGCGC	11.6316	16.0576	3.55866	3.62892	32.9584	6.58836	8.62601	13.3363	10.394	11.1646	4.84441	2.60215	3.44021	3.69515	3.19912	3.78171
DQ594953P	0.252066	0.639252	1.05185	up	Piwi-interacting RNA (piRNA)	Homo sapiens	DQ594953	28	TTGAGGTTTGGGAACCTGTGCCTAGATT	12.826	14.0986	3.70521	3.77814	14.8227	13.3241	14.149	12.7045	11.1929	14.5806	3.70791	3.45732	4.16918	3.62907	3.30824	4.17831
DQ579230P	0.562823	0.787381	1.05716	up	Piwi-interacting RNA (piRNA)	Homo sapiens	DQ579230	28	TGAATGGATCAGCGTGATTGAAATACCT	31.8427	35.9508	4.60978	4.68997	47.7215	51.9843	8.14669	43.3799	45.1489	6.99945	5.34637	5.36583	3.3577	5.38852	5.39651	3.0443
DQ593758P	0.405204	0.697756	1.22025	up	Piwi-interacting RNA (piRNA)	Homo sapiens	DQ593758	29	CTGCCAGTGATTGGCTTAGGAATGGCCAC	8.53194	11.9165	3.08526	3.37243	17.4535	12.3604	5.93564	9.31144	9.3632	6.9212	3.93757	3.35861	2.82113	3.19387	3.03579	3.02613
DQ597960P	0.282305	0.647046	1.4998	up	Piwi-interacting RNA (piRNA)	Homo sapiens	DQ597960	27	GGCCCCATGGTGTAATGGTCAGCACTC	17.8733	29.4915	4.16452	4.74929	29.0806	40.0372	19.3568	24.4731	13.5929	15.554	4.65162	5.00256	4.5937	4.58654	3.62848	4.27854
DQ595122P	0.492894	0.747792	1.12126	up	Piwi-interacting RNA (piRNA)	Homo sapiens	DQ595122	31	TTGCCTCAGCACCTAGGTAATCCTCCGCCCG	69.5255	79.8032	5.99883	6.16396	68.1598	54.1809	117.069	40.2572	46.2504	122.069	5.84353	5.42469	7.22366	5.28278	5.42997	7.28376
DQ574695P	0.708085	0.864501	1.01211	up	Piwi-interacting RNA (piRNA)	Homo sapiens	DQ574695	32	TCCAGGGGCAGGAGCAACGGGGAGATCCCACT	1836.6	2034.22	10.8935	10.9108	2259.65	2397.92	1445.1	2000.71	2012.9	1496.19	10.8293	11.0665	10.8367	10.8132	10.9788	10.8883
DQ583889P	0.231471	0.638548	1.12867	up	Piwi-interacting RNA (piRNA)	Homo sapiens	DQ583889	31	TGCATAACCAGGGCAGCCCAGCAGCGTCGGT	26.8026	32.7374	4.80701	4.98164	32.8994	34.1993	31.1134	25.1211	23.4542	31.8326	4.84241	4.78116	5.32135	4.62381	4.45459	5.34264
DQ580259P	0.41723	0.70397	1.08021	up	Piwi-interacting RNA (piRNA)	Homo sapiens	DQ580259	31	TGAGACCAGCCTAGGAAACAGAGGGAGACCT	30089.6	27789.8	14.718	14.8293	37049.3	28901.6	17418.6	35395.8	34741.7	20131.3	14.87	14.8615	14.7566	14.6834	14.6092	14.8615
DQ578483P	0.346746	0.669799	1.67259	up	Piwi-interacting RNA (piRNA)	Homo sapiens	DQ578483	29	TGAAAACAGGAGAAAGTGCCACTTGCCAC	11.9795	19.7026	3.46677	4.20886	20.0834	25.143	13.8815	6.94311	9.24717	19.7482	4.1404	4.34269	4.14347	2.76456	3.01837	4.61739
DQ581072P	0.0774402	0.638548	1.17296	up	Piwi-interacting RNA (piRNA)	Homo sapiens	DQ581072	28	TGAGGTGACGAGGTGAGGATGACCCAAG	91.9729	118.502	6.57399	6.80415	99.6363	141.57	114.301	82.2853	99.4284	94.2049	6.37799	6.85226	7.18221	6.28116	6.53161	6.90921
DQ593879P	0.773154	0.895611	1.03915	up	Piwi-interacting RNA (piRNA)	Homo sapiens	DQ593879	30	CTGTGAAACAGGTGAAGTGGGATCTGAAGG	13.9343	15.3381	3.82199	3.8774	11.2343	16.5422	18.2378	10.7177	16.9543	14.1309	3.35458	3.77052	4.5071	3.38741	3.95215	4.12641
DQ585186P	0.13842	0.638548	1.36492	up	Piwi-interacting RNA (piRNA)	Homo sapiens	DQ585186	29	TGCCTTTAAAATCCATTCCTGGCTGCTGC	92.2803	149.872	6.57592	7.02473	136.83	231.367	81.4203	91.632	113.256	71.9532	6.84104	7.53563	6.69753	6.4643	6.733	6.53047
DQ580337P	0.514102	0.759065	1.13225	up	Piwi-interacting RNA (piRNA)	Homo sapiens	DQ580337	29	TGAGAGCAACAGGGACCTCTGCAACAAAG	31.0764	37.9765	4.98767	5.16686	29.3928	45.8144	38.7225	23.6113	25.8899	43.728	4.66958	5.18764	5.64335	4.53979	4.59132	5.83189
DQ585306P	0.345475	0.669259	1.1227	up	Piwi-interacting RNA (piRNA)	Homo sapiens	DQ585306	29	TGCGCTAGTCAGGAGCACAGGCAAGGGGT	436.837	540.355	8.83967	9.00665	616.356	562.764	441.946	419.087	425.149	466.274	9.02267	8.86063	9.13664	8.64372	8.65098	9.22432
DQ573811P	0.7428	0.88134	1.02102	up	Piwi-interacting RNA (piRNA)	Homo sapiens	DQ573811	27	TCATCTGTTAAAGAGGAGGCTGGTGTA	176.803	205.345	7.47849	7.50851	227.491	274.209	114.334	210.916	207.98	111.514	7.54983	7.79311	7.18258	7.66042	7.6276	7.14745
DQ578986P	0.137099	0.638548	1.18368	up	Piwi-interacting RNA (piRNA)	Homo sapiens	DQ578986	27	TGAAGAGGAGGGAGGCAGTCTGCGCGC	15175.4	15841.6	13.7886	14.0319	18763.2	18497.9	10263.6	16780.8	18054.8	10690.7	13.8619	14.2365	13.9972	13.6119	13.8222	13.9316
DQ575437P	0.383825	0.68448	1.18101	up	Piwi-interacting RNA (piRNA)	Homo sapiens	DQ575437	31	TCCCCTACCTGAAATGCAGCTAGTGCGGCTC	11.777	14.122	3.52517	3.7652	17.6961	11.8565	12.8135	16.0391	10.8283	8.46372	3.9588	3.30824	4.02856	3.96009	3.25984	3.35559
DQ578221P	0.463416	0.730813	1.05651	up	Piwi-interacting RNA (piRNA)	Homo sapiens	DQ578221	30	TCTTACAGGAGGGCCTAACACAGAGTGGGT	34.8848	41.0634	5.19895	5.27825	41.8167	49.0393	32.3341	35.1965	35.4865	33.9713	5.17103	5.28894	5.37479	5.09235	5.05657	5.44792
DQ582407P	0.0711059	0.638548	1.25236	up	Piwi-interacting RNA (piRNA)	Homo sapiens	DQ582407	30	CAGGATGGATGCTGTGCAGAGGGTGGCAGT	493.158	671.526	9.0055	9.33015	654.901	757.892	601.785	515.977	479.749	483.747	9.1037	9.32661	9.56014	8.91167	8.82638	9.27844
DQ595470P	0.466427	0.732198	1.16004	up	Piwi-interacting RNA (piRNA)	Homo sapiens	DQ595470	30	TTGGTACTTGGTATAGGATGACTGCCCACC	18.93	24.6186	4.29423	4.50841	34.2483	20.7992	18.8082	19.3108	20.399	17.0802	4.89721	4.07402	4.55401	4.23502	4.23333	4.41435
DQ585649P	0.0987002	0.638548	1.26092	up	Piwi-interacting RNA (piRNA)	Homo sapiens	DQ585649	28	TGCTATGTGGCAAGAAGGAAAACGGGTT	26.8511	37.4307	4.79574	5.13022	43.9212	40.8811	27.4899	26.2041	31.1886	23.1606	5.23404	5.02661	5.13001	4.68167	4.85728	4.84828
DQ579061P	0.174593	0.638548	1.53015	up	Piwi-interacting RNA (piRNA)	Homo sapiens	DQ579061	26	TGAAGGAACTGAGGGGCAGGGAAAGA	6955.58	9848.55	12.7338	13.3474	10279.9	10777.5	8488.24	4505.94	7511.6	8849.2	13.007	13.4036	13.6317	12.01	12.5891	13.6022
DQ579171P	0.0380263	0.638548	1.75217	up	Piwi-interacting RNA (piRNA)	Homo sapiens	DQ579171	26	TGAATATTTCACAGAGGGAAGCAGGT	406.288	798.877	8.72394	9.53308	925.378	986.54	484.713	422.32	450.988	345.556	9.62213	9.72399	9.25314	8.65712	8.74588	8.76882
DQ574053P	0.559518	0.786444	1.10742	up	Piwi-interacting RNA (piRNA)	Homo sapiens	DQ574053	30	TCCAACACTGGATGGGTGCTGTGAACTGGA	20.5815	24.8304	4.41959	4.56679	20.0641	29.7689	24.6581	21.7155	20.4143	19.6146	4.13911	4.59403	4.96721	4.41619	4.23455	4.60802
DQ577242P	0.28301	0.647046	1.04999	up	Piwi-interacting RNA (piRNA)	Homo sapiens	DQ577242	30	TCTACCTTGGAAAGATGGAGAGAAGACTGC	175.99	211.143	7.47793	7.54831	259.056	258.401	115.971	199.406	212.856	115.708	7.73402	7.70514	7.20577	7.57321	7.65013	7.21045
DQ587032P	0.619378	0.817767	1.07045	up	Piwi-interacting RNA (piRNA)	Homo sapiens	DQ587032	30	TGGAGATGTCCAGAATTGGGCGAGGTGTTA	260.383	320.238	8.09626	8.19447	287.697	452.273	220.744	227.773	298.455	254.919	7.89012	8.52121	8.17209	7.75994	8.14804	8.38079
DQ588537P	0.206216	0.638548	1.17649	up	Piwi-interacting RNA (piRNA)	Homo sapiens	DQ588537	29	TGGGAAGTGAGGAGCATCTCTGCCTGGCC	2107.6	2788.21	11.0724	11.3069	3019.59	3684.1	1660.95	2380.11	2368.11	1574.57	11.2258	11.6589	11.036	11.0802	11.1739	10.9632
DQ598662P	0.161182	0.638548	7.2448	up	Piwi-interacting RNA (piRNA)	Homo sapiens	DQ598662	31	GTTGATGAAATGCCAGAGTAAAAGGGGTAGC	308.006	1871.53	7.76175	10.6187	3150.7	1528.27	935.629	88.4782	144.393	691.148	11.2985	10.3671	10.1905	6.4044	7.09885	9.78201
DQ586169P	0.301962	0.655271	1.09834	up	Piwi-interacting RNA (piRNA)	Homo sapiens	DQ586169	26	TGCTGTGGTGACCGGAAGAACGGAGC	49.2353	61.1365	5.67892	5.81424	63.3227	79.8969	40.19	51.2842	55.5492	40.8726	5.73927	6.00241	5.70105	5.61596	5.69138	5.72941
DQ580374P	0.757293	0.888467	1.03566	up	Piwi-interacting RNA (piRNA)	Homo sapiens	DQ580374	26	TGAGAGGAGCTGGGTGGAGCACCGCC	352.553	410.639	8.52429	8.57484	418.051	512.951	300.916	373.629	355.895	328.136	8.4344	8.72799	8.56215	8.48152	8.39603	8.69533
DQ580303P	0.246898	0.638548	1.16165	up	Piwi-interacting RNA (piRNA)	Homo sapiens	DQ580303	29	TGAGACTGGGCCAGTTCTCTTTCTGGAGA	12.7225	17.2272	3.41813	3.6343	24.3573	22.3242	5	15.7352	17.4321	5	4.39677	4.17198	2.33414	3.93333	3.99204	2.329
DQ597704P	0.0486932	0.638548	1.4968	up	Piwi-interacting RNA (piRNA)	Homo sapiens	DQ597704	30	GGAAGAGAAAGTCCGCTCAGGAAGGGTGTA	177.508	289.153	7.49848	8.08036	241.065	302.257	324.136	130.181	152.374	249.968	7.62538	7.94079	8.67492	6.96372	7.17847	8.35327
DQ584142P	0.138113	0.638548	1.17467	up	Piwi-interacting RNA (piRNA)	Homo sapiens	DQ584142	26	TGCCAAGAAAGGGGAACCGCGTGGAC	111201	112695	16.6056	16.8379	135973	122750	79362	127644	125643	80316.9	16.6023	16.9962	16.9152	16.3875	16.5885	16.8409
DQ585302P	0.685398	0.853571	1.03278	up	Piwi-interacting RNA (piRNA)	Homo sapiens	DQ585302	26	TGCGCGACATCAAGGAGAAGCTGTGC	112.282	132.991	6.8446	6.89114	170.749	158.682	69.543	131.771	127.451	77.6251	7.15206	7.03221	6.48914	6.97791	6.91773	6.63816
DQ587648P	0.200371	0.638548	1.95626	up	Piwi-interacting RNA (piRNA)	Homo sapiens	DQ587648	28	TGGCAGGGACAGACCTGGTCATAGAGCA	249.349	527.238	7.84546	8.81356	287.05	899.036	395.629	107.11	243.403	397.535	7.88607	9.57806	8.97655	6.68949	7.85605	8.99083
DQ572825P	0.839148	0.928108	1.03837	up	Piwi-interacting RNA (piRNA)	Homo sapiens	DQ572825	31	TCAATCCTATGCTGCTAACAGTCCCCTGCTC	7.91564	8.16143	2.95077	3.0051	5.26704	9.79519	9.42204	5.23693	6.53663	11.9734	2.38191	3.05982	3.57355	2.40348	2.56466	3.88418
DQ574781P	0.624965	0.820635	1.07851	up	Piwi-interacting RNA (piRNA)	Homo sapiens	DQ574781	28	TCCATAGGCACAGGTCCGGGGATGGAAC	65.0079	77.1241	6.08477	6.19381	67.9119	86.7403	76.72	70.8113	68.7969	55.4154	5.83818	6.12678	6.61646	6.06759	6.00033	6.1864
DQ583559P	0.173548	0.638548	1.97687	up	Piwi-interacting RNA (piRNA)	Homo sapiens	DQ583559	31	TGCAGAACCTCAGAATACAGAACCACCAGGA	27.1902	41.5826	4.22938	5.2126	30.4843	27.6028	66.6606	8.20838	11.3541	62.0081	4.72762	4.47947	6.43072	3.01789	3.33311	6.33714
DQ600515P	0.103261	0.638548	2.20121	up	Piwi-interacting RNA (piRNA)	Homo sapiens	DQ600515	29	TACTCAGGAGGCTGAGGCAGGAGAATGGC	7858.68	15921.2	12.9218	14.0601	19245.6	17407.4	11110.5	6264.33	7550.72	9760.99	13.911	14.1429	14.1265	12.3866	12.5963	13.7825
DQ592397P	0.192086	0.638548	1.29824	up	Piwi-interacting RNA (piRNA)	Homo sapiens	DQ592397	30	TGTTGTTGGAGCAAGAGGAGAGGTTGCTGG	513.357	722.199	9.05263	9.42919	704.735	869.41	592.451	418.513	531.099	590.46	9.22861	9.52536	9.53359	8.64004	8.97294	9.5449
DQ594463P	0.236389	0.638548	1.28496	up	Piwi-interacting RNA (piRNA)	Homo sapiens	DQ594463	26	TTCCGTAGCCTGAGATGTGCCCTTGT	9.12573	12.0524	3.20343	3.56516	10.514	12.6661	12.9771	9.9447	9.14514	8.28734	3.25998	3.3897	4.04579	3.28656	2.99887	3.32487
DQ589195P	0.647234	0.83335	1.304	up	Piwi-interacting RNA (piRNA)	Homo sapiens	DQ589195	28	TGGGCTTGAAGATGTGAAGTCTGACTGA	25.0176	36.9892	4.63849	5.02143	56.0932	19.4984	35.3759	14.8038	28.0721	32.177	5.56894	3.98672	5.50864	3.84275	4.71632	5.3564
DQ585286P	0.683597	0.85252	1.08908	up	Piwi-interacting RNA (piRNA)	Homo sapiens	DQ585286	26	TGCGCAGGAAGACTGAGATGAGGACC	26.0788	29.6492	4.69379	4.81689	32.2271	33.1127	23.608	26.6877	35.5587	15.99	4.81082	4.73884	4.90103	4.70481	5.05898	4.31758
DQ596756P	0.0872826	0.638548	1.78887	up	Piwi-interacting RNA (piRNA)	Homo sapiens	DQ596756	30	GAGGTCAGGAGATCGAGACCGTCCTGGCTA	2158.96	4104.85	11.1013	11.9403	3591.76	5664.55	3058.24	1841.4	2215.76	2419.72	11.4854	12.4151	11.9205	10.6879	11.0966	11.5193
DQ584766P	0.487715	0.745068	1.40858	up	Piwi-interacting RNA (piRNA)	Homo sapiens	DQ584766	29	TGCCCTGCAAAGTCTCTTGTGGGAAAAAT	102.422	168.648	6.70853	7.20277	253.142	164.488	88.3152	75.1011	109.677	122.489	7.70145	7.08911	6.81775	6.14843	6.68949	7.28766
DQ571288P	0.447185	0.719866	1.23945	up	Piwi-interacting RNA (piRNA)	Homo sapiens	DQ571288	30	AGGGAGCTCGCACAGACCAGAGAGAGTGTA	490.864	679.596	8.98942	9.29912	583.99	965.85	488.948	559.087	442.266	471.237	8.93953	9.68696	9.27088	9.00319	8.71902	9.24605
DQ590250P	0.188084	0.638548	1.12561	up	Piwi-interacting RNA (piRNA)	Homo sapiens	DQ590250	31	TGGTGCACGAACTCATCCAGGAGGTCTGGGA	21.2179	26.3042	4.43553	4.60624	24.8317	34.7067	19.3743	21.4029	26.8252	15.4257	4.42182	4.80192	4.59499	4.39282	4.64717	4.26661
DQ586436P	0.691886	0.856193	1.04238	up	Piwi-interacting RNA (piRNA)	Homo sapiens	DQ586436	30	TGGAAAGGGATGGGATACGAATGCTGGAGT	171.19	196.075	7.47395	7.53383	204.196	219.313	164.717	192.66	186.529	134.381	7.40134	7.45866	7.7415	7.51959	7.47549	7.42678
DQ573998P	0.255867	0.639252	1.10957	up	Piwi-interacting RNA (piRNA)	Homo sapiens	DQ573998	27	TCCAAAGGAGTGCTTGTGGAGATCGGA	59.7089	72.6035	5.85961	6.00961	87.8399	90.8663	39.1044	78.925	67.5947	32.607	6.18441	6.18605	5.65837	6.2208	5.97671	5.38133
DQ576392P	0.792751	0.905255	1.07824	up	Piwi-interacting RNA (piRNA)	Homo sapiens	DQ576392	30	TCCTGCACCAACCGAAATGCCATCTCCAGC	109.835	126.618	6.76969	6.87836	162.841	99.6216	117.391	83.4212	85.812	160.272	7.0838	6.31965	7.23164	6.29843	6.32279	7.68784
DQ598951P	0.613849	0.815354	1.31314	up	Piwi-interacting RNA (piRNA)	Homo sapiens	DQ598951	27	TAAATGCGGTGGCATCGACAAAAGAAC	1569.44	2769.08	10.6525	11.0456	5545.44	1454.53	1307.27	1522.16	1532.36	1653.81	12.1334	10.293	10.7102	10.4134	10.5272	11.017
DQ595579P	0.487591	0.745012	1.142	up	Piwi-interacting RNA (piRNA)	Homo sapiens	DQ595579	31	TTGTAATTGACACTACTACCTACAATAGTCC	11.5715	13.6263	3.53409	3.72565	13.9412	15.1627	11.7751	13.9696	9.17494	11.5699	3.62848	3.63302	3.91545	3.76257	3.00466	3.83503
DQ576935P	0.410613	0.700815	1.06147	up	Piwi-interacting RNA (piRNA)	Homo sapiens	DQ576935	29	TCGGAACCTGCAGACACTCGTGGAGGCGT	42.349	49.4696	5.33774	5.4238	58.0175	66.1822	24.209	54.2385	51.3338	21.4747	5.61872	5.71648	4.9362	5.69528	5.5813	4.73664
DQ595825P	0.170689	0.638548	1.3614	up	Piwi-interacting RNA (piRNA)	Homo sapiens	DQ595825	29	TTTGAATGACTCGGGGAAGCACAGCTGGT	14617	17090.7	13.7397	14.1848	19938.8	18402.8	12930.6	18072.8	13320.5	12457.6	13.9652	14.2151	14.3741	13.6939	13.3481	14.1772
DQ580275P	0.999481	0.999805	1.00017	up	Piwi-interacting RNA (piRNA)	Homo sapiens	DQ580275	27	TGAGACGATTTGGTGAGAAGTTCCAGC	14.3949	15.8819	3.6956	3.69584	24.2653	17.269	6.11128	14.4327	22.2685	6.48353	4.39051	3.82662	2.87038	3.80684	4.37103	2.90893
DQ587925P	0.0565261	0.638548	1.24339	up	Piwi-interacting RNA (piRNA)	Homo sapiens	DQ587925	28	TGGCCGACACCATGACCAGCGTGGGGAC	89.2965	126.357	6.52248	6.83676	152.634	152.323	74.1163	98.3917	103.71	65.788	6.98921	6.95161	6.56945	6.56231	6.59996	6.40515
DQ594585P	0.0959214	0.638548	1.2882	up	Piwi-interacting RNA (piRNA)	Homo sapiens	DQ594585	28	TTCGTGTTTCTGGGAGAGCGCGCGCCTT	24697.3	26430.4	14.3358	14.7011	36428.7	29766.6	13095.8	30518.7	30404	13169.3	14.7917	14.927	14.3846	14.3846	14.3741	14.2485
DQ575847P	0.661957	0.840823	1.03646	up	Piwi-interacting RNA (piRNA)	Homo sapiens	DQ575847	31	TCCGGGATACAGAAGGTAGCCACAGGGAGGT	285.511	336.462	8.22902	8.28069	290.634	436.678	282.073	277.478	320.704	258.351	7.90693	8.45802	8.47712	8.04176	8.24272	8.40258
DQ582647P	0.222308	0.638548	1.26738	up	Piwi-interacting RNA (piRNA)	Homo sapiens	DQ582647	29	CCACAGTGGCTGAGAGCTTTGTACAGGGG	24.8717	35.3833	4.69288	5.03473	46.0587	34.9608	25.1303	24.1824	28.1487	22.2841	5.29609	4.80992	4.99817	4.56953	4.71986	4.78926
DQ600514P	0.0927623	0.638548	2.24068	up	Piwi-interacting RNA (piRNA)	Homo sapiens	DQ600514	29	TACTCAGGAGGCTGAGACAGGAGAATTGC	2227.18	5063.19	11.1353	12.2992	5939.53	5706.16	3543.88	1718.34	2076.57	2886.61	12.2366	12.4555	12.2056	10.5904	11.0205	11.795
DQ580842P	0.573995	0.793315	1.25388	up	Piwi-interacting RNA (piRNA)	Homo sapiens	DQ580842	28	TGAGGACTCAGGTCTCCTAAGGATGAAA	53.8275	78.5562	5.79875	6.12515	94.6999	99.5248	41.4439	42.0134	54.5368	64.9322	6.30407	6.3182	5.75318	5.33979	5.66608	6.39038
DQ578686P	0.302142	0.655271	1.19245	up	Piwi-interacting RNA (piRNA)	Homo sapiens	DQ578686	30	TGAAATGGACAGGAAGGGTGGGCGGGCCTT	6477.55	6997.67	12.5329	12.7868	6691.89	9371.27	4929.84	7110.45	8046.11	4276.1	12.4215	13.2266	12.7124	12.5006	12.6695	12.4286
DQ575147P	0.476523	0.737464	1.0569	up	Piwi-interacting RNA (piRNA)	Homo sapiens	DQ575147	26	TCCCAGACATGCTTCGGAAGGATGGC	19.6227	22.5614	4.34946	4.4293	24.8206	21.6118	21.2519	20.803	19.8937	18.1714	4.4209	4.121	4.74602	4.35173	4.19471	4.50195
DQ588039P	0.0712531	0.638548	1.42578	up	Piwi-interacting RNA (piRNA)	Homo sapiens	DQ588039	31	TGGCGATGAGGAGGTACCTATTGTGTTGAGT	1610.23	2755.33	10.5384	11.0502	4982.56	2376.34	907.1	2530.71	1559.89	740.074	11.9543	11.0461	10.1502	11.1792	10.563	9.8731
DQ595706P	0.759381	0.889337	1.02857	up	Piwi-interacting RNA (piRNA)	Homo sapiens	DQ595706	28	TTGTTGGATTGAAGGATGCCTAGATAGC	56.8466	64.531	5.86858	5.90922	59.6133	85.2864	48.6932	60.5925	67.6095	42.3377	5.65551	6.0989	5.97325	5.84353	5.97704	5.78518
DQ577981P	0.499869	0.751499	1.1151	up	Piwi-interacting RNA (piRNA)	Homo sapiens	DQ577981	30	TCTGCTTCCAGGCGCTCCTAAGGGGTCAGG	28.3095	36.0896	4.88689	5.04407	32.4429	51.2284	24.5974	27.8458	30.3547	26.728	4.82001	5.35116	4.96104	4.7623	4.82226	5.07611
DQ583487P	0.92192	0.96973	1.02945	up	Piwi-interacting RNA (piRNA)	Homo sapiens	DQ583487	31	TGCACTCAGAAACACACATGCTCAGCCCTGC	16.2367	16.6066	3.77541	3.81728	12.635	7.00326	30.1814	6.9947	10.8067	30.9087	3.50157	2.6756	5.27468	2.77659	3.25611	5.29352
DQ590253P	0.108318	0.638548	1.50931	up	Piwi-interacting RNA (piRNA)	Homo sapiens	DQ590253	29	TGGTGCAGACAGGTATCCTAGAAGACTGA	11.8056	20.6792	3.5426	4.13649	22.5102	30.6679	8.85959	11.3038	15.8684	8.24467	4.29324	4.63228	3.48394	3.46079	3.85162	3.31537
DQ583578P	0.143305	0.638548	1.20548	up	Piwi-interacting RNA (piRNA)	Homo sapiens	DQ583578	30	TGCAGACACTTGTGGAGGAGTCGGCAGAGC	133.81	178.966	7.1202	7.38981	175.399	222.591	138.909	148.595	138.415	114.42	7.1973	7.47855	7.49357	7.14269	7.03175	7.18617
DQ598355P	0.701679	0.86077	1.0529	up	Piwi-interacting RNA (piRNA)	Homo sapiens	DQ598355	29	GTACTTGAGATTAGGGAGTGGTGATGACA	13012.3	12179.2	13.5639	13.6382	11328.6	16484.4	8724.58	14016.8	15771.9	9248.18	13.1698	14.0249	13.72	13.3481	13.6317	13.7118
DQ570450P	0.522406	0.765067	1.10891	up	Piwi-interacting RNA (piRNA)	Homo sapiens	DQ570450	30	ACCATTAATAGGGTAGTGAGGGCATTGTGT	41.3521	53.3269	5.43575	5.58489	43.37	81.032	35.5788	39.737	47.9297	36.3898	5.21312	6.02371	5.51785	5.26381	5.48663	5.55682
DQ591793P	0.764462	0.891142	1.02338	up	Piwi-interacting RNA (piRNA)	Homo sapiens	DQ591793	30	TGTGCTTCCTGGGTAACGCAATGCCCCACA	14.1747	15.3119	3.62443	3.65777	21.4695	18.4415	6.0248	19.2105	17.7535	5.56007	4.22567	3.90345	2.8442	4.22749	4.01823	2.62758
DQ585086P	0.847355	0.931688	1.01415	up	Piwi-interacting RNA (piRNA)	Homo sapiens	DQ585086	31	TGCCTGGGAGCTGTCTGGAACATTCCGCAAC	22.8819	24.9073	4.40234	4.42261	31.4736	32.5109	10.7375	29.3408	29.6016	9.70333	4.77352	4.71669	3.77763	4.84493	4.79033	3.57177
DQ575249P	0.299088	0.654575	1.15516	up	Piwi-interacting RNA (piRNA)	Homo sapiens	DQ575249	28	TCCCAGGTGGCAAGGGAGCTTCCCAGGG	205.253	269.782	7.74004	7.94813	212.232	383.304	213.809	167.475	232.108	216.176	7.45536	8.27679	8.11224	7.32221	7.78013	8.11777
DQ586604P	0.779515	0.898994	1.07652	up	Piwi-interacting RNA (piRNA)	Homo sapiens	DQ586604	30	TGGAAGCCAGAGGTGGGCTTAGCTAGGCAA	34.165	42.9416	5.17062	5.27699	24.4493	59.2616	45.1138	31.7895	34.5748	36.1308	4.40141	5.56459	5.86497	4.94768	5.01923	5.54495
DQ594437P	0.168954	0.638548	1.44742	up	Piwi-interacting RNA (piRNA)	Homo sapiens	DQ594437	28	TTCCCTAGACCGCGAGGCAGGACGGAGG	820.802	1301.67	9.69195	10.2254	1331.55	1732.35	841.103	623.878	1070.71	767.812	10.091	10.5526	10.0327	9.13326	9.99409	9.94849
DQ571719P	0.238887	0.638548	1.38834	up	Piwi-interacting RNA (piRNA)	Homo sapiens	DQ571719	26	ATGGATCCGAGAGAGAAGCGCAGAGC	272.932	431.982	8.1543	8.62766	336.588	624.923	334.436	237.403	271.879	309.514	8.11881	9.04586	8.71831	7.82016	8.01482	8.62791
DQ597728P	0.396634	0.692585	1.24888	up	Piwi-interacting RNA (piRNA)	Homo sapiens	DQ597728	28	GGACAGGACTTGCTGTAACCAGTGCTGA	13.8006	18.2763	3.78248	4.10311	19.8648	22.2123	12.7517	9.40004	18.9749	13.0269	4.12467	4.16252	4.02215	3.20496	4.1272	4.01529
DQ574373P	0.296635	0.652679	1.29703	up	Piwi-interacting RNA (piRNA)	Homo sapiens	DQ574373	30	TCCACCCTGTGGTCAGCCAGAAACAGCAAC	9.12842	11.9666	3.17543	3.55064	13.2192	11.5478	11.1327	7.00308	7.81794	12.5642	3.55824	3.26937	3.82432	2.77802	2.79223	3.95602
DQ592923P	0.810003	0.913803	1.03513	up	Piwi-interacting RNA (piRNA)	Homo sapiens	DQ592923	31	CCCCAGTGTAAATGTATAGGCAGGACCCCCA	55.4866	63.7833	5.8554	5.90522	79.3833	58.5385	53.4281	53.0069	50.1878	63.2651	6.04929	5.54561	6.12075	5.66186	5.54666	6.35768
DQ573248P	0.659966	0.83973	1.1058	up	Piwi-interacting RNA (piRNA)	Homo sapiens	DQ573248	30	TCACTGGGACTGGTTAGACAGTGGGTGCAA	673.713	821.405	9.4404	9.58549	813.064	1078.55	572.605	564.546	702.283	754.311	9.41686	9.84912	9.49048	9.01585	9.39336	9.91198
DQ598508P	0.413212	0.702276	1.23471	up	Piwi-interacting RNA (piRNA)	Homo sapiens	DQ598508	29	GTGATAGTCAGGGGACTGGCATTCAGTGA	36.4162	50.0141	5.20116	5.50533	41.2846	73.9858	34.7719	44.8442	39.2677	25.1366	5.15302	5.8808	5.48217	5.43297	5.19305	4.97746
DQ582259P	0.172079	0.638548	1.25653	up	Piwi-interacting RNA (piRNA)	Homo sapiens	DQ582259	26	CAGAGGTGCAGTTCAGAACAATGTGG	31.4891	43.2702	5.01443	5.34387	34.615	56.9744	38.2212	21.3251	35.3383	37.8039	4.90887	5.50193	5.62082	4.38858	5.0502	5.6045
DQ570399P	0.884561	0.949489	1.0515	up	Piwi-interacting RNA (piRNA)	Homo sapiens	DQ570399	30	ACCACAGAACACGAACGGTCCCAATGGAAA	23.3621	28.2801	4.60741	4.67986	39.1647	15.731	29.9445	24.2741	24.2664	21.5456	5.08171	3.69572	5.26215	4.57609	4.50492	4.7412
DQ572204P	0.133424	0.638548	1.28611	up	Piwi-interacting RNA (piRNA)	Homo sapiens	DQ572204	29	TATGAAGATTGGTGTGGGAAGGGTCCTAA	77.5328	109.873	6.32966	6.69267	101.321	130.077	98.2209	78.4008	71.7778	82.4199	6.40306	6.71842	6.95654	6.21261	6.06122	6.71514
DQ579699P	0.389943	0.687144	1.23251	up	Piwi-interacting RNA (piRNA)	Homo sapiens	DQ579699	30	TGACCAGGAAGCTGCCAAAAGGGACATGGA	55.6197	70.2241	5.7185	6.0201	46.1925	80.0995	84.3804	34.95	39.1722	92.737	5.30293	6.00649	6.75089	5.08105	5.19024	6.8842
DQ585882P	0.368421	0.675567	1.0447	up	Piwi-interacting RNA (piRNA)	Homo sapiens	DQ585882	28	TGCTGACGGAGAAAGATGCGAGCCATGC	16.8027	19.0046	4.08888	4.15197	21.8184	22.2108	12.9846	18.1741	20.0183	12.2156	4.24749	4.16192	4.04649	4.14786	4.20652	3.91224
DQ575853P	0.783858	0.900253	1.01947	up	Piwi-interacting RNA (piRNA)	Homo sapiens	DQ575853	26	TCCGGGTCCTTGCGTGTTGTGAGCTC	32.2739	35.7091	4.89164	4.91946	46.2246	45.5892	15.3135	41.3849	41.8331	13.6037	5.30499	5.18067	4.27272	5.31583	5.28372	4.07538
DQ587159P	0.955987	0.982	1.00773	up	Piwi-interacting RNA (piRNA)	Homo sapiens	DQ587159	30	TGGAGGTGTCTAGAGGAGCCATCATGGGAA	62.9869	68.1162	5.98684	5.99795	70.5454	82.3641	51.439	76.0488	72.2269	40.6849	5.88529	6.05196	6.05661	6.16496	6.07427	5.72129
DQ570925P	0.0590877	0.638548	1.4133	up	Piwi-interacting RNA (piRNA)	Homo sapiens	DQ570925	28	AGCAGGAAGAGGTTGCTGAGATTGTTGG	109.751	170.723	6.8249	7.32398	130.187	210.343	171.638	88.9487	106.882	133.421	6.76704	7.40134	7.80355	6.41368	6.64921	7.41183
DQ571383P	0.0406029	0.638548	1.22004	up	Piwi-interacting RNA (piRNA)	Homo sapiens	DQ571383	27	AGGTCTAGCATGGGGCTTGTTTTCCAC	10.0478	12.6087	3.34365	3.63057	11.5962	13.1038	13.1263	8.54824	9.54835	12.0468	3.3939	3.4351	4.06272	3.0747	3.06484	3.89139
DQ591139P	0.750607	0.886184	1.06815	up	Piwi-interacting RNA (piRNA)	Homo sapiens	DQ591139	30	TGTCGACGTGTGCGTGCAATGCGTCTGTGC	13.8582	16.8447	3.80617	3.90129	15.731	25.5725	9.23048	16.0911	14.915	10.5685	3.7921	4.36839	3.54338	3.96516	3.75099	3.70236
DQ573833P	0.952447	0.98093	1.02288	up	Piwi-interacting RNA (piRNA)	Homo sapiens	DQ573833	29	TCATGAGGACGCCAAATGCTAAAAATGGA	89.182	93.1813	6.42345	6.4561	107.779	91.0445	80.7199	51.0228	77.5613	138.962	6.49432	6.18965	6.68432	5.61063	6.18005	7.47968
DQ601945P	0.759216	0.889242	1.0792	up	Piwi-interacting RNA (piRNA)	Homo sapiens	DQ601945	30	TAGTGACCACCTACTATGAGGAGTCCGGCC	17.2631	20.0616	3.96891	4.07888	34.7217	15.6852	9.77792	24.5687	19.9277	7.29282	4.91415	3.68995	3.63252	4.59225	4.19686	3.11763
DQ587205P	0.870537	0.943919	1.01137	up	Piwi-interacting RNA (piRNA)	Homo sapiens	DQ587205	30	TGGAGTTGTTCGTTCCTCCCAGTGGGTTTG	45.7326	51.9448	5.585	5.60131	50.5061	66.4122	38.916	45.2351	49.9297	42.033	5.43373	5.72023	5.64997	5.44355	5.53951	5.77193
DQ574709P	0.212903	0.638548	1.13018	up	Piwi-interacting RNA (piRNA)	Homo sapiens	DQ574709	31	TCCAGGTCCAGAGATCAGACTCGGGAAAGGT	16.517	20.2473	4.08533	4.26189	22.0947	22.6394	16.0076	15.3898	19.4561	14.705	4.26268	4.19091	4.33208	3.90135	4.16252	4.19212
DQ594756P	0.140984	0.638548	1.64051	up	Piwi-interacting RNA (piRNA)	Homo sapiens	DQ594756	30	TTCTGTCCCAGCTGGAATGTGAGGAAGGCT	35.0833	67.2792	5.20905	5.9232	92.9921	66.9376	41.9077	33.2395	35.8853	36.1251	6.27196	5.73118	5.76645	5.01131	5.07185	5.544
DQ580185P	0.242425	0.638548	1.20683	up	Piwi-interacting RNA (piRNA)	Homo sapiens	DQ580185	30	TGAGAAGTCCGAGATCAAGATGCCTGAGGT	34.267	44.7777	5.14968	5.4209	38.6643	50.8867	44.7821	28.5031	29.4715	44.8264	5.06116	5.34486	5.85667	4.79548	4.7847	5.86885
DQ580792P	0.103407	0.638548	1.73428	up	Piwi-interacting RNA (piRNA)	Homo sapiens	DQ580792	29	TGAGGAAACTGAGGACAATGAGATTGAGT	14.7064	23.1932	3.63081	4.42515	15.6603	20.9348	32.9845	6.15661	10.1033	27.8592	3.78696	4.08282	5.40567	2.59477	3.15246	5.14521
DQ580978P	0.204685	0.638548	1.23319	up	Piwi-interacting RNA (piRNA)	Homo sapiens	DQ580978	31	TGAGGGCAGAATCTGCTCAAAGTCAGAGGGC	78.0534	107.358	6.33989	6.64229	101.22	139.649	81.2042	68.156	84.2124	81.7918	6.40138	6.8319	6.69358	6.02388	6.29236	6.70343
DQ592144P	0.383646	0.68448	2.06093	up	Piwi-interacting RNA (piRNA)	Homo sapiens	DQ592144	28	TGTTAACAGAAGTGTGACTGTAGAGGTC	11.1742	20.1544	3.17346	4.21676	26.0114	21.4716	12.9801	5	5	23.5226	4.4913	4.11293	4.04605	2.32312	2.32209	4.87518
DQ581027P	0.259808	0.639421	1.13749	up	Piwi-interacting RNA (piRNA)	Homo sapiens	DQ581027	27	TGAGGTAGGACACACTGGGGCCATGAC	121.868	148.922	6.9729	7.15876	133.02	166.171	147.577	98.716	112.826	154.061	6.79378	7.09621	7.58627	6.56647	6.72744	7.62478
DQ578455P	0.0689686	0.638548	1.14695	up	Piwi-interacting RNA (piRNA)	Homo sapiens	DQ578455	31	TCTTTGGAGAGAAGGAGGTGGGGATCCGAGT	2055.64	2522.16	11.0497	11.2475	2399.82	3018.28	2148.39	1850.11	2303.39	2013.42	10.9025	11.4369	11.403	10.7051	11.1439	11.3
DQ600926P	0.128017	0.638548	1.22784	up	Piwi-interacting RNA (piRNA)	Homo sapiens	DQ600926	31	TAGAGAAGAAGCCAGGAGGGGTTGCCTGCCC	237.102	328.468	7.96344	8.25957	280.155	389.51	315.738	218.828	230.593	261.885	7.84541	8.29078	8.6425	7.70776	7.76502	8.41754
DQ575120P	0.0782874	0.638548	1.22838	up	Piwi-interacting RNA (piRNA)	Homo sapiens	DQ575120	29	TCCCACTGACTCAGATGCTGAGGGGCCAT	20.6732	28.9132	4.41201	4.70877	30.8991	38.6499	17.1906	22.1129	24.2499	15.6567	4.74839	4.94905	4.42886	4.44278	4.50397	4.28929
DQ579889P	0.223526	0.638548	1.14741	up	Piwi-interacting RNA (piRNA)	Homo sapiens	DQ579889	29	TGACTACAAGAGATGAGAGTGCGCATGGA	89.6838	114.453	6.40208	6.60046	123.471	171.585	48.3031	110.299	119.894	38.8585	6.7026	7.13849	5.96029	6.73184	6.82175	5.65265
DQ571571P	0.820154	0.9187	1.04936	up	Piwi-interacting RNA (piRNA)	Homo sapiens	DQ571571	27	ATCCCAGAAGAATGGTGTGTGTGAGGC	64.3696	77.002	6.08029	6.14979	52.3993	98.2553	80.3516	64.4096	67.3799	61.3194	5.47711	6.29908	6.67319	5.94508	5.97261	6.32317
DQ598164P	0.26714	0.643681	1.55984	up	Piwi-interacting RNA (piRNA)	Homo sapiens	DQ598164	29	GGGGCAATTACGTACGGCTCAACATGAAG	34.9547	63.6128	5.19259	5.83398	55.5331	95.1998	40.1055	29.1334	32.4967	43.234	5.55206	6.2546	5.69528	4.83782	4.92307	5.81687
DQ596790P	0.0291482	0.638548	1.45357	up	Piwi-interacting RNA (piRNA)	Homo sapiens	DQ596790	30	GAGGTTGCTGGAGCCTGTTTGATGAGAGCA	29.3768	47.0461	4.93465	5.47425	36.7211	55.6338	48.7835	23.0526	28.5821	36.4957	4.98378	5.46227	5.97671	4.50558	4.73773	5.56066
DQ597290P	0.581831	0.797865	1.07606	up	Piwi-interacting RNA (piRNA)	Homo sapiens	DQ597290	29	GCCATCAATTTGGGAAACTAGTAGAGAGT	42.7967	48.386	5.13766	5.24342	55.6302	74.0105	15.5172	52.5608	64.0103	11.819	5.5563	5.8818	4.29215	5.65032	5.89803	3.86462
DQ577354P	0.951486	0.980608	1.01254	up	Piwi-interacting RNA (piRNA)	Homo sapiens	DQ577354	30	TCTCAACTGGAAGTTGGTCGCCTGCCCCAC	17.7591	19.2048	4.13847	4.15645	17.721	12.7222	27.1712	12.1306	16.1809	24.9657	3.96052	3.39598	5.11286	3.56525	3.88112	4.96904
DQ590447P	0.075316	0.638548	1.43795	up	Piwi-interacting RNA (piRNA)	Homo sapiens	DQ590447	28	TGGTGTGAACCTGGGAGGCAGAGCATGC	1795.31	2786.3	10.8566	11.3806	3047.24	3234.32	2077.34	1751.03	1833.59	1801.31	11.2476	11.5236	11.3705	10.6205	10.8024	11.1468
DQ600991P	0.713764	0.866933	1.03761	up	Piwi-interacting RNA (piRNA)	Homo sapiens	DQ600991	30	TAGAGGCATACACAGAACAAACAGGGCAGA	68.4589	75.9961	6.10526	6.15852	71.2955	67.9927	88.7001	50.4068	59.0903	95.8797	5.89571	5.75448	6.82538	5.59457	5.78518	6.93604
DQ582402P	0.231745	0.638548	1.23077	up	Piwi-interacting RNA (piRNA)	Homo sapiens	DQ582402	26	CAGGATAAGTGGCCACCACCAGACCA	20.138	24.5495	4.23571	4.53527	19.8465	20.8455	32.9566	12.9967	13.2797	34.1377	4.1222	4.07931	5.40431	3.65922	3.59049	5.45743
DQ589206P	0.323975	0.661234	1.14374	up	Piwi-interacting RNA (piRNA)	Homo sapiens	DQ589206	29	TGGGCTTGGGAAAGAGGAGCCTCAAGCTC	45.3284	57.4633	5.56911	5.76288	52.7173	69.7485	49.9241	41.7494	42.9341	51.3017	5.48379	5.78932	6.01553	5.32969	5.31934	6.05832
DQ580728P	0.980863	0.99274	1.0041	up	Piwi-interacting RNA (piRNA)	Homo sapiens	DQ580728	32	TGAGCTGAAGACGCCTTCTTCCCTTTGAGGCC	50.8444	54.3645	5.60713	5.61304	73.8472	55.6021	33.6443	67.1857	59.474	25.8736	5.94312	5.46133	5.43466	6.00405	5.79536	5.02198
DQ579987P	0.27757	0.646586	1.21794	up	Piwi-interacting RNA (piRNA)	Homo sapiens	DQ579987	29	TGACTGGGGCCAGCTCCCTAATGAAGGAA	16.1297	21.5651	4.05448	4.33892	19.1525	28.7675	16.7754	15.1579	16.253	16.9784	4.0767	4.53944	4.40063	3.87306	3.8886	4.40179
DQ592125P	0.783375	0.900159	1.07721	up	Piwi-interacting RNA (piRNA)	Homo sapiens	DQ592125	29	TGTGTTGGAGATTTGACCTACTCGTGGGG	23.4551	24.2157	4.29788	4.40517	28.0772	33.1535	11.4165	26.7754	36.4195	7.17044	4.61251	4.7412	3.86181	4.71171	5.09523	3.0867
DQ584163P	0.128541	0.638548	1.17396	up	Piwi-interacting RNA (piRNA)	Homo sapiens	DQ584163	31	TGCCAAGGATCGAGCTGGTGGTGGCTCCAGC	19.686	25.6667	4.34041	4.57179	28.1353	31.7368	17.1281	22.6076	20.8125	15.638	4.61456	4.67772	4.4231	4.47192	4.26221	4.2871
DQ595438P	0.988558	0.995434	1.00216	up	Piwi-interacting RNA (piRNA)	Homo sapiens	DQ595438	30	TTGGGGCTAGCATGATGATTCTGTGTGGGA	36.6619	38.3449	5.0374	5.04052	50.9535	46.3617	17.7195	48.6309	47.5628	13.7921	5.44641	5.20595	4.46918	5.54206	5.47539	4.09476
DQ597265P	0.311479	0.658439	1.34923	up	Piwi-interacting RNA (piRNA)	Homo sapiens	DQ597265	29	GCCACGATGCAGAAGGATCCCACAGCCAC	60.1969	88.9989	5.93253	6.36467	113.754	66.549	86.6933	47.1875	51.7893	81.6139	6.57646	5.72442	6.79313	5.50099	5.59519	6.70142
DQ591538P	0.11895	0.638548	1.55778	up	Piwi-interacting RNA (piRNA)	Homo sapiens	DQ591538	31	TGTGATCCCAAAGAGTGCAAAGTTAAAGCCT	44.6307	71.7748	5.43335	6.07285	53.6728	82.752	78.8997	25.8532	37.8484	70.1907	5.50498	6.06122	6.65235	4.66478	5.13918	6.4961
DQ591502P	0.517873	0.762081	1.09789	up	Piwi-interacting RNA (piRNA)	Homo sapiens	DQ591502	26	TGTGAGGTGACCGGAGGATTGGTTTT	51.1465	63.9433	5.54737	5.6821	101.495	66.4377	23.8977	67.7046	64.657	21.0779	6.40624	5.72087	4.9192	6.01553	5.91604	4.71054
DQ575595P	0.277596	0.646586	1.71851	up	Piwi-interacting RNA (piRNA)	Homo sapiens	DQ575595	30	TCCCTGAATACTTGGAATCAGCTGAGATGC	6.74413	13.6616	2.74534	3.52649	20.6028	14.3383	6.04372	5.42449	8.195	6.6129	4.16891	3.5602	2.85037	2.43715	2.85327	2.94559
DQ599997P	0.165436	0.638548	1.10421	up	Piwi-interacting RNA (piRNA)	Homo sapiens	DQ599997	31	TACATCATGGACCAAAGGACAGACAGGCTGT	47.7981	57.8013	5.64523	5.78824	57.1728	56.6454	59.5858	41.4614	45.9158	56.0172	5.59585	5.4923	6.27658	5.31934	5.41491	6.20145
DQ575225P	0.144642	0.638548	1.26052	up	Piwi-interacting RNA (piRNA)	Homo sapiens	DQ575225	30	TCCCAGGAAGGAGAGTGCCCTGCGTGCCAC	47.2207	66.9911	5.62726	5.96128	76.6641	75.9491	48.3601	43.2757	54.9252	43.4613	5.99507	5.92635	5.96242	5.38217	5.67654	5.82308
DQ588285P	0.5556	0.784103	1.01537	up	Piwi-interacting RNA (piRNA)	Homo sapiens	DQ588285	26	TGGGAAACTGTTTCTGCCTTGATGAT	23.2921	26.2131	4.3303	4.3523	33.1636	37.6695	7.80619	29.4994	32.6653	7.71157	4.85555	4.90939	3.29196	4.85136	4.93055	3.20898
DQ583066P	0.219773	0.638548	1.15839	up	Piwi-interacting RNA (piRNA)	Homo sapiens	DQ583066	26	TGATTTTGGGAAAGGCCATGAAGGGC	44.728	58.3736	5.55444	5.76655	55.0629	76.0873	43.9705	39.9748	49.9703	44.239	5.53617	5.92957	5.83391	5.27229	5.53995	5.85106
[truncated: 3,768 more rows]

## Sheet: T_vs_N_down
# Fold Change cut-off: 1.0 # P-value cut-off: 1.0 # Condition pairs: T_vs_N # Column A: ProbeName, it represents probe name. # Column B: P-value, P-value calculated from paired t-test. # Column C: FDR, FDR is calculated from Benjamini Hochberg FDR. # Column D: Fold change, the absolute ratio (no log scale) of normalized intensities between two conditions. # Column E: Regulation, it depicts which …
[truncated: 5,221 more rows]
