# Supplementary material for: piRNA-1742 promotes renal cell carcinoma malignancy by regulating USP8 stability through binding to hnRNPU and thereby inhibiting MUC12 ubiquitination
Source: Exp Mol Med. 2023 Jun 19;55(6):1258–71. doi: 10.1038/s12276-023-01010-3 (PMC10318070; doi:10.1038/s12276-023-01010-3)
Supplement: Supplementary file 3 — Supplementary Table S4 [file 12276_2023_1010_MOESM3_ESM.xlsx]

## Sheet: Antibodies
Antibodies	Product number	Company	County
GAPDH	60004-1-Ig	ProteinTech	China
MUC12	sc-377269	Santa Cruz	US
MUC12(biotin)	bs-17903R-Bio	Bioss	China
USP8	27791-1-AP	ProteinTech	China
VEGFa	ab214424	Abcam	US
Vimentin	ab92547	Abcam	US
E-cadherin	ab1416	Abcam	US
N-cadherin	ab76011	Abcam	US
c-MYC	ab32072	Abcam	US
HA	51064-2-AP	ProteinTech	China
IgG	30000-0-AP	ProteinTech	China
CPSF6	15489-1-AP	ProteinTech	China
SRSF3	35073S	Cell Signaling Technology	US
PARP	9532S	Cell Signaling Technology	US
FBL	16021-1-AP	ProteinTech	China
HRP-R	ab6721	abcam	US
HRP-M	ab6728	abcam	US

## Sheet: Reagents
Reagents	Product number	Company	County
Actinomycin D	HY-17559	MedChemExpress	China
Sunitinib	SU 11248	MedChemExpress	China
MG132	HY-13259	MedChemExpress	China
D-Luciferin Potassium Salt	40902ES01	Yeasen Biotechnology	China
Cycloheximide(CHX)	S7418	Selleck	China
Basement Menbrane Extract(BME)	3353-001-02	R&D system	US
Y-27632	HY-10071	MedChemExpress	China
collagenase type IV	C9891	Sigma Aldrich	US
CCK-8 kit	40203ES80	Yeasen Biotechnology	China
3-MA	HY-19312	MedChemExpress	China
EdU kit	C0075S	Beyotime Biotechnology	China

## Sheet: FISH probe
FISH probe (with 5'-FAM)	Sequence
piR-has-1742	5'-CCTCAGACACACT+TTATCTTCACT+TACT-3'

## Sheet: Northern blot probe
Northern blot probe (with Digoxin and Locked Nucleic Acid Modifications):	Sequence
piR-has-1742:	5′-CTCAGACACACTTTATCTTCACT-3′
U6	5′-TGCTAATCTTCTCTGTATCGT-3′

## Sheet: RNA pull-down probe
RNA pull-down probe (with 5'-Biotin)	sequence
piR-has-1742:	5'-AGUAAGUGAAGAUAAAGUGUGUCUGAGG-3'
piR-NC:	5'-CCUCAGACACACUUUAUCUUCACUUACU-3'
