# Supplementary material for: piRNA-1742 promotes renal cell carcinoma malignancy by regulating USP8 stability through binding to hnRNPU and thereby inhibiting MUC12 ubiquitination
Source: Exp Mol Med. 2023 Jun 19;55(6):1258–71. doi: 10.1038/s12276-023-01010-3 (PMC10318070; doi:10.1038/s12276-023-01010-3)
Supplement: Supplementary file 4 — Supplementary Table S5 [file 12276_2023_1010_MOESM4_ESM.xlsx]

## Sheet: Primer
Primer	Sequence
GAPDH-Forward	5′-GCCAAGGTCATCCATGACAACTTTGG-3′
GAPDH-Reverse	5′-GCCTGCTTCACCACCTTCTTGATGTC-3′
USP8-Forward	5′-CCAAACTGAAGCGCTCCTAC-3′
USP8-Reverse	5′-CTGGTCCAGAACCTCCAAAA-3′
hnRNPU-Forward	5′-GAGCATCCTATGGTGTGTCAAA-3′
hnRNPU-Reverse	5′-TGACCAGCCAATACGAACTTC-3′
MUC12-Forward	5′-CCAGTTCAAGCGACCCTTTTA-3′
MUC12-Reverse	5′-CGCTGTGGGATACTGTTGATT-3′

## Sheet: shRNA
shRNA	Sequence
piR-1742 inhibitor	5'-CCUCAGACACACUUUAUCUUCACUUACU-3'
MUC12-shRNA#1	5'-GCACCTTCTGGTACCACATCA-3'
MUC12-shRNA#2	5'-GCAGCACAACACACACAATAT-3'
USP8-shRNA#1	5'-GAAATACGTGACTGTTTATT-3'
USP8-shRNA#2	5'-GTCTTCAGCAGCTTATATCCT-3'
hnRNPU-shRNA#1	5'-CCATAACTGTGCAGTTGAATT-3'
hnRNPU-shRNA#2	5'-GGCTGGTCACTAACCACAAGT-3'

## Sheet: Antagomir
Antagomir	Sequence
Antagomir piR-1742	5'-UCAUUCACUCCUAUUUCACACAGACUCC-3'
