# Supplementary material for: piRNA-1742 promotes renal cell carcinoma malignancy by regulating USP8 stability through binding to hnRNPU and thereby inhibiting MUC12 ubiquitination
Source: Exp Mol Med. 2023 Jun 19;55(6):1258–71. doi: 10.1038/s12276-023-01010-3 (PMC10318070; doi:10.1038/s12276-023-01010-3)
Supplement: Supplementary file 6 — Supplementary Table S7 [file 12276_2023_1010_MOESM6_ESM.xlsx]

## Sheet: piR-NC
Protein FDR Confidence	Accession	Description	Sum PEP Score	Coverage	# Peptides	# PSMs	# Unique Peptides	# AAs	MW [kDa]	calc. pI	Modifications	Area: F1: Sample	Gene ID	Biological Process	Cellular Component	Molecular Function	Score Sequest HT
High	P04264	Keratin, type II cytoskeletal 1 OS=Homo sapiens OX=9606 GN=KRT1 PE=1 SV=6	209.533	59.6273	45	82	39	644	65.999	8.12		1400000000	KRT1	cell death;defense response;metabolic process;regulation of biological process;response to stimulus;transport	cytoskeleton;cytosol;extracellular;membrane;nucleus	catalytic activity;motor activity;protein binding;receptor activity;structural molecule activity	249.544
High	P35908	Keratin, type II cytoskeletal 2 epidermal OS=Homo sapiens OX=9606 GN=KRT2 PE=1 SV=2	172.835	70.892	48	73	38	639	65.393	8		660000000	KRT2	cell death;cell organization and biogenesis;cell proliferation;cellular component movement;metabolic process	cytoskeleton;cytosol;membrane;nucleus	protein binding;structural molecule activity	205.264
High	P13645	Keratin, type I cytoskeletal 10 OS=Homo sapiens OX=9606 GN=KRT10 PE=1 SV=6	143.755	54.1096	35	66	30	584	58.792	5.21		1300000000	KRT10	cell death;cell differentiation;metabolic process	cytoplasm;cytoskeleton;cytosol;membrane;nucleus	structural molecule activity	177.006
High	P35579	Myosin-9 OS=Homo sapiens OX=9606 GN=MYH9 PE=1 SV=4	105.828	25.051	42	48	42	1960	226.392	5.6		130000000	MYH9	cell differentiation;cell organization and biogenesis;cellular component movement;metabolic process;regulation of biological process;response to stimulus;transport	cytoplasm;cytoskeleton;cytosol;extracellular;membrane;nucleus	catalytic activity;motor activity;nucleotide binding;protein binding;RNA binding;transporter activity	103.067
High	P35527	Keratin, type I cytoskeletal 9 OS=Homo sapiens OX=9606 GN=KRT9 PE=1 SV=3	102.823	53.9326	22	44	21	623	62.027	5.24		420000000	KRT9	cell death;cell organization and biogenesis	cytosol;membrane;nucleus	structural molecule activity	110.412
High	P02533	Keratin, type I cytoskeletal 14 OS=Homo sapiens OX=9606 GN=KRT14 PE=1 SV=4	72.1891	51.4831	22	35	10	472	51.529	5.16		80000000	KRT14	cell death;cell differentiation;cell organization and biogenesis;response to stimulus	cytoplasm;cytosol;nucleus	protein binding;structural molecule activity	79.7429
High	P60709	Actin, cytoplasmic 1 OS=Homo sapiens OX=9606 GN=ACTB PE=1 SV=1	66.651	47.2	16	29	9	375	41.71	5.48		630000000	ACTB	cell organization and biogenesis;cellular component movement;metabolic process;regulation of biological process;response to stimulus	cytoplasm;cytoskeleton;cytosol;membrane;nucleus	DNA binding;nucleotide binding;protein binding;structural molecule activity	68.5393
High	P13647	Keratin, type II cytoskeletal 5 OS=Homo sapiens OX=9606 GN=KRT5 PE=1 SV=3	60.3739	33.8983	25	33	12	590	62.34	7.74		96000000	KRT5	cell death;cell organization and biogenesis;metabolic process	cytoplasm;cytosol;membrane;mitochondrion;nucleus	catalytic activity;motor activity;protein binding;structural molecule activity	75.1765
High	P02538	Keratin, type II cytoskeletal 6A OS=Homo sapiens OX=9606 GN=KRT6A PE=1 SV=3	48.233	29.6099	19	25	3	564	60.008	8		20000000	KRT6A	cell death;cell differentiation;cell organization and biogenesis;defense response;metabolic process;regulation of biological process;response to stimulus	cytosol;membrane;nucleus	protein binding;structural molecule activity	61.9046
High	P07437	Tubulin beta chain OS=Homo sapiens OX=9606 GN=TUBB PE=1 SV=2	46.409	35.3604	14	18	4	444	49.639	4.89		22000000	TUBB	cell division;cell organization and biogenesis;cellular component movement;defense response;regulation of biological process;response to stimulus;transport	cytoplasm;cytoskeleton;extracellular;membrane;nucleus;organelle lumen	catalytic activity;nucleotide binding;protein binding;structural molecule activity	39.3316
High	P04259	Keratin, type II cytoskeletal 6B OS=Homo sapiens OX=9606 GN=KRT6B PE=1 SV=5	43.0857	25	17	22	1	564	60.03	8		17000000	KRT6B	cell death;cell organization and biogenesis;metabolic process	cytosol	catalytic activity;motor activity;protein binding;structural molecule activity	54.4832
High	P08779	Keratin, type I cytoskeletal 16 OS=Homo sapiens OX=9606 GN=KRT16 PE=1 SV=4	39.416	28.3298	14	22	3	473	51.236	5.05		18000000	KRT16	cell death;cell differentiation;cell organization and biogenesis;cell proliferation;cellular component movement;defense response;regulation of biological process;response to stimulus	cytoskeleton;cytosol;nucleus	protein binding;structural molecule activity	53.0705
High	P02768	Serum albumin OS=Homo sapiens OX=9606 GN=ALB PE=1 SV=2	39.0183	24.1379	18	31	18	609	69.321	6.28		11000000000	ALB	cell communication;cell organization and biogenesis;metabolic process;regulation of biological process;response to stimulus;transport	cytoplasm;endoplasmic reticulum;extracellular;Golgi;nucleus;organelle lumen	antioxidant activity;catalytic activity;DNA binding;metal ion binding;protein binding	55.8778
High	P68371	Tubulin beta-4B chain OS=Homo sapiens OX=9606 GN=TUBB4B PE=1 SV=1	32.9237	27.8652	11	14	1	445	49.799	4.89		15000000	TUBB4B	cell organization and biogenesis;cellular component movement;defense response;regulation of biological process;response to stimulus;transport	cytoplasm;cytoskeleton;cytosol;extracellular;nucleus;organelle lumen	catalytic activity;nucleotide binding;protein binding;RNA binding;structural molecule activity	30.3501
High	P08670	Vimentin OS=Homo sapiens OX=9606 GN=VIM PE=1 SV=4	32.1318	31.1159	14	17	12	466	53.619	5.12		41000000	VIM	cell differentiation;cell organization and biogenesis;cellular component movement;metabolic process;regulation of biological process;response to stimulus	cytoplasm;cytoskeleton;cytosol;membrane	protein binding;RNA binding;structural molecule activity	39.9097
High	P05783	Keratin, type I cytoskeletal 18 OS=Homo sapiens OX=9606 GN=KRT18 PE=1 SV=2	30.6391	37.6744	16	22	12	430	48.029	5.45		150000000	KRT18	cell death;cell organization and biogenesis;regulation of biological process;response to stimulus;transport	cytoplasm;cytosol;nucleus	protein binding;RNA binding;structural molecule activity	44.1042
High	P08729	Keratin, type II cytoskeletal 7 OS=Homo sapiens OX=9606 GN=KRT7 PE=1 SV=5	30.4296	29.6375	14	16	8	469	51.354	5.48		19000000	KRT7	cell death	cytoplasm;cytosol;nucleus	protein binding;structural molecule activity	35.9943
High	P68363	Tubulin alpha-1B chain OS=Homo sapiens OX=9606 GN=TUBA1B PE=1 SV=1	29.6554	27.051	11	12	4	451	50.12	5.06		49000000	TUBA1B	cell division;cell organization and biogenesis;response to stimulus;transport	cytoplasm;cytoskeleton;membrane	catalytic activity;nucleotide binding;protein binding;RNA binding;structural molecule activity	30.0179
High	P05787	Keratin, type II cytoskeletal 8 OS=Homo sapiens OX=9606 GN=KRT8 PE=1 SV=7	27.3341	19.6687	14	16	7	483	53.671	5.59		46000000	KRT8	cell death;cell differentiation;cell organization and biogenesis;regulation of biological process;response to stimulus	cytoplasm;cytoskeleton;cytosol;membrane;nucleus	catalytic activity;motor activity;protein binding;structural molecule activity	38.466
High	P62805	Histone H4 OS=Homo sapiens OX=9606 GN=HIST1H4A PE=1 SV=2	25.7041	54.3689	8	11	8	103	11.36	11.36		280000000	HIST1H4A; HIST1H4F; HIST1H4D; HIST1H4J; HIST2H4A; HIST2H4B; HIST1H4H; HIST1H4C; HIST4H4; HIST1H4E; HIST1H4I; HIST1H4B; HIST1H4K; HIST1H4L	cell organization and biogenesis;metabolic process;regulation of biological process;response to stimulus	chromosome;extracellular;membrane;nucleus	DNA binding;protein binding;RNA binding	26.3169
High	Q13509	Tubulin beta-3 chain OS=Homo sapiens OX=9606 GN=TUBB3 PE=1 SV=2	24.8626	25.5556	10	11	2	450	50.4	4.93		4400000	TUBB3	cell organization and biogenesis;cellular component movement	cytoplasm;cytoskeleton;nucleus	catalytic activity;nucleotide binding;protein binding;structural molecule activity	25.8321
High	P43490	Nicotinamide phosphoribosyltransferase OS=Homo sapiens OX=9606 GN=NAMPT PE=1 SV=1	22.6729	22.6069	9	12	9	491	55.487	7.15		40000000	NAMPT	cell communication;metabolic process;regulation of biological process;response to stimulus	cytoplasm;cytosol;extracellular;nucleus	catalytic activity;protein binding	25.4886
High	Q562R1	Beta-actin-like protein 2 OS=Homo sapiens OX=9606 GN=ACTBL2 PE=1 SV=2	19.19	21.5426	8	13	1	376	41.976	5.59		3100000	ACTBL2		cytoplasm;cytoskeleton	nucleotide binding;protein binding	22.48
High	P68366	Tubulin alpha-4A chain OS=Homo sapiens OX=9606 GN=TUBA4A PE=1 SV=1	18.8532	18.5268	8	9	1	448	49.892	5.06		3700000	TUBA4A	cell organization and biogenesis;regulation of biological process;transport	cytoplasm;cytoskeleton;cytosol;extracellular	catalytic activity;nucleotide binding;protein binding;structural molecule activity	21.7745
High	P08727	Keratin, type I cytoskeletal 19 OS=Homo sapiens OX=9606 GN=KRT19 PE=1 SV=4	16.0882	16.25	8	13	1	400	44.079	5.14		8000000	KRT19	cell death;cell differentiation;cell organization and biogenesis;regulation of biological process;response to stimulus	cytoskeleton;cytosol;membrane	protein binding;structural molecule activity	30.0974
High	P62979	Ubiquitin-40S ribosomal protein S27a OS=Homo sapiens OX=9606 GN=RPS27A PE=1 SV=2	15.5534	30.1282	4	8	4	156	17.953	9.64		100000000	RPS27A	cell communication;cell organization and biogenesis;cellular homeostasis;defense response;metabolic process;regulation of biological process;response to stimulus;transport	cytoplasm;cytosol;membrane;nucleus;ribosome	metal ion binding;protein binding;RNA binding;structural molecule activity	19.3065
High	P36578	60S ribosomal protein L4 OS=Homo sapiens OX=9606 GN=RPL4 PE=1 SV=5	15.2089	13.1148	5	7	5	427	47.667	11.06		26000000	RPL4	cell organization and biogenesis;metabolic process;transport	cytoplasm;cytosol;endoplasmic reticulum;membrane;nucleus;ribosome	protein binding;RNA binding;structural molecule activity	15.2857
High	Q02413	Desmoglein-1 OS=Homo sapiens OX=9606 GN=DSG1 PE=1 SV=2	15.1886	10.0095	6	6	6	1049	113.676	5.03		18000000	DSG1	cell death;cell organization and biogenesis;regulation of biological process;response to stimulus;transport	cytoskeleton;cytosol;membrane	metal ion binding;protein binding	16.108
High	P68104	Elongation factor 1-alpha 1 OS=Homo sapiens OX=9606 GN=EEF1A1 PE=1 SV=1	13.8886	17.5325	7	7	7	462	50.109	9.01		74000000	EEF1A1	metabolic process;regulation of biological process;response to stimulus;transport	cytoplasm;cytoskeleton;cytosol;extracellular;membrane;nucleus;organelle lumen	catalytic activity;nucleotide binding;protein binding;RNA binding	16.9161
High	P16402	Histone H1.3 OS=Homo sapiens OX=9606 GN=HIST1H1D PE=1 SV=2	12.9881	21.267	6	7	6	221	22.336	11.02		45000000	HIST1H1D	cell organization and biogenesis;metabolic process;regulation of biological process	chromosome;nucleus	DNA binding;RNA binding	17.4273
High	P01040	Cystatin-A OS=Homo sapiens OX=9606 GN=CSTA PE=1 SV=1	12.8128	34.6939	3	5	3	98	11	5.5		89000000	CSTA	cell death;cell differentiation;metabolic process;regulation of biological process	cytoplasm;cytoskeleton;cytosol	enzyme regulator activity;protein binding;structural molecule activity	10.6451
High	O60814	Histone H2B type 1-K OS=Homo sapiens OX=9606 GN=HIST1H2BK PE=1 SV=3	12.2435	33.3333	4	7	4	126	13.882	10.32		230000000	HIST1H2BK	cell organization and biogenesis;defense response;metabolic process;response to stimulus	chromosome;cytosol;nucleus	DNA binding;protein binding	17.1307
High	P12273	Prolactin-inducible protein OS=Homo sapiens OX=9606 GN=PIP PE=1 SV=1	11.9543	36.3014	5	5	5	146	16.562	8.05		25000000	PIP	metabolic process;regulation of biological process;response to stimulus;transport	extracellular;membrane;nucleus	catalytic activity;protein binding	11.2011
High	P25705	ATP synthase subunit alpha, mitochondrial OS=Homo sapiens OX=9606 GN=ATP5F1A PE=1 SV=1	11.9519	10.3074	5	5	5	553	59.714	9.13		23000000	ATP5A1	cell organization and biogenesis;metabolic process;regulation of biological process;transport	membrane;mitochondrion;organelle lumen	catalytic activity;nucleotide binding;protein binding;RNA binding;transporter activity	12.2506
High	P62917	60S ribosomal protein L8 OS=Homo sapiens OX=9606 GN=RPL8 PE=1 SV=2	11.2025	15.1751	5	6	5	257	28.007	11.03		25000000	RPL8	cell organization and biogenesis;metabolic process;response to stimulus;transport	cytoplasm;cytosol;membrane;ribosome	RNA binding;structural molecule activity	12.8281
High	P11142	Heat shock cognate 71 kDa protein OS=Homo sapiens OX=9606 GN=HSPA8 PE=1 SV=1	11.1417	10.5263	7	7	7	646	70.854	5.52		20000000	HSPA8	cell communication;cell organization and biogenesis;metabolic process;regulation of biological process;response to stimulus;transport	cytoplasm;cytosol;endosome;extracellular;membrane;nucleus;organelle lumen;spliceosomal complex	catalytic activity;nucleotide binding;protein binding;RNA binding	15.8773
High	Q7Z794	Keratin, type II cytoskeletal 1b OS=Homo sapiens OX=9606 GN=KRT77 PE=2 SV=3	10.9988	8.82353	6	6	2	578	61.864	5.99		6900000	KRT77	cell death;cell organization and biogenesis	cytoskeleton;cytosol	structural molecule activity	12.3263
High	P61247	40S ribosomal protein S3a OS=Homo sapiens OX=9606 GN=RPS3A PE=1 SV=2	10.3477	22.3485	5	6	5	264	29.926	9.73		28000000	RPS3A	cell differentiation;cell organization and biogenesis;metabolic process;regulation of biological process;transport	cytoplasm;cytosol;endoplasmic reticulum;nucleus;ribosome	protein binding;RNA binding;structural molecule activity	13.3168
High	P62081	40S ribosomal protein S7 OS=Homo sapiens OX=9606 GN=RPS7 PE=1 SV=1	10.329	35.567	6	6	6	194	22.113	10.1		34000000	RPS7	cell organization and biogenesis;metabolic process;regulation of biological process;transport	cytoplasm;cytoskeleton;cytosol;membrane;nucleus;ribosome	protein binding;RNA binding;structural molecule activity	16.3333
High	P49411	Elongation factor Tu, mitochondrial OS=Homo sapiens OX=9606 GN=TUFM PE=1 SV=2	9.79562	7.74336	2	3	2	452	49.51	7.61		7500000	TUFM	metabolic process;response to stimulus	membrane;mitochondrion	catalytic activity;nucleotide binding;protein binding;RNA binding	9.64252
High	P05388	60S acidic ribosomal protein P0 OS=Homo sapiens OX=9606 GN=RPLP0 PE=1 SV=1	9.64854	18.9274	3	3	3	317	34.252	5.97		13000000	RPLP0	cell organization and biogenesis;metabolic process;regulation of biological process;response to stimulus;transport	cytoplasm;cytosol;endoplasmic reticulum;membrane;nucleus;ribosome	protein binding;RNA binding;structural molecule activity	11.0861
High	Q96P63	Serpin B12 OS=Homo sapiens OX=9606 GN=SERPINB12 PE=1 SV=1	9.4848	10.6173	4	5	4	405	46.247	5.53		18000000	SERPINB12	cell differentiation;regulation of biological process;transport	cytoplasm;membrane	enzyme regulator activity;protein binding	12.196
High	P62241	40S ribosomal protein S8 OS=Homo sapiens OX=9606 GN=RPS8 PE=1 SV=2	9.14749	18.2692	3	3	3	208	24.19	10.32		11000000	RPS8	cell organization and biogenesis;metabolic process;transport	cytoplasm;cytosol;endoplasmic reticulum;membrane;nucleus;ribosome	protein binding;RNA binding;structural molecule activity	7.46193
High	P29508	Serpin B3 OS=Homo sapiens OX=9606 GN=SERPINB3 PE=1 SV=2	8.84396	12.8205	5	5	5	390	44.537	6.81		38000000	SERPINB3	cell communication;regulation of biological process;transport	cytoplasm;extracellular;nucleus;organelle lumen	enzyme regulator activity;protein binding;receptor activity	9.08336
High	Q86Y46	Keratin, type II cytoskeletal 73 OS=Homo sapiens OX=9606 GN=KRT73 PE=1 SV=1	8.45915	5.55556	4	4	1	540	58.887	7.23		55000000	KRT73	cell death	cytosol;nucleus	catalytic activity;motor activity;protein binding;structural molecule activity	10.667
High	Q08188	Protein-glutamine gamma-glutamyltransferase E OS=Homo sapiens OX=9606 GN=TGM3 PE=1 SV=4	8.19159	7.07071	4	4	4	693	76.584	5.86		11000000	TGM3	cell differentiation;cell organization and biogenesis;metabolic process	cytoplasm	catalytic activity;metal ion binding	10.2619
High	P15880	40S ribosomal protein S2 OS=Homo sapiens OX=9606 GN=RPS2 PE=1 SV=2	7.91148	14.6758	4	4	4	293	31.305	10.24		39000000	RPS2	cell organization and biogenesis;metabolic process;regulation of biological process;transport	cytosol;membrane;nucleus;ribosome	protein binding;RNA binding;structural molecule activity	9.58362
High	P62424	60S ribosomal protein L7a OS=Homo sapiens OX=9606 GN=RPL7A PE=1 SV=2	7.90392	15.0376	4	5	4	266	29.977	10.61		20000000	RPL7A	cell organization and biogenesis;metabolic process;transport	cytoplasm;cytosol;membrane;nucleus;ribosome	protein binding;RNA binding;structural molecule activity	11.3842
High	Q14533	Keratin, type II cuticular Hb1 OS=Homo sapiens OX=9606 GN=KRT81 PE=1 SV=3	7.86004	7.72277	3	3	2	505	54.893	5.47		3000000	KRT81	cell death;transport	cytosol	protein binding;structural molecule activity	6.94624
High	P46781	40S ribosomal protein S9 OS=Homo sapiens OX=9606 GN=RPS9 PE=1 SV=3	7.71151	19.5876	4	4	4	194	22.578	10.65		26000000	RPS9	cell organization and biogenesis;metabolic process;regulation of biological process;transport	cytoplasm;cytosol;membrane;nucleus;ribosome	protein binding;RNA binding;structural molecule activity;translation regulator activity	8.45973
High	Q9Y6N5	Sulfide:quinone oxidoreductase, mitochondrial OS=Homo sapiens OX=9606 GN=SQOR PE=1 SV=1	7.58244	9.33333	4	4	4	450	49.929	9.11		17000000	SQRDL; SQOR	metabolic process	membrane;mitochondrion	catalytic activity	8.74795
High	P07355	Annexin A2 OS=Homo sapiens OX=9606 GN=ANXA2 PE=1 SV=2	7.54356	15.3392	4	4	4	339	38.58	7.75		14000000	ANXA2	cell organization and biogenesis;metabolic process;regulation of biological process;response to stimulus;transport	cell surface;cytoplasm;cytosol;endoplasmic reticulum;endosome;extracellular;membrane;nucleus;organelle lumen	enzyme regulator activity;metal ion binding;protein binding;RNA binding	9.21131
High	P30050	60S ribosomal protein L12 OS=Homo sapiens OX=9606 GN=RPL12 PE=1 SV=1	7.51752	29.0909	4	4	4	165	17.808	9.42		23000000	RPL12	cell organization and biogenesis;metabolic process;transport	cytosol;membrane;ribosome	protein binding;RNA binding;structural molecule activity	9.8255
High	P04406	Glyceraldehyde-3-phosphate dehydrogenase OS=Homo sapiens OX=9606 GN=GAPDH PE=1 SV=3	7.28915	14.6269	4	4	4	335	36.03	8.46		23000000	GAPDH	cell death;cell organization and biogenesis;defense response;metabolic process;regulation of biological process;response to stimulus	cytoplasm;cytoskeleton;cytosol;membrane;nucleus	catalytic activity;enzyme regulator activity;nucleotide binding;protein binding	9.00418
High	P0C0S8	Histone H2A type 1 OS=Homo sapiens OX=9606 GN=HIST1H2AG PE=1 SV=2	7.19315	35.3846	4	5	4	130	14.083	10.9		170000000	HIST1H2AG; HIST1H2AM; HIST1H2AI; HIST1H2AK; HIST1H2AL	regulation of biological process	chromosome;nucleus	DNA binding;protein binding	10.1211
High	P06702	Protein S100-A9 OS=Homo sapiens OX=9606 GN=S100A9 PE=1 SV=1	7.02509	31.5789	3	3	3	114	13.234	6.13		27000000	S100A9	cell communication;cell death;cellular component movement;defense response;metabolic process;regulation of biological process;response to stimulus;transport	cytoplasm;cytoskeleton;cytosol;extracellular;membrane;nucleus;organelle lumen	antioxidant activity;catalytic activity;metal ion binding;protein binding;signal transducer activity	7.80729
High	P61626	Lysozyme C OS=Homo sapiens OX=9606 GN=LYZ PE=1 SV=1	6.97878	29.0541	5	5	5	148	16.526	9.16		49000000	LYZ	defense response;metabolic process;response to stimulus;transport	extracellular;organelle lumen	catalytic activity;protein binding	8.36031
High	P62906	60S ribosomal protein L10a OS=Homo sapiens OX=9606 GN=RPL10A PE=1 SV=2	6.67984	9.67742	2	2	2	217	24.816	9.94		43000000	RPL10A	cell organization and biogenesis;metabolic process;response to stimulus;transport	cytosol;membrane;nucleus;ribosome	protein binding;RNA binding;structural molecule activity	6.83066
High	P18621	60S ribosomal protein L17 OS=Homo sapiens OX=9606 GN=RPL17 PE=1 SV=3	6.37601	19.0217	3	3	3	184	21.383	10.17		9900000	RPL17	cell organization and biogenesis;metabolic process;transport	cytosol;nucleus;ribosome	protein binding;RNA binding;structural molecule activity	5.58991
High	P60660	Myosin light polypeptide 6 OS=Homo sapiens OX=9606 GN=MYL6 PE=1 SV=2	6.34285	33.1126	5	5	5	151	16.919	4.65		51000000	MYL6	cellular component movement	cytosol;membrane	catalytic activity;metal ion binding;motor activity;protein binding;structural molecule activity	7.64443
High	P81605	Dermcidin OS=Homo sapiens OX=9606 GN=DCD PE=1 SV=2	6.31208	22.7273	2	2	2	110	11.277	6.54		25000000	DCD	defense response;metabolic process;response to stimulus	extracellular	catalytic activity;protein binding;RNA binding	5.36594
High	P62701	40S ribosomal protein S4, X isoform OS=Homo sapiens OX=9606 GN=RPS4X PE=1 SV=2	6.15143	13.308	4	5	4	263	29.579	10.15		26000000	RPS4X	cell organization and biogenesis;development;metabolic process;regulation of biological process;transport	cytoplasm;cytosol;membrane;ribosome	protein binding;RNA binding;structural molecule activity	6.48489
High	Q07020	60S ribosomal protein L18 OS=Homo sapiens OX=9606 GN=RPL18 PE=1 SV=2	6.01813	12.234	2	2	2	188	21.621	11.72		12000000	RPL18	cell organization and biogenesis;metabolic process;transport	cytoplasm;cytosol;endoplasmic reticulum;membrane;nucleus;ribosome	RNA binding;structural molecule activity	6.25768
High	Q86YZ3	Hornerin OS=Homo sapiens OX=9606 GN=HRNR PE=1 SV=2	5.75121	2.35088	2	2	2	2850	282.228	10.04		5700000	HRNR	cell organization and biogenesis;development;transport	cytoplasm;cytoskeleton;extracellular;nucleus;organelle lumen	metal ion binding	6.58771
High	Q15149	Plectin OS=Homo sapiens OX=9606 GN=PLEC PE=1 SV=3	5.63295	0.832622	4	4	4	4684	531.466	5.96		5700000	PLEC	cell organization and biogenesis	cytoplasm;cytoskeleton;cytosol;membrane	protein binding;RNA binding;structural molecule activity	8.13952
High	P04040	Catalase OS=Homo sapiens OX=9606 GN=CAT PE=1 SV=3	5.56083	4.55408	1	1	1	527	59.719	7.39		2200000	CAT	cell differentiation;cell organization and biogenesis;metabolic process;regulation of biological process;response to stimulus;transport	cytosol;endoplasmic reticulum;extracellular;Golgi;membrane;mitochondrion;organelle lumen;vacuole	antioxidant activity;catalytic activity;metal ion binding;nucleotide binding;protein binding	2.87097
High	Q6NZI2	Caveolae-associated protein 1 OS=Homo sapiens OX=9606 GN=CAVIN1 PE=1 SV=1	5.54303	7.4359	2	2	2	390	43.45	5.6		6500000	PTRF; CAVIN1	metabolic process;regulation of biological process	cytoplasm;cytosol;endoplasmic reticulum;membrane;mitochondrion;nucleus	protein binding;RNA binding	5.82236
High	Q9NP55	BPI fold-containing family A member 1 OS=Homo sapiens OX=9606 GN=BPIFA1 PE=1 SV=1	5.52067	8.20312	2	2	2	256	26.696	5.76		5600000	BPIFA1	cellular component movement;defense response;regulation of biological process;response to stimulus;transport	extracellular	protein binding;transporter activity	3.99665
High	P18124	60S ribosomal protein L7 OS=Homo sapiens OX=9606 GN=RPL7 PE=1 SV=1	5.4234	12.5	3	3	3	248	29.207	10.65		19000000	RPL7	cell organization and biogenesis;metabolic process;transport	cytoplasm;cytosol;membrane;nucleus;ribosome	DNA binding;protein binding;RNA binding;structural molecule activity	6.42064
High	Q92764	Keratin, type I cuticular Ha5 OS=Homo sapiens OX=9606 GN=KRT35 PE=2 SV=5	5.4131	6.15385	3	6	1	455	50.329	4.91			KRT35	cell death	cytosol	structural molecule activity	10.4045
High	P01008	Antithrombin-III OS=Homo sapiens OX=9606 GN=SERPINC1 PE=1 SV=1	5.36388	5.81897	3	3	3	464	52.569	6.71		74000000	SERPINC1	coagulation;defense response;metabolic process;regulation of biological process;response to stimulus;transport	extracellular;membrane;organelle lumen	enzyme regulator activity;protein binding	7.52063
High	Q02878	60S ribosomal protein L6 OS=Homo sapiens OX=9606 GN=RPL6 PE=1 SV=3	5.34064	10.7639	3	3	3	288	32.708	10.58		19000000	RPL6	cell organization and biogenesis;metabolic process;regulation of biological process;transport	cytosol;membrane;nucleus;ribosome	DNA binding;protein binding;RNA binding;structural molecule activity	4.49024
High	O00159	Unconventional myosin-Ic OS=Homo sapiens OX=9606 GN=MYO1C PE=1 SV=4	5.27051	3.57479	3	3	3	1063	121.606	9.41		6300000	MYO1C	cell organization and biogenesis;regulation of biological process;response to stimulus;transport	cytoplasm;cytosol;membrane;nucleus	catalytic activity;motor activity;nucleotide binding;protein binding	7.37438
High	Q5D862	Filaggrin-2 OS=Homo sapiens OX=9606 GN=FLG2 PE=1 SV=1	5.25726	0.961941	2	2	2	2391	247.928	8.31		17000000	FLG2	transport	cytoplasm;extracellular;nucleus	metal ion binding;structural molecule activity	4.1497
High	P05109	Protein S100-A8 OS=Homo sapiens OX=9606 GN=S100A8 PE=1 SV=1	5.24717	25.8065	2	3	2	93	10.828	7.03		18000000	S100A8	cell death;cellular component movement;defense response;metabolic process;regulation of biological process;response to stimulus;transport	cytoplasm;cytoskeleton;cytosol;extracellular;membrane;nucleus;organelle lumen	metal ion binding;protein binding	1.96204
High	P07910	Heterogeneous nuclear ribonucleoproteins C1/C2 OS=Homo sapiens OX=9606 GN=HNRNPC PE=1 SV=4	5.21814	7.18954	2	2	2	306	33.65	5.08		7700000	HNRNPC	cell differentiation;cell organization and biogenesis;metabolic process;regulation of biological process	cytoskeleton;cytosol;extracellular;membrane;nucleus;spliceosomal complex	DNA binding;protein binding;RNA binding	4.85034
High	P02788	Lactotransferrin OS=Homo sapiens OX=9606 GN=LTF PE=1 SV=6	5.13513	4.08451	3	3	3	710	78.132	8.12		33000000	LTF	cellular homeostasis;defense response;metabolic process;regulation of biological process;response to stimulus;transport	cell surface;cytoplasm;extracellular;nucleus;organelle lumen	catalytic activity;DNA binding;enzyme regulator activity;metal ion binding;protein binding	7.17671
High	P01876	Immunoglobulin heavy constant alpha 1 OS=Homo sapiens OX=9606 GN=IGHA1 PE=1 SV=2	4.52593	4.81586	1	1	1	353	37.631	6.51		4100000	IGHA1	cell organization and biogenesis;cellular component movement;defense response;metabolic process;regulation of biological process;response to stimulus;transport	extracellular;membrane	protein binding	3.15943
High	O14950	Myosin regulatory light chain 12B OS=Homo sapiens OX=9606 GN=MYL12B PE=1 SV=2	4.50519	17.4419	3	3	3	172	19.767	4.84		27000000	MYL12B; MYL12A	regulation of biological process;response to stimulus	cytosol	metal ion binding;protein binding	7.02093
High	P68431	Histone H3.1 OS=Homo sapiens OX=9606 GN=HIST1H3A PE=1 SV=2	4.48917	16.9118	3	4	3	136	15.394	11.12		370000000	HIST1H3F; HIST1H3C; HIST1H3D; HIST1H3G; HIST1H3H; HIST1H3B; HIST1H3A; HIST1H3E; HIST1H3I; HIST1H3J	cell organization and biogenesis;coagulation;metabolic process;regulation of biological process;response to stimulus	chromosome;extracellular;membrane;nucleus	catalytic activity;DNA binding;protein binding	7.04075
High	Q8N1N4	Keratin, type II cytoskeletal 78 OS=Homo sapiens OX=9606 GN=KRT78 PE=1 SV=2	4.42175	5.96154	3	3	2	520	56.83	6.02		16000000	KRT78	cell death	cytosol	structural molecule activity	6.84072
High	P62753	40S ribosomal protein S6 OS=Homo sapiens OX=9606 GN=RPS6 PE=1 SV=1	4.32352	10.8434	3	3	3	249	28.663	10.84		15000000	RPS6	cell death;cell differentiation;cell organization and biogenesis;cell proliferation;metabolic process;regulation of biological process;response to stimulus;transport	cytoplasm;cytosol;membrane;nucleus;ribosome	protein binding;RNA binding;structural molecule activity	6.51818
High	P31944	Caspase-14 OS=Homo sapiens OX=9606 GN=CASP14 PE=1 SV=2	4.28074	9.09091	2	2	2	242	27.662	5.58		9700000	CASP14	cell death;cell differentiation;metabolic process	cytoplasm;cytosol;nucleus	catalytic activity;protein binding	5.65264
High	O75223	Gamma-glutamylcyclotransferase OS=Homo sapiens OX=9606 GN=GGCT PE=1 SV=1	4.25174	14.3617	3	3	3	188	20.994	5.14		67000000	GGCT	cell organization and biogenesis;metabolic process	cytosol	catalytic activity;protein binding	4.2479
High	P05089	Arginase-1 OS=Homo sapiens OX=9606 GN=ARG1 PE=1 SV=2	4.25173	9.62733	3	3	3	322	34.713	7.21		7900000	ARG1	cell organization and biogenesis;defense response;metabolic process;regulation of biological process;response to stimulus;transport	cytoplasm;cytosol;extracellular;membrane;nucleus;organelle lumen	catalytic activity;metal ion binding	6.04916
High	P00338	L-lactate dehydrogenase A chain OS=Homo sapiens OX=9606 GN=LDHA PE=1 SV=2	4.16082	8.13253	3	3	3	332	36.665	8.27		15000000	LDHA	metabolic process;regulation of biological process;response to stimulus	cytoplasm;cytosol;membrane;nucleus	catalytic activity;nucleotide binding;protein binding	4.3826
High	P83731	60S ribosomal protein L24 OS=Homo sapiens OX=9606 GN=RPL24 PE=1 SV=1	4.15647	13.3758	2	2	2	157	17.768	11.25		6200000	RPL24	cell organization and biogenesis;cellular component movement;metabolic process;regulation of biological process;transport	cytoplasm;cytosol;membrane;ribosome	protein binding;RNA binding;structural molecule activity	3.8223
High	O75367	Core histone macro-H2A.1 OS=Homo sapiens OX=9606 GN=H2AFY PE=1 SV=4	4.12243	10.7527	3	3	3	372	39.592	9.79		10000000	H2AFY	cell organization and biogenesis;regulation of biological process	chromosome;nucleus	DNA binding;enzyme regulator activity;protein binding	6.56522
High	Q8IW75	Serpin A12 OS=Homo sapiens OX=9606 GN=SERPINA12 PE=1 SV=1	4.09317	5.07246	2	2	2	414	47.145	9.29		9000000	SERPINA12	regulation of biological process	extracellular;membrane	enzyme regulator activity	5.00628
High	P62829	60S ribosomal protein L23 OS=Homo sapiens OX=9606 GN=RPL23 PE=1 SV=1	4.07642	30.7143	3	3	3	140	14.856	10.51		6600000	RPL23	cell organization and biogenesis;metabolic process;regulation of biological process;response to stimulus;transport	cytoplasm;cytosol;membrane;ribosome	protein binding;RNA binding;structural molecule activity	6.74845
High	P62277	40S ribosomal protein S13 OS=Homo sapiens OX=9606 GN=RPS13 PE=1 SV=2	4.00228	18.543	3	3	3	151	17.212	10.54		17000000	RPS13	cell organization and biogenesis;metabolic process;regulation of biological process;transport	cytosol;membrane;nucleus;ribosome	protein binding;RNA binding;structural molecule activity	5.82751
High	P62263	40S ribosomal protein S14 OS=Homo sapiens OX=9606 GN=RPS14 PE=1 SV=3	3.9799	16.5563	2	2	2	151	16.263	10.05		41000000	RPS14	cell differentiation;cell organization and biogenesis;metabolic process;regulation of biological process;transport	cytosol;membrane;mitochondrion;ribosome	protein binding;RNA binding;structural molecule activity;translation regulator activity	5.11028
High	P02545	Prelamin-A/C OS=Homo sapiens OX=9606 GN=LMNA PE=1 SV=1	3.88854	4.81928	3	3	3	664	74.095	7.02		6200000	LMNA	cell organization and biogenesis;regulation of biological process;response to stimulus;transport	cytosol;membrane;nucleus	protein binding;structural molecule activity	4.86919
High	Q6IBS0	Twinfilin-2 OS=Homo sapiens OX=9606 GN=TWF2 PE=1 SV=2	3.74958	6.30372	1	1	1	349	39.523	6.84		5700000	TWF2	cell organization and biogenesis;regulation of biological process;response to stimulus	cytoplasm;cytoskeleton	nucleotide binding;protein binding;RNA binding	3.46013
High	P40429	60S ribosomal protein L13a OS=Homo sapiens OX=9606 GN=RPL13A PE=1 SV=2	3.73104	12.8079	3	3	3	203	23.562	10.93		16000000	RPL13A	cell organization and biogenesis;metabolic process;regulation of biological process;response to stimulus;transport	cytoplasm;cytosol;membrane;nucleus;ribosome	RNA binding;structural molecule activity	5.95442
High	P63244	Receptor of activated protein C kinase 1 OS=Homo sapiens OX=9606 GN=RACK1 PE=1 SV=3	3.68719	5.04732	1	1	1	317	35.055	7.69			GNB2L1; RACK1	cell death;cellular homeostasis;development;metabolic process;regulation of biological process;response to stimulus	cytoplasm;cytosol;membrane;mitochondrion;nucleus;ribosome	enzyme regulator activity;protein binding;RNA binding;structural molecule activity	2.31823
High	P04792	Heat shock protein beta-1 OS=Homo sapiens OX=9606 GN=HSPB1 PE=1 SV=2	3.64749	13.1707	2	2	2	205	22.768	6.4		2900000	HSPB1	cellular component movement;metabolic process;regulation of biological process;response to stimulus	cytoplasm;cytoskeleton;cytosol;membrane;nucleus;proteasome	enzyme regulator activity;protein binding;RNA binding	4.2019
High	P39023	60S ribosomal protein L3 OS=Homo sapiens OX=9606 GN=RPL3 PE=1 SV=2	3.63509	4.71464	2	2	2	403	46.08	10.18		12000000	RPL3	cell organization and biogenesis;metabolic process;response to stimulus;transport	cytoplasm;cytosol;nucleus;ribosome	protein binding;RNA binding;structural molecule activity	3.56863
High	Q00325	Phosphate carrier protein, mitochondrial OS=Homo sapiens OX=9606 GN=SLC25A3 PE=1 SV=2	3.47705	5.24862	2	2	2	362	40.069	9.38		19000000	SLC25A3	transport	membrane;mitochondrion	protein binding;transporter activity	4.12055
High	Q5T749	Keratinocyte proline-rich protein OS=Homo sapiens OX=9606 GN=KPRP PE=1 SV=1	3.45588	2.59067	2	2	2	579	64.093	8.27		16000000	KPRP		cytoplasm	protein binding	4.62435
High	P05141	ADP/ATP translocase 2 OS=Homo sapiens OX=9606 GN=SLC25A5 PE=1 SV=7	3.39891	6.04027	2	2	2	298	32.831	9.69		30000000	SLC25A5	regulation of biological process;transport	membrane;mitochondrion;nucleus	protein binding;RNA binding;transporter activity	4.22253
High	Q96QA5	Gasdermin-A OS=Homo sapiens OX=9606 GN=GSDMA PE=1 SV=4	3.39802	2.02247	1	2	1	445	49.334	5.29		21000000	GSDMA	cell death	cytoplasm;cytosol;membrane		4.82639
High	Q13867	Bleomycin hydrolase OS=Homo sapiens OX=9606 GN=BLMH PE=1 SV=1	3.36805	2.41758	1	1	1	455	52.528	6.27		5600000	BLMH	metabolic process;response to stimulus	cytoplasm;cytosol;nucleus	catalytic activity;protein binding	1.65838
High	P06576	ATP synthase subunit beta, mitochondrial OS=Homo sapiens OX=9606 GN=ATP5F1B PE=1 SV=3	3.31309	4.34783	2	2	2	529	56.525	5.4		11000000	ATP5B	cell differentiation;cell organization and biogenesis;cellular homeostasis;metabolic process;regulation of biological process;transport	cell surface;membrane;mitochondrion;nucleus;organelle lumen	catalytic activity;nucleotide binding;protein binding;transporter activity	4.91985
High	P68871	Hemoglobin subunit beta OS=Homo sapiens OX=9606 GN=HBB PE=1 SV=2	3.25956	17.6871	2	2	2	147	15.988	7.28			HBB	cell organization and biogenesis;coagulation;metabolic process;regulation of biological process;response to stimulus;transport	cytosol;extracellular;organelle lumen	antioxidant activity;catalytic activity;metal ion binding;protein binding;transporter activity	4.5543
High	P07900	Heat shock protein HSP 90-alpha OS=Homo sapiens OX=9606 GN=HSP90AA1 PE=1 SV=5	3.14776	1.91257	1	1	1	732	84.607	5.02		9200000	HSP90AA1	cell organization and biogenesis;metabolic process;regulation of biological process;response to stimulus;transport	cytoplasm;cytosol;extracellular;membrane;nucleus;organelle lumen	catalytic activity;enzyme regulator activity;nucleotide binding;protein binding;RNA binding	3.26374
High	Q01813	ATP-dependent 6-phosphofructokinase, platelet type OS=Homo sapiens OX=9606 GN=PFKP PE=1 SV=2	3.10546	3.31633	3	3	3	784	85.542	7.55		11000000	PFKP	metabolic process	cytoplasm;cytosol;membrane;nucleus	catalytic activity;metal ion binding;nucleotide binding;protein binding	5.77156
High	P62269	40S ribosomal protein S18 OS=Homo sapiens OX=9606 GN=RPS18 PE=1 SV=3	3.10464	11.8421	2	2	2	152	17.708	10.99		15000000	RPS18	cell organization and biogenesis;metabolic process;transport	cytoplasm;cytosol;membrane;nucleus;ribosome	protein binding;RNA binding;structural molecule activity	4.16072
High	P07339	Cathepsin D OS=Homo sapiens OX=9606 GN=CTSD PE=1 SV=1	3.08867	4.36893	2	2	2	412	44.524	6.54		27000000	CTSD	metabolic process;transport	extracellular;membrane;organelle lumen;vacuole	catalytic activity;protein binding	4.6791
High	P26373	60S ribosomal protein L13 OS=Homo sapiens OX=9606 GN=RPL13 PE=1 SV=4	3.03854	11.3744	3	3	3	211	24.247	11.65		16000000	RPL13	cell organization and biogenesis;metabolic process;transport	cytosol;membrane;nucleus;ribosome	protein binding;RNA binding;structural molecule activity	1.62946
High	P36542	ATP synthase subunit gamma, mitochondrial OS=Homo sapiens OX=9606 GN=ATP5F1C PE=1 SV=1	2.98825	7.71812	2	2	2	298	32.975	9.22		6100000	ATP5C1	cell organization and biogenesis;metabolic process;transport	membrane;mitochondrion;organelle lumen	catalytic activity;RNA binding;transporter activity	3.99708
High	Q06830	Peroxiredoxin-1 OS=Homo sapiens OX=9606 GN=PRDX1 PE=1 SV=1	2.85325	5.52764	1	1	1	199	22.096	8.13		17000000	PRDX1	cell proliferation;cellular homeostasis;defense response;metabolic process;regulation of biological process;response to stimulus	cytoplasm;cytosol;mitochondrion;nucleus	antioxidant activity;catalytic activity;protein binding;RNA binding	2.63096
High	P62280	40S ribosomal protein S11 OS=Homo sapiens OX=9606 GN=RPS11 PE=1 SV=3	2.8485	12.0253	2	2	2	158	18.419	10.3		53000000	RPS11	cell differentiation;cell organization and biogenesis;metabolic process;transport	cytoplasm;cytosol;membrane;ribosome	protein binding;RNA binding;structural molecule activity	3.74775
High	O00571	ATP-dependent RNA helicase DDX3X OS=Homo sapiens OX=9606 GN=DDX3X PE=1 SV=3	2.82478	2.1148	1	1	1	662	73.198	7.18		1100000	DDX3X	cell death;cell organization and biogenesis;defense response;metabolic process;regulation of biological process;response to stimulus;transport	cytoplasm;cytosol;extracellular;membrane;mitochondrion;nucleus;organelle lumen	catalytic activity;DNA binding;enzyme regulator activity;nucleotide binding;protein binding;RNA binding	3.08659
High	P09012	U1 small nuclear ribonucleoprotein A OS=Homo sapiens OX=9606 GN=SNRPA PE=1 SV=3	2.77548	6.38298	2	2	2	282	31.259	9.83		11000000	SNRPA	metabolic process;regulation of biological process	nucleus;spliceosomal complex	protein binding;RNA binding	4.67779
High	P50914	60S ribosomal protein L14 OS=Homo sapiens OX=9606 GN=RPL14 PE=1 SV=4	2.7734	5.5814	1	1	1	215	23.417	10.93		7600000	RPL14	cell organization and biogenesis;metabolic process;transport	cytosol;membrane;ribosome	protein binding;RNA binding;structural molecule activity	3.14703
High	P52272	Heterogeneous nuclear ribonucleoprotein M OS=Homo sapiens OX=9606 GN=HNRNPM PE=1 SV=3	2.71287	2.05479	1	1	1	730	77.464	8.7			HNRNPM	metabolic process;regulation of biological process;response to stimulus	membrane;nucleus;spliceosomal complex	protein binding;RNA binding	2.45564
High	P25311	Zinc-alpha-2-glycoprotein OS=Homo sapiens OX=9606 GN=AZGP1 PE=1 SV=2	2.66999	4.02685	1	1	1	298	34.237	6.05		8400000	AZGP1	metabolic process;regulation of biological process;response to stimulus;transport	extracellular;membrane;nucleus	catalytic activity;protein binding;transporter activity	2.60392
High	Q07065	Cytoskeleton-associated protein 4 OS=Homo sapiens OX=9606 GN=CKAP4 PE=1 SV=2	2.49775	2.65781	2	2	2	602	65.983	5.92		11000000	CKAP4	metabolic process;transport	cytoplasm;cytoskeleton;cytosol;endoplasmic reticulum;membrane;organelle lumen	RNA binding	2.2246
High	P47914	60S ribosomal protein L29 OS=Homo sapiens OX=9606 GN=RPL29 PE=1 SV=2	2.48452	9.43396	1	1	1	159	17.741	11.66		9900000	RPL29	cell organization and biogenesis;metabolic process;transport	cytosol;membrane;ribosome	protein binding;RNA binding;structural molecule activity	3.02244
High	P61353	60S ribosomal protein L27 OS=Homo sapiens OX=9606 GN=RPL27 PE=1 SV=2	2.46004	12.5	2	2	2	136	15.788	10.56		20000000	RPL27	cell organization and biogenesis;metabolic process;transport	cytosol;membrane;nucleus;ribosome	RNA binding;structural molecule activity	1.62562
High	Q14240	Eukaryotic initiation factor 4A-II OS=Homo sapiens OX=9606 GN=EIF4A2 PE=1 SV=2	2.40539	2.457	1	1	1	407	46.373	5.48		22000000	EIF4A2	metabolic process;regulation of biological process	cytosol	catalytic activity;DNA binding;nucleotide binding;protein binding;RNA binding	2.34449
High	Q13410	Butyrophilin subfamily 1 member A1 OS=Homo sapiens OX=9606 GN=BTN1A1 PE=1 SV=3	2.37716	1.90114	1	1	1	526	58.923	5.54		8000000	BTN1A1		extracellular;membrane	protein binding;receptor activity	2.62028
High	P21980	Protein-glutamine gamma-glutamyltransferase 2 OS=Homo sapiens OX=9606 GN=TGM2 PE=1 SV=2	2.26233	2.32897	1	1	1	687	77.28	5.22		3500000	TGM2	cell organization and biogenesis;cellular homeostasis;metabolic process;regulation of biological process;response to stimulus;transport	cytoplasm;cytosol;endoplasmic reticulum;membrane;mitochondrion	catalytic activity;metal ion binding;nucleotide binding;protein binding	2.7827
High	P62888	60S ribosomal protein L30 OS=Homo sapiens OX=9606 GN=RPL30 PE=1 SV=2	2.14791	20.8696	2	2	2	115	12.776	9.63		9500000	RPL30	cell organization and biogenesis;defense response;metabolic process;response to stimulus;transport	cytosol;membrane;nucleus;ribosome	protein binding;RNA binding;structural molecule activity	0
High	P01023	Alpha-2-macroglobulin OS=Homo sapiens OX=9606 GN=A2M PE=1 SV=3	2.0823	1.35685	2	2	2	1474	163.188	6.46		7200000	A2M	cell differentiation;cell organization and biogenesis;metabolic process;regulation of biological process;response to stimulus;transport	cytosol;extracellular;organelle lumen	enzyme regulator activity;protein binding	1.61854
High	P14923	Junction plakoglobin OS=Homo sapiens OX=9606 GN=JUP PE=1 SV=3	2.07557	1.87919	1	1	1	745	81.693	6.14		3200000	JUP	cell death;cell organization and biogenesis;cellular component movement;regulation of biological process;response to stimulus;transport	cytoplasm;cytoskeleton;cytosol;extracellular;membrane;nucleus;organelle lumen	protein binding;signal transducer activity;structural molecule activity	2.46684
High	P27635	60S ribosomal protein L10 OS=Homo sapiens OX=9606 GN=RPL10 PE=1 SV=4	2.00736	5.60748	1	1	1	214	24.588	10.08		14000000	RPL10	cell organization and biogenesis;metabolic process;regulation of biological process;transport	cytosol;endoplasmic reticulum;membrane;nucleus;ribosome	protein binding;RNA binding;structural molecule activity;translation regulator activity	2.60929
High	P31943	Heterogeneous nuclear ribonucleoprotein H OS=Homo sapiens OX=9606 GN=HNRNPH1 PE=1 SV=4	1.99482	3.78619	1	1	1	449	49.198	6.3		4400000	HNRNPH1	metabolic process;regulation of biological process;response to stimulus	cytosol;membrane;nucleus;spliceosomal complex	protein binding;RNA binding	2.40073
High	P62249	40S ribosomal protein S16 OS=Homo sapiens OX=9606 GN=RPS16 PE=1 SV=2	1.98885	6.84932	1	1	1	146	16.435	10.21		6900000	RPS16	cell organization and biogenesis;metabolic process;transport	cytosol;membrane;ribosome	protein binding;RNA binding;structural molecule activity	1.99731
High	P62854	40S ribosomal protein S26 OS=Homo sapiens OX=9606 GN=RPS26 PE=1 SV=3	1.77263	7.82609	1	1	1	115	13.007	11		34000000	RPS26; LOC101929876; RPS26P25	cell organization and biogenesis;metabolic process;regulation of biological process;transport	cytosol;membrane;ribosome	protein binding;RNA binding;structural molecule activity	2.37738
High	P19338	Nucleolin OS=Homo sapiens OX=9606 GN=NCL PE=1 SV=3	1.74788	1.26761	1	1	1	710	76.568	4.7		5900000	NCL	regulation of biological process;response to stimulus	cytoplasm;membrane;nucleus	DNA binding;protein binding;RNA binding	2.36606
High	P30613	Pyruvate kinase PKLR OS=Homo sapiens OX=9606 GN=PKLR PE=1 SV=2	1.74788	1.91638	1	1	1	574	61.791	7.74		5000000	PKLR	metabolic process;response to stimulus	cytoplasm;cytosol	catalytic activity;metal ion binding;nucleotide binding	1.93652
High	P17900	Ganglioside GM2 activator OS=Homo sapiens OX=9606 GN=GM2A PE=1 SV=4	1.72285	5.18135	1	1	1	193	20.825	5.31		6300000	GM2A	metabolic process;regulation of biological process;response to stimulus;transport	cytoplasm;extracellular;mitochondrion;organelle lumen;vacuole	catalytic activity;enzyme regulator activity;transporter activity	1.88514
High	P62847	40S ribosomal protein S24 OS=Homo sapiens OX=9606 GN=RPS24 PE=1 SV=1	1.70509	9.02256	1	1	1	133	15.413	10.78		3900000	RPS24	cell organization and biogenesis;metabolic process;transport	cytosol;membrane;nucleus;ribosome	protein binding;RNA binding;structural molecule activity	2.6946
High	P13639	Elongation factor 2 OS=Homo sapiens OX=9606 GN=EEF2 PE=1 SV=4	1.68888	1.28205	1	1	1	858	95.277	6.83		4400000	EEF2	cell differentiation;cell proliferation;metabolic process;regulation of biological process;response to stimulus;transport	cytoplasm;cytosol;extracellular;membrane;nucleus;organelle lumen;ribosome	catalytic activity;nucleotide binding;protein binding;RNA binding	0
High	Q13838	Spliceosome RNA helicase DDX39B OS=Homo sapiens OX=9606 GN=DDX39B PE=1 SV=1	1.67448	2.33645	1	1	1	428	48.96	5.67		2400000	DDX39B	cell organization and biogenesis;metabolic process;regulation of biological process;transport	cytoplasm;nucleus;spliceosomal complex	catalytic activity;nucleotide binding;protein binding;RNA binding	2.37088
High	O95969	Secretoglobin family 1D member 2 OS=Homo sapiens OX=9606 GN=SCGB1D2 PE=2 SV=1	1.59946	10	1	1	1	90	9.918	8.25		5300000	SCGB1D2		extracellular		1.83338
High	P62899	60S ribosomal protein L31 OS=Homo sapiens OX=9606 GN=RPL31 PE=1 SV=1	1.58687	7.2	1	1	1	125	14.454	10.54		68000000	RPL31	cell organization and biogenesis;metabolic process;transport	cytosol;membrane;ribosome	protein binding;RNA binding;structural molecule activity	2.75774
High	P06737	Glycogen phosphorylase, liver form OS=Homo sapiens OX=9606 GN=PYGL PE=1 SV=4	1.57659	0.94451	1	1	1	847	97.087	7.17		3400000	PYGL	cell death;metabolic process;transport	cytoplasm;cytosol;extracellular;organelle lumen	catalytic activity;nucleotide binding;protein binding	0
High	P22079	Lactoperoxidase OS=Homo sapiens OX=9606 GN=LPO PE=1 SV=2	1.52404	1.40449	1	1	1	712	80.237	8.62		2800000	LPO	defense response;metabolic process;response to stimulus	cytoplasm;extracellular;membrane	antioxidant activity;catalytic activity;metal ion binding	1.96365
High	P22735	Protein-glutamine gamma-glutamyltransferase K OS=Homo sapiens OX=9606 GN=TGM1 PE=1 SV=4	1.51032	1.22399	1	1	1	817	89.73	6.04		2300000	TGM1	cell death;cell differentiation;cell organization and biogenesis;metabolic process;regulation of biological process	cytoskeleton;cytosol;membrane	catalytic activity;metal ion binding;protein binding	0
High	P23396	40S ribosomal protein S3 OS=Homo sapiens OX=9606 GN=RPS3 PE=1 SV=2	1.49963	3.7037	1	1	1	243	26.671	9.66		5700000	RPS3	cell death;cell division;cell organization and biogenesis;metabolic process;regulation of biological process;response to stimulus;transport	cytoplasm;cytoskeleton;cytosol;endoplasmic reticulum;membrane;mitochondrion;nucleus;organelle lumen;ribosome	catalytic activity;DNA binding;protein binding;RNA binding;structural molecule activity	2.43065
High	Q9NR30	Nucleolar RNA helicase 2 OS=Homo sapiens OX=9606 GN=DDX21 PE=1 SV=5	1.47431	1.40485	1	1	1	783	87.29	9.28		2300000	DDX21	cell differentiation;metabolic process;regulation of biological process;response to stimulus	cytoplasm;membrane;nucleus	catalytic activity;nucleotide binding;protein binding;RNA binding	1.68025
High	Q9Y230	RuvB-like 2 OS=Homo sapiens OX=9606 GN=RUVBL2 PE=1 SV=3	1.42102	2.59179	1	1	1	463	51.125	5.64		6200000	RUVBL2	cell organization and biogenesis;metabolic process;regulation of biological process;response to stimulus	cytoplasm;cytosol;membrane;nucleus	catalytic activity;DNA binding;nucleotide binding;protein binding	2.20296
High	P60900	Proteasome subunit alpha type-6 OS=Homo sapiens OX=9606 GN=PSMA6 PE=1 SV=1	1.35724	5.28455	1	1	1	246	27.382	6.76		14000000	PSMA6	metabolic process;regulation of biological process;response to stimulus;transport	cytoplasm;cytosol;nucleus;proteasome	catalytic activity;nucleotide binding;protein binding;RNA binding	1.63918
High	Q96J66	ATP-binding cassette sub-family C member 11 OS=Homo sapiens OX=9606 GN=ABCC11 PE=1 SV=1	1.34498	1.15774	2	2	1	1382	154.202	8.09		6400000	ABCC11	transport	membrane;vacuole	catalytic activity;nucleotide binding;transporter activity	1.69235
High	P62750	60S ribosomal protein L23a OS=Homo sapiens OX=9606 GN=RPL23A PE=1 SV=1	1.3318	5.12821	1	1	1	156	17.684	10.45		7400000	RPL23A	cell organization and biogenesis;cell proliferation;metabolic process;transport	cytoplasm;cytosol;nucleus;ribosome	protein binding;RNA binding;structural molecule activity	0
High	P10809	60 kDa heat shock protein, mitochondrial OS=Homo sapiens OX=9606 GN=HSPD1 PE=1 SV=2	1.31087	1.57068	1	1	1	573	61.016	5.87		15000000	HSPD1	cell organization and biogenesis;cell proliferation;metabolic process;regulation of biological process;response to stimulus;transport	cell surface;cytoplasm;cytosol;endosome;membrane;mitochondrion;organelle lumen	catalytic activity;DNA binding;nucleotide binding;protein binding;RNA binding	2.80424
High	Q9NZT1	Calmodulin-like protein 5 OS=Homo sapiens OX=9606 GN=CALML5 PE=1 SV=2	1.25352	5.47945	1	1	1	146	15.883	4.44		15000000	CALML5	regulation of biological process;response to stimulus;transport	extracellular	metal ion binding;protein binding	2.13899
High	P39656	Dolichyl-diphosphooligosaccharide--protein glycosyltransferase 48 kDa subunit OS=Homo sapiens OX=9606 GN=DDOST PE=1 SV=4	1.25034	1.97368	1	1	1	456	50.769	6.55		4100000	DDOST	metabolic process;response to stimulus;transport	endoplasmic reticulum;membrane	catalytic activity;protein binding	1.9731
High	P57088	Transmembrane protein 33 OS=Homo sapiens OX=9606 GN=TMEM33 PE=1 SV=2	1.23463	4.8583	1	1	1	247	27.96	9.7		9600000	TMEM33	cell organization and biogenesis;regulation of biological process;response to stimulus	endoplasmic reticulum;membrane;nucleus	protein binding;structural molecule activity	2.09693
High	P06748	Nucleophosmin OS=Homo sapiens OX=9606 GN=NPM1 PE=1 SV=2	1.18755	3.06122	1	1	1	294	32.555	4.78		8500000	NPM1	cell growth;cell organization and biogenesis;cellular homeostasis;metabolic process;regulation of biological process;response to stimulus;transport	cytoplasm;cytoskeleton;cytosol;membrane;nucleus	DNA binding;enzyme regulator activity;protein binding;RNA binding	2.04407
High	P28072	Proteasome subunit beta type-6 OS=Homo sapiens OX=9606 GN=PSMB6 PE=1 SV=4	1.18422	4.60251	1	1	1	239	25.341	4.92		9200000	PSMB6	metabolic process;regulation of biological process;response to stimulus;transport	cytoplasm;cytosol;nucleus;proteasome	catalytic activity;protein binding	2.36664
High	Q07955	Serine/arginine-rich splicing factor 1 OS=Homo sapiens OX=9606 GN=SRSF1 PE=1 SV=2	1.17218	4.03226	1	1	1	248	27.728	10.36		10000000	SRSF1	cell differentiation;cell organization and biogenesis;metabolic process;regulation of biological process;transport	cytoplasm;nucleus;spliceosomal complex	protein binding;RNA binding	2.22892
High	P22695	Cytochrome b-c1 complex subunit 2, mitochondrial OS=Homo sapiens OX=9606 GN=UQCRC2 PE=1 SV=3	1.17173	3.09051	1	1	1	453	48.413	8.63		3100000	UQCRC2	metabolic process;transport	membrane;mitochondrion	catalytic activity;metal ion binding;protein binding	1.94541
High	Q8IWA4	Mitofusin-1 OS=Homo sapiens OX=9606 GN=MFN1 PE=1 SV=3	1.16736	2.42915	1	1	1	741	84.106	6.33		4300000	MFN1	cell communication;cell organization and biogenesis;metabolic process;response to stimulus	membrane;mitochondrion	catalytic activity;nucleotide binding;protein binding	0
High	P46783	40S ribosomal protein S10 OS=Homo sapiens OX=9606 GN=RPS10 PE=1 SV=1	1.15021	5.45455	1	1	1	165	18.886	10.15		1700000	RPS10	cell organization and biogenesis;metabolic process;transport	cytoplasm;cytosol;membrane;nucleus;ribosome	protein binding;RNA binding;structural molecule activity	0
High	A6NHQ2	rRNA/tRNA 2'-O-methyltransferase fibrillarin-like protein 1 OS=Homo sapiens OX=9606 GN=FBLL1 PE=3 SV=2	1.14764	3.29341	1	1	1	334	34.782	10.35		6300000	FBLL1	cell organization and biogenesis;metabolic process	nucleus	catalytic activity;RNA binding	0
High	P46779	60S ribosomal protein L28 OS=Homo sapiens OX=9606 GN=RPL28 PE=1 SV=3	1.14267	8.0292	1	1	1	137	15.738	12.02		6300000	RPL28	cell organization and biogenesis;metabolic process;regulation of biological process;transport	cytosol;membrane;ribosome	protein binding;RNA binding;structural molecule activity	1.81432
High	O94925	Glutaminase kidney isoform, mitochondrial OS=Homo sapiens OX=9606 GN=GLS PE=1 SV=1	1.13141	1.19581	1	1	1	669	73.414	7.77		16000000	GLS	cell communication;cell organization and biogenesis;metabolic process;regulation of biological process;response to stimulus;transport	cytoplasm;cytosol;mitochondrion;organelle lumen	catalytic activity;protein binding	2.19807
High	P61254	60S ribosomal protein L26 OS=Homo sapiens OX=9606 GN=RPL26 PE=1 SV=1	1.13112	4.82759	1	1	1	145	17.248	10.55		9100000	RPL26	cell organization and biogenesis;metabolic process;regulation of biological process;response to stimulus;transport	cytoplasm;cytosol;membrane;ribosome	protein binding;RNA binding;structural molecule activity	1.81285
High	P07741	Adenine phosphoribosyltransferase OS=Homo sapiens OX=9606 GN=APRT PE=1 SV=2	1.12942	5.55556	1	1	1	180	19.595	6.02		2500000	APRT	metabolic process;response to stimulus;transport	cytoplasm;cytosol;extracellular;organelle lumen	catalytic activity;nucleotide binding	2.13531
High	Q13296	Mammaglobin-A OS=Homo sapiens OX=9606 GN=SCGB2A2 PE=1 SV=1	1.11396	8.60215	1	1	1	93	10.492	4.3		41000000	SCGB2A2			protein binding	1.68256
High	P62913	60S ribosomal protein L11 OS=Homo sapiens OX=9606 GN=RPL11 PE=1 SV=2	1.10936	7.86517	1	1	1	178	20.24	9.6		4300000	RPL11	cell organization and biogenesis;metabolic process;regulation of biological process;transport	cytoplasm;cytosol;membrane;nucleus;ribosome	protein binding;RNA binding;structural molecule activity	2.56137
High	Q15124	Phosphoglucomutase-like protein 5 OS=Homo sapiens OX=9606 GN=PGM5 PE=1 SV=2	1.10818	1.5873	1	1	1	567	62.186	7.21			PGM5	metabolic process	cytoplasm;cytoskeleton;cytosol;membrane	catalytic activity;metal ion binding;structural molecule activity	0
High	P31025	Lipocalin-1 OS=Homo sapiens OX=9606 GN=LCN1 PE=1 SV=1	1.08318	4.54545	1	1	1	176	19.238	5.58		12000000	LCN1	metabolic process;regulation of biological process;response to stimulus;transport	extracellular	enzyme regulator activity;metal ion binding;protein binding	1.8473
High	Q96HC4	PDZ and LIM domain protein 5 OS=Homo sapiens OX=9606 GN=PDLIM5 PE=1 SV=5	1.04034	1.51007	1	1	1	596	63.904	8.21			PDLIM5	cell growth;regulation of biological process	cytoplasm;cytoskeleton;cytosol;membrane	metal ion binding;protein binding	2.02463
High	P61313	60S ribosomal protein L15 OS=Homo sapiens OX=9606 GN=RPL15 PE=1 SV=2	1.0161	3.43137	1	1	1	204	24.131	11.62		5700000	RPL15	cell organization and biogenesis;metabolic process;response to stimulus;transport	cytosol;membrane;nucleus;ribosome	protein binding;RNA binding;structural molecule activity	2.0679
High	O94788	Retinal dehydrogenase 2 OS=Homo sapiens OX=9606 GN=ALDH1A2 PE=1 SV=3	0.992679	1.5444	1	1	1	518	56.688	6.05		6400000	ALDH1A2	cell differentiation;metabolic process;regulation of biological process;response to stimulus	cytoplasm;cytosol	catalytic activity	1.96999
High	Q9H2G4	Testis-specific Y-encoded-like protein 2 OS=Homo sapiens OX=9606 GN=TSPYL2 PE=1 SV=1	0.956638	1.0101	1	1	1	693	79.387	4.58		19000000	TSPYL2	cell organization and biogenesis;metabolic process;regulation of biological process	cytoplasm;nucleus	DNA binding;protein binding	2.03742
High	Q96I76	G patch domain-containing protein 3 OS=Homo sapiens OX=9606 GN=GPATCH3 PE=1 SV=1	0.940815	2.28571	1	1	1	525	59.301	5.01		3700000	GPATCH3	metabolic process;regulation of biological process	cytoplasm;nucleus	protein binding	1.65421
High	P62851	40S ribosomal protein S25 OS=Homo sapiens OX=9606 GN=RPS25 PE=1 SV=1	0.935168	7.2	1	1	1	125	13.734	10.11		5900000	RPS25	cell organization and biogenesis;metabolic process;transport	cytosol;nucleus;ribosome	catalytic activity;nucleotide binding;protein binding;RNA binding;structural molecule activity	0
High	P11413	Glucose-6-phosphate 1-dehydrogenase OS=Homo sapiens OX=9606 GN=G6PD PE=1 SV=4	0.931814	1.5534	1	1	1	515	59.219	6.84		1400000	G6PD	metabolic process;regulation of biological process;response to stimulus	cytoplasm;cytosol;membrane;nucleus	catalytic activity;nucleotide binding;protein binding	1.62165
High	Q96DA0	Zymogen granule protein 16 homolog B OS=Homo sapiens OX=9606 GN=ZG16B PE=1 SV=3	0.898253	10.0962	1	1	1	208	22.725	7.39			ZG16B		extracellular		2.01586
Medium	Q9UI42	Carboxypeptidase A4 OS=Homo sapiens OX=9606 GN=CPA4 PE=1 SV=2	0.874519	1.66271	1	1	1	421	47.322	6.7		2600000	CPA4	cell organization and biogenesis;metabolic process	extracellular	catalytic activity;metal ion binding;protein binding	0
Medium	P26641	Elongation factor 1-gamma OS=Homo sapiens OX=9606 GN=EEF1G PE=1 SV=3	0.868702	2.97483	1	1	1	437	50.087	6.67		6400000	EEF1G	metabolic process;response to stimulus	cytoplasm;cytosol;endoplasmic reticulum;membrane;nucleus	catalytic activity;protein binding;RNA binding	0
Medium	P36957	Dihydrolipoyllysine-residue succinyltransferase component of 2-oxoglutarate dehydrogenase complex, mitochondrial OS=Homo sapiens OX=9606 GN=DLST PE=1 SV=4	0.83654	1.766	1	1	1	453	48.724	8.95		13000000	DLST	metabolic process	membrane;mitochondrion;nucleus;organelle lumen	catalytic activity	2.0941
Medium	Q08211	ATP-dependent RNA helicase A OS=Homo sapiens OX=9606 GN=DHX9 PE=1 SV=4	0.834459	0.787402	1	1	1	1270	140.869	6.84		4000000	DHX9	cell death;cell differentiation;cell organization and biogenesis;defense response;metabolic process;regulation of biological process;response to stimulus;transport	cytoplasm;cytoskeleton;cytosol;membrane;nucleus;ribosome	catalytic activity;DNA binding;metal ion binding;nucleotide binding;protein binding;RNA binding	1.95641
Medium	P05546	Heparin cofactor 2 OS=Homo sapiens OX=9606 GN=SERPIND1 PE=1 SV=3	0.828859	1.40281	1	1	1	499	57.034	6.9		2800000	SERPIND1	coagulation;metabolic process;regulation of biological process;response to stimulus	extracellular;organelle lumen	enzyme regulator activity	1.73359
Medium	Q8IWZ3	Ankyrin repeat and KH domain-containing protein 1 OS=Homo sapiens OX=9606 GN=ANKHD1 PE=1 SV=1	0.793174	0.275374	1	1	1	2542	269.291	5.73		11000000	ANKHD1; ANKHD1-EIF4EBP3	defense response;response to stimulus	cytoplasm	protein binding;RNA binding	2.25795
Medium	Q7Z6Z7	E3 ubiquitin-protein ligase HUWE1 OS=Homo sapiens OX=9606 GN=HUWE1 PE=1 SV=3	0.773916	0.160037	1	1	1	4374	481.589	5.22		21000000	HUWE1	cell differentiation;cell organization and biogenesis;metabolic process;response to stimulus;transport	cytoplasm;cytosol;extracellular;membrane;nucleus;organelle lumen	catalytic activity;DNA binding;protein binding;RNA binding	0
Medium	Q7Z2D5	Phospholipid phosphatase-related protein type 4 OS=Homo sapiens OX=9606 GN=PLPPR4 PE=1 SV=1	0.772113	1.04849	1	1	1	763	82.931	8.73		18000000	LPPR4; PLPPR4	cell organization and biogenesis;metabolic process;regulation of biological process;response to stimulus	membrane	catalytic activity	0
Medium	Q9HAT2	Sialate O-acetylesterase OS=Homo sapiens OX=9606 GN=SIAE PE=1 SV=1	0.741842	8.03059	1	1	1	523	58.277	7.33		3000000	SIAE	metabolic process;regulation of biological process	extracellular;vacuole	catalytic activity	0
Medium	Q2M3V2	Ankyrin repeat domain-containing protein SOWAHA OS=Homo sapiens OX=9606 GN=SOWAHA PE=1 SV=3	0.73969	1.63934	1	1	1	549	57.407	10.18		6800000	SOWAHA			protein binding	0
Medium	Q5VT06	Centrosome-associated protein 350 OS=Homo sapiens OX=9606 GN=CEP350 PE=1 SV=1	0.735418	0.224575	1	1	1	3117	350.716	6.33		2100000	CEP350	cell organization and biogenesis	cytoplasm;cytoskeleton;membrane;nucleus	protein binding	0
Medium	P02008	Hemoglobin subunit zeta OS=Homo sapiens OX=9606 GN=HBZ PE=1 SV=2	0.722391	4.92958	1	1	1	142	15.627	8.21		14000000	HBZ	regulation of biological process;transport		metal ion binding;protein binding;transporter activity	1.82837
Medium	P14866	Heterogeneous nuclear ribonucleoprotein L OS=Homo sapiens OX=9606 GN=HNRNPL PE=1 SV=2	0.718512	1.35823	1	1	1	589	64.092	8.22		4500000	HNRNPL	metabolic process;regulation of biological process	cytoplasm;membrane;nucleus	DNA binding;protein binding;RNA binding	1.77256
Medium	P15924	Desmoplakin OS=Homo sapiens OX=9606 GN=DSP PE=1 SV=3	0.709298	0.243817	1	1	1	2871	331.569	6.81		4500000	DSP	cell death;cell differentiation;cell organization and biogenesis;metabolic process;regulation of biological process;response to stimulus;transport	cytoplasm;cytoskeleton;membrane;nucleus	catalytic activity;motor activity;protein binding;RNA binding;structural molecule activity	1.81482
Medium	Q4G0X9	Coiled-coil domain-containing protein 40 OS=Homo sapiens OX=9606 GN=CCDC40 PE=2 SV=2	0.701365	0.61296	1	1	1	1142	130.033	5.29		13000000	CCDC40	cell organization and biogenesis;cellular component movement;regulation of biological process	cytoplasm		0
Medium	Q96CW1	AP-2 complex subunit mu OS=Homo sapiens OX=9606 GN=AP2M1 PE=1 SV=2	0.678195	1.6092	1	1	1	435	49.623	9.54		6000000	AP2M1	cell organization and biogenesis;cellular component movement;metabolic process;regulation of biological process;response to stimulus;transport	cytosol;membrane	protein binding;transporter activity	2.34843
Medium	P30041	Peroxiredoxin-6 OS=Homo sapiens OX=9606 GN=PRDX6 PE=1 SV=3	0.650917	3.125	1	1	1	224	25.019	6.38		1900000	PRDX6	cellular homeostasis;metabolic process;regulation of biological process;response to stimulus;transport	cytoplasm;cytosol;extracellular;membrane;nucleus;organelle lumen;vacuole	antioxidant activity;catalytic activity;protein binding	0
Medium	P53621	Coatomer subunit alpha OS=Homo sapiens OX=9606 GN=COPA PE=1 SV=2	0.639596	0.571895	1	1	1	1224	138.258	7.66		7900000	COPA	regulation of biological process;transport	cytoplasm;cytosol;extracellular;Golgi;membrane	protein binding;structural molecule activity	0
Medium	P28074	Proteasome subunit beta type-5 OS=Homo sapiens OX=9606 GN=PSMB5 PE=1 SV=3	0.624885	3.04183	1	1	1	263	28.462	6.92			PSMB5	metabolic process;regulation of biological process;response to stimulus;transport	cytoplasm;cytosol;nucleus;proteasome	catalytic activity;protein binding	1.70004
Medium	Q8TC12	Retinol dehydrogenase 11 OS=Homo sapiens OX=9606 GN=RDH11 PE=1 SV=2	0.612788	4.08805	1	1	1	318	35.363	8.82		5700000	RDH11	metabolic process	endoplasmic reticulum;membrane	catalytic activity	0
Medium	P61026	Ras-related protein Rab-10 OS=Homo sapiens OX=9606 GN=RAB10 PE=1 SV=1	0.60206	5.5	1	1	1	200	22.527	8.38		2100000	RAB10	cell differentiation;cell organization and biogenesis;regulation of biological process;response to stimulus;transport	cytosol;endoplasmic reticulum;endosome;Golgi;membrane	catalytic activity;nucleotide binding;protein binding	0
